# Supplementary material for: Crystal structure of (2E)-2-meth­oxy­imino-2-{2-[(2-methyl­phen­oxy)meth­yl]phen­yl}-N′-(4-nitro­benzyl­idene)ethano­hydrazide
Source: Acta Crystallogr E Crystallogr Commun. 2015 Mar 18;71(Pt 4):377–9. doi: 10.1107/S2056989015004569 (PMC4438849; doi:10.1107/S2056989015004569)
Supplement: Supplementary file 1 [file e-71-00377-sup1.cif]

##############################################################################
#                                                                            #
# This CIF contains the data in a paper accepted for publication in          #
# Acta Crystallographica Section E. It conforms to the requirements of       #
# Notes for Authors for Acta Crystallographica Section E, and has been       #
# peer reviewed under the auspices of the IUCr Commission on Journals.       #
#                                                                            #
# Full details of the Crystallographic Information File format               #
# are given in the paper "The Crystallographic Information File (CIF):       #
# a New Standard Archive File for Crystallography" by S. R. Hall, F. H.      #
# Allen and I. D. Brown [Acta Cryst. (1991), A47, 655-685].                  #
#                                                                            #
# The current version of the core CIF dictionary is obtainable from          #
# ftp://ftp.iucr.org/pub/cif_core.dic.                                       #
#                                                                            #
# Software is freely available for graphical display of the structure(s)     #
# in this CIF. For information consult the CIF software page                 #
# http://www.iucr.org/resources/cif/software.                                #
#                                                                            #
# This file may be used for bona fide research purposes within the           #
# scientific community so long as proper attribution is given to the journal # 
# article from which it was obtained.                                        #
#                                                                            #
##############################################################################
data_I
_database_code_depnum_ccdc_archive 'CCDC 1052231'
_audit_creation_method     SHELXL-2014
_journal_date_recd_electronic     2015-03-02
_journal_date_accepted     2015-03-04
_journal_name_full     'Acta Crystallographica, Section E'
_journal_year     2015
_journal_volume     71
_journal_issue      4
_journal_page_first     377
_journal_page_last     379
_journal_paper_category     GO
_journal_paper_doi     10.1107/S2056989015004569
_journal_coeditor_code     HG5434
_publ_contact_author_name     'Ray J. Butcher'
_publ_contact_author_address
;
Department of Chemistry
Howard University
525 College Street NW
Washington DC 20059
USA
;
_publ_contact_author_email     'rbutcher99@yahoo.com'
_publ_contact_author_fax     '202-806-5442'
_publ_contact_author_phone     '202-806-9892'
_publ_section_title
;\
Crystal structure of
(2<i>E</i>)-2-methoxyimino-2-{2-[(2-methylphenoxy)methyl]phenyl}-<i>N</i>'-\
(4-nitrobenzylidene)ethanohydrazide
;
loop_
    _publ_author_name
    _publ_author_footnote
    _publ_author_address
    'Shripanavar, Chetan Shrimandhar' .
;
P.G. Department of Agrochemicals and Pest Management,
Devchand College, Arjunnagar 591 237, M.S.,
India
;
    'Butcher, Ray J.' .
;
Department of Chemistry
Howard University
525 College Street NW
Washington
DC 20059
USA
;
_publ_section_synopsis
;
The title compound crystallizes with two molecules in the asymmetric unit
(<i>Z</i>' = 2) oriented almost perpendicular to each other [dihedral angle
between the central core of each molecule = 77.95(3)\%]. Both molecules
exhibit similar conformations with an extended structure and are linked by a
bifurcated hydrogen bonds into a ribbon in the <i>a</i>-axis direction.
;
_chemical_name_systematic
;\
(2<i>E</i>)-2-Methoxyimino-2-{2-[(2-methylphenoxy)methyl]phenyl}-\
<i>N</i>'-(4-nitrobenzylidene)ethanohydrazide
;
_chemical_name_common     ?
_chemical_formula_moiety     'C24 H22 N4 O5'
_chemical_formula_sum     'C24 H22 N4 O5'
_chemical_formula_iupac     'C24 H22 N4 O5'
_chemical_formula_weight     446.45
_chemical_melting_point     ?
_shelx_space_group_comment
;
The symmetry employed for this shelxl refinement is uniquely defined
by the following loop, which should always be used as a source of
symmetry information in preference to the above space-group names.
They are only intended as comments.
;
_space_group_crystal_system     monoclinic
_space_group_name_H-M_alt     'P 21/n'
_space_group_name_Hall     '-P 2yn'
loop_
    _space_group_symop_operation_xyz
    'x, y, z'
    '-x+1/2, y+1/2, -z+1/2'
    '-x, -y, -z'
    'x-1/2, -y-1/2, z-1/2'
_cell_length_a     7.6821(4)
_cell_length_b     23.2151(12)
_cell_length_c     25.1943(15)
_cell_angle_alpha     90
_cell_angle_beta     95.803(2)
_cell_angle_gamma     90
_cell_volume     4470.1(4)
_cell_formula_units_Z     8
_cell_measurement_reflns_used     9882
_cell_measurement_theta_min     2.390
_cell_measurement_theta_max     28.230
_cell_measurement_temperature     120(2)
_exptl_crystal_description     needle
_exptl_crystal_colour     colourless
_exptl_crystal_size_max     0.450
_exptl_crystal_size_mid     0.210
_exptl_crystal_size_min     0.140
_exptl_crystal_density_diffrn     1.327
_exptl_crystal_density_meas     ?
_exptl_crystal_density_method     ?
_exptl_crystal_F_000     1872
_exptl_absorpt_coefficient_mu     0.095
_exptl_absorpt_correction_type     multi-scan
_exptl_absorpt_process_details
;
(SADABS; Sheldrick, 1996)
;
_shelx_estimated_absorpt_T_min     ?
_shelx_estimated_absorpt_T_max     ?
_exptl_absorpt_correction_T_min     0.6918
_exptl_absorpt_correction_T_max     0.7457
_exptl_special_details     ?
_diffrn_ambient_temperature     120(2)
_diffrn_radiation_type     MoK\a
_diffrn_radiation_wavelength     0.71073
_diffrn_measurement_device_type     'Bruker APEXII'
_diffrn_measurement_method     '\w scans'
_diffrn_detector_area_resol_mean     ?
_diffrn_reflns_number     34631
_diffrn_reflns_av_R_equivalents     0.0305
_diffrn_reflns_theta_min     2.392
_diffrn_reflns_theta_max     28.322
_diffrn_reflns_theta_full     25.500
_diffrn_measured_fraction_theta_max     0.992
_diffrn_measured_fraction_theta_full     0.997
_diffrn_reflns_limit_h_min     -10
_diffrn_reflns_limit_h_max     10
_diffrn_reflns_limit_k_min     -30
_diffrn_reflns_limit_k_max     30
_diffrn_reflns_limit_l_min     -33
_diffrn_reflns_limit_l_max     33
_diffrn_standards_number     0
_diffrn_standards_interval_count     0
_diffrn_standards_decay_%     0
_refine_special_details     ?
_reflns_number_total     11046
_reflns_number_gt     8755
_reflns_threshold_expression     I>2\s(I)
_refine_ls_structure_factor_coef     Fsqd
_refine_ls_matrix_type     full
_refine_ls_R_factor_all     0.0558
_refine_ls_R_factor_gt     0.0396
_refine_ls_wR_factor_gt     0.0867
_refine_ls_wR_factor_ref     0.0936
_refine_ls_goodness_of_fit_ref     1.020
_refine_ls_restrained_S_all     1.020
_refine_ls_number_reflns     11046
_refine_ls_number_parameters     607
_refine_ls_number_restraints     0
_refine_ls_hydrogen_treatment     mixed
_refine_ls_weighting_scheme     calc
_refine_ls_weighting_details
              'w=1/[\s^2^(Fo^2^)+(0.0372P)^2^+1.7501P] where P=(Fo^2^+2Fc^2^)/3'
_atom_sites_solution_hydrogens     mixed
_atom_sites_solution_primary     ?
_atom_sites_solution_secondary     ?
_refine_ls_shift/su_max     0.001
_refine_ls_shift/su_mean     0.000
_refine_diff_density_max     0.350
_refine_diff_density_min     -0.222
_refine_ls_extinction_method     none
_refine_ls_extinction_coef     .
loop_
    _atom_type_symbol
    _atom_type_description
    _atom_type_scat_dispersion_real
    _atom_type_scat_dispersion_imag
    _atom_type_scat_source
    'C' 'C' 0.0033 0.0016
                         'International Tables Vol C Tables 4.2.6.8 and 6.1.1.4'
    'H' 'H' 0.0000 0.0000
                         'International Tables Vol C Tables 4.2.6.8 and 6.1.1.4'
    'N' 'N' 0.0061 0.0033
                         'International Tables Vol C Tables 4.2.6.8 and 6.1.1.4'
    'O' 'O' 0.0106 0.0060
                         'International Tables Vol C Tables 4.2.6.8 and 6.1.1.4'
_computing_data_collection
;
APEX2 (Bruker, 2005)
;
_computing_cell_refinement
;
SAINT (Bruker, 2005)
;
_computing_data_reduction
;
SAINT (Bruker, 2005)
;
_computing_structure_solution
;
SUPERFLIP (Palatinus & Chapuis 2007)
;
_computing_structure_refinement
;
SHELXL2014 (Sheldrick, 2015)
;
_computing_molecular_graphics
;
SHELXTL (Sheldrick, 2008)
;
_computing_publication_material
;
SHELXTL (Sheldrick, 2008)
;
loop_
    _atom_site_type_symbol
    _atom_site_label
    _atom_site_fract_x
    _atom_site_fract_y
    _atom_site_fract_z
    _atom_site_U_iso_or_equiv
    _atom_site_adp_type
    _atom_site_calc_flag
    _atom_site_occupancy
    _atom_site_disorder_assembly
    _atom_site_disorder_group
    O O1A -0.26253(16) 0.40731(5) 0.53333(5) 0.0423(3) Uani d 1 . .
    O O2A -0.02317(16) 0.36271(4) 0.51986(4) 0.0405(3) Uani d 1 . .
    O O3A 0.09946(11) 0.75766(4) 0.62417(3) 0.01910(18) Uani d 1 . .
    O O4A 0.63124(11) 0.82755(4) 0.69184(3) 0.01848(18) Uani d 1 . .
    O O5A 0.58188(11) 0.87760(4) 0.52350(3) 0.02218(19) Uani d 1 . .
    N N1A -0.10267(18) 0.40448(5) 0.53527(4) 0.0303(3) Uani d 1 . .
    N N2A 0.21581(12) 0.64878(4) 0.61833(4) 0.01462(19) Uani d 1 . .
    N N3A 0.32523(13) 0.69387(4) 0.63413(4) 0.01431(19) Uani d 1 . .
    H H3A 0.437(2) 0.6869(7) 0.6411(6) 0.030(4) Uiso d 1 . .
    N N4A 0.52650(13) 0.78002(4) 0.67838(4) 0.0158(2) Uani d 1 . .
    C C1A 0.18827(16) 0.55055(5) 0.59120(4) 0.0175(2) Uani d 1 . .
    C C2A 0.27370(18) 0.50151(6) 0.57471(5) 0.0233(3) Uani d 1 . .
    H H2AA 0.3977 0.5014 0.5757 0.028 Uiso calc 1 . .
    C C3A 0.17973(19) 0.45306(6) 0.55686(5) 0.0251(3) Uani d 1 . .
    H H3AA 0.2375 0.4198 0.5455 0.030 Uiso calc 1 . .
    C C4A 0.00012(19) 0.45453(5) 0.55613(5) 0.0231(3) Uani d 1 . .
    C C5A -0.08892(18) 0.50194(6) 0.57312(5) 0.0245(3) Uani d 1 . .
    H H5AA -0.2127 0.5014 0.5728 0.029 Uiso calc 1 . .
    C C6A 0.00629(17) 0.55002(5) 0.59056(5) 0.0210(3) Uani d 1 . .
    H H6AA -0.0525 0.5830 0.6022 0.025 Uiso calc 1 . .
    C C7A 0.29202(15) 0.60136(5) 0.60856(4) 0.0167(2) Uani d 1 . .
    H H7AA 0.4161 0.5992 0.6126 0.020 Uiso calc 1 . .
    C C8A 0.25467(15) 0.74729(5) 0.63586(4) 0.0141(2) Uani d 1 . .
    C C9A 0.38222(15) 0.79508(5) 0.65171(4) 0.0141(2) Uani d 1 . .
    C C10A 0.78988(17) 0.80896(6) 0.72185(6) 0.0283(3) Uani d 1 . .
    H H10A 0.8557 0.8426 0.7362 0.042 Uiso calc 1 . .
    H H10B 0.8608 0.7872 0.6986 0.042 Uiso calc 1 . .
    H H10C 0.7615 0.7843 0.7513 0.042 Uiso calc 1 . .
    C C11A 0.32872(15) 0.85461(5) 0.63561(5) 0.0161(2) Uani d 1 . .
    C C12A 0.18674(16) 0.87956(6) 0.65749(5) 0.0227(3) Uani d 1 . .
    H H12A 0.1305 0.8593 0.6837 0.027 Uiso calc 1 . .
    C C13A 0.12772(17) 0.93369(6) 0.64103(6) 0.0287(3) Uani d 1 . .
    H H13A 0.0335 0.9511 0.6568 0.034 Uiso calc 1 . .
    C C14A 0.20638(18) 0.96246(6) 0.60155(6) 0.0285(3) Uani d 1 . .
    H H14A 0.1623 0.9987 0.5890 0.034 Uiso calc 1 . .
    C C15A 0.34927(18) 0.93837(5) 0.58034(5) 0.0234(3) Uani d 1 . .
    H H15A 0.4031 0.9586 0.5536 0.028 Uiso calc 1 . .
    C C16A 0.41512(16) 0.88485(5) 0.59776(5) 0.0172(2) Uani d 1 . .
    C C17A 0.58044(16) 0.86198(5) 0.57803(4) 0.0179(2) Uani d 1 . .
    H H17A 0.6839 0.8785 0.5994 0.022 Uiso calc 1 . .
    H H17B 0.5849 0.8195 0.5818 0.022 Uiso calc 1 . .
    C C18A 0.73512(16) 0.86995(5) 0.50045(5) 0.0180(2) Uani d 1 . .
    C C19A 0.89187(17) 0.85147(6) 0.52730(5) 0.0221(3) Uani d 1 . .
    H H19A 0.8994 0.8430 0.5644 0.027 Uiso calc 1 . .
    C C20A 1.03816(17) 0.84545(6) 0.49918(6) 0.0262(3) Uani d 1 . .
    H H20A 1.1461 0.8330 0.5173 0.031 Uiso calc 1 . .
    C C21A 1.02759(18) 0.85741(6) 0.44521(6) 0.0273(3) Uani d 1 . .
    H H21A 1.1279 0.8536 0.4263 0.033 Uiso calc 1 . .
    C C22A 0.86849(18) 0.87511(5) 0.41876(5) 0.0232(3) Uani d 1 . .
    H H22A 0.8613 0.8827 0.3816 0.028 Uiso calc 1 . .
    C C23A 0.72052(17) 0.88192(5) 0.44540(5) 0.0191(2) Uani d 1 . .
    C C24A 0.54785(18) 0.89964(6) 0.41707(5) 0.0238(3) Uani d 1 . .
    H H24A 0.5586 0.9032 0.3788 0.036 Uiso calc 1 . .
    H H24B 0.5127 0.9368 0.4310 0.036 Uiso calc 1 . .
    H H24C 0.4594 0.8705 0.4229 0.036 Uiso calc 1 . .
    O O1B 0.38132(18) 0.77311(5) 0.32876(4) 0.0468(3) Uani d 1 . .
    O O2B 0.15770(17) 0.74670(6) 0.36820(5) 0.0509(3) Uani d 1 . .
    O O3B 0.62240(11) 0.63511(4) 0.68689(3) 0.01902(18) Uani d 1 . .
    O O4B 1.16718(11) 0.66162(4) 0.77511(3) 0.01737(17) Uani d 1 . .
    O O5B 1.15483(11) 0.48146(4) 0.72363(3) 0.01938(18) Uani d 1 . .
    N N1B 0.31493(19) 0.75518(5) 0.36773(4) 0.0308(3) Uani d 1 . .
    N N2B 0.70567(12) 0.68705(4) 0.59787(4) 0.01368(19) Uani d 1 . .
    N N3B 0.82799(13) 0.67735(4) 0.64094(4) 0.01422(19) Uani d 1 . .
    H H3B 0.939(2) 0.6897(6) 0.6404(6) 0.023(4) Uiso d 1 . .
    N N4B 1.04705(12) 0.67334(4) 0.73131(4) 0.01504(19) Uani d 1 . .
    C C1B 0.64769(15) 0.71712(5) 0.50724(4) 0.0149(2) Uani d 1 . .
    C C2B 0.71807(17) 0.73457(5) 0.46063(5) 0.0211(3) Uani d 1 . .
    H H2BA 0.8413 0.7375 0.4603 0.025 Uiso calc 1 . .
    C C3B 0.60910(19) 0.74755(5) 0.41500(5) 0.0237(3) Uani d 1 . .
    H H3BA 0.6562 0.7596 0.3834 0.028 Uiso calc 1 . .
    C C4B 0.43094(18) 0.74257(5) 0.41647(5) 0.0213(3) Uani d 1 . .
    C C5B 0.35669(17) 0.72551(6) 0.46181(5) 0.0224(3) Uani d 1 . .
    H H5BA 0.2333 0.7226 0.4618 0.027 Uiso calc 1 . .
    C C6B 0.46675(16) 0.71285(5) 0.50711(5) 0.0189(2) Uani d 1 . .
    H H6BA 0.4184 0.7011 0.5386 0.023 Uiso calc 1 . .
    C C7B 0.76688(15) 0.70484(5) 0.55520(4) 0.0151(2) Uani d 1 . .
    H H7BA 0.8894 0.7101 0.5547 0.018 Uiso calc 1 . .
    C C8B 0.77310(15) 0.65102(5) 0.68428(4) 0.0135(2) Uani d 1 . .
    C C9B 0.91295(14) 0.64002(5) 0.72976(4) 0.0135(2) Uani d 1 . .
    C C10B 1.30753(16) 0.70259(6) 0.77600(5) 0.0228(3) Uani d 1 . .
    H H10D 1.3809 0.6998 0.8101 0.034 Uiso calc 1 . .
    H H10E 1.2591 0.7416 0.7719 0.034 Uiso calc 1 . .
    H H10F 1.3784 0.6944 0.7467 0.034 Uiso calc 1 . .
    C C11B 0.87970(14) 0.59275(5) 0.76739(4) 0.0136(2) Uani d 1 . .
    C C12B 0.73387(15) 0.59676(5) 0.79640(5) 0.0168(2) Uani d 1 . .
    H H12B 0.6619 0.6301 0.7932 0.020 Uiso calc 1 . .
    C C13B 0.69440(16) 0.55214(6) 0.82974(5) 0.0193(2) Uani d 1 . .
    H H13B 0.5972 0.5553 0.8501 0.023 Uiso calc 1 . .
    C C14B 0.79674(16) 0.50289(5) 0.83340(5) 0.0197(2) Uani d 1 . .
    H H14B 0.7677 0.4719 0.8556 0.024 Uiso calc 1 . .
    C C15B 0.94123(16) 0.49860(5) 0.80488(5) 0.0174(2) Uani d 1 . .
    H H15B 1.0106 0.4646 0.8076 0.021 Uiso calc 1 . .
    C C16B 0.98577(15) 0.54373(5) 0.77224(4) 0.0141(2) Uani d 1 . .
    C C17B 1.15104(15) 0.53835(5) 0.74491(5) 0.0157(2) Uani d 1 . .
    H H17C 1.1514 0.5671 0.7159 0.019 Uiso calc 1 . .
    H H17D 1.2549 0.5450 0.7708 0.019 Uiso calc 1 . .
    C C18B 1.30751(16) 0.46297(5) 0.70551(4) 0.0173(2) Uani d 1 . .
    C C19B 1.45797(16) 0.49618(6) 0.70528(5) 0.0202(2) Uani d 1 . .
    H H19B 1.4604 0.5345 0.7186 0.024 Uiso calc 1 . .
    C C20B 1.60527(17) 0.47275(6) 0.68534(5) 0.0262(3) Uani d 1 . .
    H H20B 1.7091 0.4950 0.6856 0.031 Uiso calc 1 . .
    C C21B 1.60113(19) 0.41739(7) 0.66519(6) 0.0316(3) Uani d 1 . .
    H H21B 1.7010 0.4017 0.6511 0.038 Uiso calc 1 . .
    C C22B 1.44928(19) 0.38478(6) 0.66570(5) 0.0285(3) Uani d 1 . .
    H H22B 1.4473 0.3467 0.6519 0.034 Uiso calc 1 . .
    C C23B 1.30058(17) 0.40636(5) 0.68578(5) 0.0208(3) Uani d 1 . .
    C C24B 1.13482(19) 0.37187(6) 0.68574(6) 0.0277(3) Uani d 1 . .
    H H24D 1.1497 0.3346 0.6685 0.042 Uiso calc 1 . .
    H H24E 1.0381 0.3929 0.6661 0.042 Uiso calc 1 . .
    H H24F 1.1086 0.3656 0.7226 0.042 Uiso calc 1 . .
loop_
    _atom_site_aniso_label
    _atom_site_aniso_U_11
    _atom_site_aniso_U_22
    _atom_site_aniso_U_33
    _atom_site_aniso_U_12
    _atom_site_aniso_U_13
    _atom_site_aniso_U_23
    O1A 0.0443(7) 0.0344(6) 0.0491(7) -0.0186(5) 0.0097(5) -0.0134(5)
    O2A 0.0595(8) 0.0217(5) 0.0416(6) -0.0068(5) 0.0120(5) -0.0129(4)
    O3A 0.0119(4) 0.0179(4) 0.0267(4) -0.0008(3) -0.0017(3) 0.0026(3)
    O4A 0.0147(4) 0.0185(4) 0.0211(4) -0.0050(3) -0.0039(3) -0.0009(3)
    O5A 0.0194(4) 0.0303(5) 0.0167(4) 0.0004(4) 0.0012(3) 0.0059(3)
    N1A 0.0474(8) 0.0215(6) 0.0227(6) -0.0116(5) 0.0074(5) -0.0043(4)
    N2A 0.0138(5) 0.0159(5) 0.0140(4) -0.0033(4) 0.0002(4) 0.0004(4)
    N3A 0.0093(5) 0.0158(5) 0.0175(5) -0.0017(4) -0.0002(4) -0.0010(4)
    N4A 0.0142(5) 0.0171(5) 0.0159(5) -0.0045(4) 0.0009(4) -0.0011(4)
    C1A 0.0214(6) 0.0169(6) 0.0135(5) -0.0003(5) -0.0017(4) -0.0002(4)
    C2A 0.0242(7) 0.0221(6) 0.0224(6) 0.0044(5) -0.0038(5) -0.0023(5)
    C3A 0.0362(8) 0.0179(6) 0.0201(6) 0.0056(6) -0.0029(5) -0.0028(5)
    C4A 0.0376(8) 0.0172(6) 0.0142(5) -0.0070(5) 0.0016(5) -0.0011(4)
    C5A 0.0258(7) 0.0245(7) 0.0239(6) -0.0065(5) 0.0052(5) -0.0043(5)
    C6A 0.0229(6) 0.0183(6) 0.0223(6) -0.0023(5) 0.0044(5) -0.0046(5)
    C7A 0.0138(5) 0.0193(6) 0.0165(5) 0.0013(5) -0.0006(4) -0.0006(4)
    C8A 0.0121(5) 0.0171(5) 0.0129(5) -0.0018(4) 0.0012(4) 0.0019(4)
    C9A 0.0126(5) 0.0161(5) 0.0138(5) -0.0014(4) 0.0020(4) -0.0002(4)
    C10A 0.0185(6) 0.0311(7) 0.0325(7) -0.0036(6) -0.0113(5) 0.0013(6)
    C11A 0.0135(5) 0.0148(5) 0.0192(5) -0.0006(4) -0.0032(4) -0.0028(4)
    C12A 0.0148(6) 0.0224(6) 0.0305(7) -0.0012(5) 0.0016(5) -0.0049(5)
    C13A 0.0166(6) 0.0222(7) 0.0463(8) 0.0031(5) -0.0014(6) -0.0099(6)
    C14A 0.0257(7) 0.0147(6) 0.0425(8) 0.0040(5) -0.0097(6) -0.0027(5)
    C15A 0.0279(7) 0.0153(6) 0.0255(6) -0.0016(5) -0.0047(5) 0.0006(5)
    C16A 0.0193(6) 0.0144(5) 0.0168(5) -0.0024(5) -0.0033(4) -0.0025(4)
    C17A 0.0225(6) 0.0152(5) 0.0159(5) -0.0013(5) 0.0015(4) 0.0016(4)
    C18A 0.0186(6) 0.0159(6) 0.0192(6) -0.0037(5) 0.0012(4) 0.0006(4)
    C19A 0.0227(6) 0.0229(6) 0.0199(6) -0.0030(5) -0.0024(5) 0.0005(5)
    C20A 0.0181(6) 0.0276(7) 0.0319(7) -0.0028(5) -0.0028(5) -0.0036(5)
    C21A 0.0228(7) 0.0281(7) 0.0323(7) -0.0045(6) 0.0087(5) -0.0040(6)
    C22A 0.0299(7) 0.0203(6) 0.0202(6) -0.0053(5) 0.0058(5) 0.0008(5)
    C23A 0.0235(6) 0.0138(5) 0.0197(6) -0.0043(5) 0.0009(5) 0.0019(4)
    C24A 0.0285(7) 0.0242(6) 0.0178(6) -0.0007(5) -0.0018(5) 0.0050(5)
    O1B 0.0826(9) 0.0361(6) 0.0180(5) -0.0131(6) -0.0128(5) 0.0090(4)
    O2B 0.0429(7) 0.0751(9) 0.0307(6) 0.0191(7) -0.0162(5) -0.0011(6)
    O3B 0.0124(4) 0.0228(4) 0.0212(4) -0.0031(3) -0.0016(3) 0.0059(3)
    O4B 0.0134(4) 0.0196(4) 0.0177(4) -0.0032(3) -0.0056(3) 0.0028(3)
    O5B 0.0167(4) 0.0159(4) 0.0262(4) 0.0012(3) 0.0048(3) -0.0049(3)
    N1B 0.0534(8) 0.0185(5) 0.0175(5) 0.0063(5) -0.0112(5) -0.0022(4)
    N2B 0.0113(4) 0.0140(5) 0.0149(4) 0.0010(4) -0.0026(3) -0.0001(3)
    N3B 0.0088(4) 0.0176(5) 0.0157(5) -0.0002(4) -0.0018(3) 0.0005(4)
    N4B 0.0127(5) 0.0172(5) 0.0144(4) 0.0015(4) -0.0029(4) -0.0001(4)
    C1B 0.0189(6) 0.0112(5) 0.0145(5) -0.0018(4) 0.0009(4) -0.0015(4)
    C2B 0.0243(6) 0.0217(6) 0.0178(6) -0.0082(5) 0.0044(5) -0.0026(5)
    C3B 0.0396(8) 0.0178(6) 0.0139(5) -0.0088(6) 0.0035(5) -0.0009(4)
    C4B 0.0362(7) 0.0121(5) 0.0137(5) 0.0020(5) -0.0064(5) -0.0013(4)
    C5B 0.0201(6) 0.0247(6) 0.0214(6) 0.0033(5) -0.0029(5) -0.0007(5)
    C6B 0.0184(6) 0.0223(6) 0.0159(5) 0.0005(5) 0.0013(4) 0.0030(4)
    C7B 0.0119(5) 0.0162(5) 0.0172(5) -0.0018(4) 0.0017(4) -0.0022(4)
    C8B 0.0122(5) 0.0112(5) 0.0167(5) 0.0020(4) -0.0009(4) -0.0010(4)
    C9B 0.0116(5) 0.0131(5) 0.0155(5) 0.0022(4) 0.0001(4) -0.0012(4)
    C10B 0.0177(6) 0.0265(7) 0.0229(6) -0.0095(5) -0.0049(5) 0.0022(5)
    C11B 0.0126(5) 0.0150(5) 0.0124(5) -0.0012(4) -0.0024(4) -0.0009(4)
    C12B 0.0134(5) 0.0178(6) 0.0187(5) 0.0016(5) -0.0009(4) -0.0021(4)
    C13B 0.0139(6) 0.0258(6) 0.0186(6) -0.0029(5) 0.0027(4) -0.0006(5)
    C14B 0.0186(6) 0.0212(6) 0.0191(6) -0.0049(5) 0.0002(5) 0.0045(5)
    C15B 0.0167(6) 0.0154(5) 0.0193(6) 0.0011(5) -0.0014(4) 0.0012(4)
    C16B 0.0132(5) 0.0156(5) 0.0127(5) -0.0006(4) -0.0018(4) -0.0016(4)
    C17B 0.0157(5) 0.0136(5) 0.0177(5) 0.0014(4) 0.0012(4) -0.0012(4)
    C18B 0.0180(6) 0.0190(6) 0.0145(5) 0.0053(5) -0.0002(4) 0.0004(4)
    C19B 0.0188(6) 0.0234(6) 0.0179(6) 0.0019(5) 0.0001(5) -0.0018(5)
    C20B 0.0164(6) 0.0392(8) 0.0226(6) 0.0023(6) 0.0002(5) -0.0034(5)
    C21B 0.0223(7) 0.0431(9) 0.0296(7) 0.0138(6) 0.0040(5) -0.0054(6)
    C22B 0.0320(7) 0.0250(7) 0.0279(7) 0.0123(6) -0.0003(6) -0.0060(5)
    C23B 0.0245(6) 0.0189(6) 0.0183(6) 0.0051(5) -0.0014(5) 0.0000(4)
    C24B 0.0335(8) 0.0172(6) 0.0325(7) -0.0005(6) 0.0029(6) -0.0032(5)
_geom_special_details
;
All e.s.d.'s (except the e.s.d. in the dihedral angle between two l.s. planes)
are estimated using the full covariance matrix. The cell e.s.d.'s are taken
into account individually in the estimation of e.s.d.'s in distances, angles
and torsion angles; correlations between e.s.d.'s in cell parameters are only
used when they are defined by crystal symmetry. An approximate (isotropic)
treatment of cell e.s.d.'s is used for estimating e.s.d.'s involving l.s.
planes.
;
loop_
    _geom_bond_atom_site_label_1
    _geom_bond_atom_site_label_2
    _geom_bond_site_symmetry_2
    _geom_bond_distance
    _geom_bond_publ_flag
    O1A N1A . 1.2258(17) ?
    O2A N1A . 1.2296(16) ?
    O3A C8A . 1.2228(14) ?
    O4A N4A . 1.3873(13) ?
    O4A C10A . 1.4341(15) ?
    O5A C18A . 1.3758(15) ?
    O5A C17A . 1.4222(14) ?
    N1A C4A . 1.4716(17) ?
    N2A C7A . 1.2823(15) ?
    N2A N3A . 1.3759(14) ?
    N3A C8A . 1.3560(15) ?
    N3A H3A . 0.871(17) ?
    N4A C9A . 1.2853(15) ?
    C1A C6A . 1.3965(17) ?
    C1A C2A . 1.3982(17) ?
    C1A C7A . 1.4654(17) ?
    C2A C3A . 1.3865(19) ?
    C2A H2AA . 0.9500 ?
    C3A C4A . 1.378(2) ?
    C3A H3AA . 0.9500 ?
    C4A C5A . 1.3864(19) ?
    C5A C6A . 1.3815(18) ?
    C5A H5AA . 0.9500 ?
    C6A H6AA . 0.9500 ?
    C7A H7AA . 0.9500 ?
    C8A C9A . 1.5072(16) ?
    C9A C11A . 1.4864(16) ?
    C10A H10A . 0.9800 ?
    C10A H10B . 0.9800 ?
    C10A H10C . 0.9800 ?
    C11A C12A . 1.3965(17) ?
    C11A C16A . 1.4039(17) ?
    C12A C13A . 1.3851(19) ?
    C12A H12A . 0.9500 ?
    C13A C14A . 1.386(2) ?
    C13A H13A . 0.9500 ?
    C14A C15A . 1.386(2) ?
    C14A H14A . 0.9500 ?
    C15A C16A . 1.3954(17) ?
    C15A H15A . 0.9500 ?
    C16A C17A . 1.5065(17) ?
    C17A H17A . 0.9900 ?
    C17A H17B . 0.9900 ?
    C18A C19A . 1.3881(18) ?
    C18A C23A . 1.4076(16) ?
    C19A C20A . 1.3947(19) ?
    C19A H19A . 0.9500 ?
    C20A C21A . 1.382(2) ?
    C20A H20A . 0.9500 ?
    C21A C22A . 1.394(2) ?
    C21A H21A . 0.9500 ?
    C22A C23A . 1.3863(18) ?
    C22A H22A . 0.9500 ?
    C23A C24A . 1.4989(18) ?
    C24A H24A . 0.9800 ?
    C24A H24B . 0.9800 ?
    C24A H24C . 0.9800 ?
    O1B N1B . 1.2242(17) ?
    O2B N1B . 1.2250(18) ?
    O3B C8B . 1.2233(14) ?
    O4B N4B . 1.3918(12) ?
    O4B C10B . 1.4361(14) ?
    O5B C18B . 1.3700(14) ?
    O5B C17B . 1.4266(14) ?
    N1B C4B . 1.4719(16) ?
    N2B C7B . 1.2844(15) ?
    N2B N3B . 1.3803(13) ?
    N3B C8B . 1.3552(15) ?
    N3B H3B . 0.901(16) ?
    N4B C9B . 1.2856(15) ?
    C1B C6B . 1.3932(17) ?
    C1B C2B . 1.4013(16) ?
    C1B C7B . 1.4683(16) ?
    C2B C3B . 1.3852(18) ?
    C2B H2BA . 0.9500 ?
    C3B C4B . 1.378(2) ?
    C3B H3BA . 0.9500 ?
    C4B C5B . 1.3852(18) ?
    C5B C6B . 1.3816(17) ?
    C5B H5BA . 0.9500 ?
    C6B H6BA . 0.9500 ?
    C7B H7BA . 0.9500 ?
    C8B C9B . 1.5110(15) ?
    C9B C11B . 1.4892(16) ?
    C10B H10D . 0.9800 ?
    C10B H10E . 0.9800 ?
    C10B H10F . 0.9800 ?
    C11B C16B . 1.3979(16) ?
    C11B C12B . 1.4012(16) ?
    C12B C13B . 1.3865(17) ?
    C12B H12B . 0.9500 ?
    C13B C14B . 1.3854(18) ?
    C13B H13B . 0.9500 ?
    C14B C15B . 1.3855(17) ?
    C14B H14B . 0.9500 ?
    C15B C16B . 1.3956(16) ?
    C15B H15B . 0.9500 ?
    C16B C17B . 1.5094(16) ?
    C17B H17C . 0.9900 ?
    C17B H17D . 0.9900 ?
    C18B C19B . 1.3899(18) ?
    C18B C23B . 1.4040(17) ?
    C19B C20B . 1.3941(18) ?
    C19B H19B . 0.9500 ?
    C20B C21B . 1.381(2) ?
    C20B H20B . 0.9500 ?
    C21B C22B . 1.392(2) ?
    C21B H21B . 0.9500 ?
    C22B C23B . 1.3888(18) ?
    C22B H22B . 0.9500 ?
    C23B C24B . 1.5040(19) ?
    C24B H24D . 0.9800 ?
    C24B H24E . 0.9800 ?
    C24B H24F . 0.9800 ?
loop_
    _geom_angle_atom_site_label_1
    _geom_angle_atom_site_label_2
    _geom_angle_atom_site_label_3
    _geom_angle_site_symmetry_1
    _geom_angle_site_symmetry_3
    _geom_angle
    _geom_angle_publ_flag
    N4A O4A C10A . . 109.30(9) ?
    C18A O5A C17A . . 117.74(9) ?
    O1A N1A O2A . . 123.86(12) ?
    O1A N1A C4A . . 118.11(12) ?
    O2A N1A C4A . . 118.01(13) ?
    C7A N2A N3A . . 115.55(10) ?
    C8A N3A N2A . . 118.07(10) ?
    C8A N3A H3A . . 123.4(11) ?
    N2A N3A H3A . . 118.4(11) ?
    C9A N4A O4A . . 111.07(9) ?
    C6A C1A C2A . . 119.26(11) ?
    C6A C1A C7A . . 121.62(11) ?
    C2A C1A C7A . . 119.12(11) ?
    C3A C2A C1A . . 120.81(12) ?
    C3A C2A H2AA . . 119.6 ?
    C1A C2A H2AA . . 119.6 ?
    C4A C3A C2A . . 118.16(12) ?
    C4A C3A H3AA . . 120.9 ?
    C2A C3A H3AA . . 120.9 ?
    C3A C4A C5A . . 122.68(12) ?
    C3A C4A N1A . . 119.05(12) ?
    C5A C4A N1A . . 118.26(13) ?
    C6A C5A C4A . . 118.54(13) ?
    C6A C5A H5AA . . 120.7 ?
    C4A C5A H5AA . . 120.7 ?
    C5A C6A C1A . . 120.53(12) ?
    C5A C6A H6AA . . 119.7 ?
    C1A C6A H6AA . . 119.7 ?
    N2A C7A C1A . . 120.21(11) ?
    N2A C7A H7AA . . 119.9 ?
    C1A C7A H7AA . . 119.9 ?
    O3A C8A N3A . . 123.75(11) ?
    O3A C8A C9A . . 120.72(10) ?
    N3A C8A C9A . . 115.50(10) ?
    N4A C9A C11A . . 126.56(10) ?
    N4A C9A C8A . . 116.19(10) ?
    C11A C9A C8A . . 117.24(10) ?
    O4A C10A H10A . . 109.5 ?
    O4A C10A H10B . . 109.5 ?
    H10A C10A H10B . . 109.5 ?
    O4A C10A H10C . . 109.5 ?
    H10A C10A H10C . . 109.5 ?
    H10B C10A H10C . . 109.5 ?
    C12A C11A C16A . . 120.16(11) ?
    C12A C11A C9A . . 118.91(11) ?
    C16A C11A C9A . . 120.90(10) ?
    C13A C12A C11A . . 120.22(12) ?
    C13A C12A H12A . . 119.9 ?
    C11A C12A H12A . . 119.9 ?
    C12A C13A C14A . . 119.90(13) ?
    C12A C13A H13A . . 120.0 ?
    C14A C13A H13A . . 120.0 ?
    C13A C14A C15A . . 120.12(12) ?
    C13A C14A H14A . . 119.9 ?
    C15A C14A H14A . . 119.9 ?
    C14A C15A C16A . . 120.92(12) ?
    C14A C15A H15A . . 119.5 ?
    C16A C15A H15A . . 119.5 ?
    C15A C16A C11A . . 118.54(11) ?
    C15A C16A C17A . . 120.06(11) ?
    C11A C16A C17A . . 121.34(10) ?
    O5A C17A C16A . . 108.55(10) ?
    O5A C17A H17A . . 110.0 ?
    C16A C17A H17A . . 110.0 ?
    O5A C17A H17B . . 110.0 ?
    C16A C17A H17B . . 110.0 ?
    H17A C17A H17B . . 108.4 ?
    O5A C18A C19A . . 124.84(11) ?
    O5A C18A C23A . . 113.83(11) ?
    C19A C18A C23A . . 121.32(11) ?
    C18A C19A C20A . . 119.16(12) ?
    C18A C19A H19A . . 120.4 ?
    C20A C19A H19A . . 120.4 ?
    C21A C20A C19A . . 120.62(13) ?
    C21A C20A H20A . . 119.7 ?
    C19A C20A H20A . . 119.7 ?
    C20A C21A C22A . . 119.41(12) ?
    C20A C21A H21A . . 120.3 ?
    C22A C21A H21A . . 120.3 ?
    C23A C22A C21A . . 121.64(12) ?
    C23A C22A H22A . . 119.2 ?
    C21A C22A H22A . . 119.2 ?
    C22A C23A C18A . . 117.83(12) ?
    C22A C23A C24A . . 122.02(11) ?
    C18A C23A C24A . . 120.12(11) ?
    C23A C24A H24A . . 109.5 ?
    C23A C24A H24B . . 109.5 ?
    H24A C24A H24B . . 109.5 ?
    C23A C24A H24C . . 109.5 ?
    H24A C24A H24C . . 109.5 ?
    H24B C24A H24C . . 109.5 ?
    N4B O4B C10B . . 108.64(8) ?
    C18B O5B C17B . . 117.78(9) ?
    O1B N1B O2B . . 123.61(12) ?
    O1B N1B C4B . . 118.07(13) ?
    O2B N1B C4B . . 118.32(12) ?
    C7B N2B N3B . . 115.65(10) ?
    C8B N3B N2B . . 117.68(10) ?
    C8B N3B H3B . . 121.9(9) ?
    N2B N3B H3B . . 120.4(9) ?
    C9B N4B O4B . . 111.82(9) ?
    C6B C1B C2B . . 119.21(11) ?
    C6B C1B C7B . . 121.81(10) ?
    C2B C1B C7B . . 118.97(11) ?
    C3B C2B C1B . . 120.43(12) ?
    C3B C2B H2BA . . 119.8 ?
    C1B C2B H2BA . . 119.8 ?
    C4B C3B C2B . . 118.56(11) ?
    C4B C3B H3BA . . 120.7 ?
    C2B C3B H3BA . . 120.7 ?
    C3B C4B C5B . . 122.63(11) ?
    C3B C4B N1B . . 118.70(12) ?
    C5B C4B N1B . . 118.67(12) ?
    C6B C5B C4B . . 118.26(12) ?
    C6B C5B H5BA . . 120.9 ?
    C4B C5B H5BA . . 120.9 ?
    C5B C6B C1B . . 120.92(11) ?
    C5B C6B H6BA . . 119.5 ?
    C1B C6B H6BA . . 119.5 ?
    N2B C7B C1B . . 120.04(10) ?
    N2B C7B H7BA . . 120.0 ?
    C1B C7B H7BA . . 120.0 ?
    O3B C8B N3B . . 123.56(10) ?
    O3B C8B C9B . . 120.83(10) ?
    N3B C8B C9B . . 115.58(10) ?
    N4B C9B C11B . . 127.77(10) ?
    N4B C9B C8B . . 115.32(10) ?
    C11B C9B C8B . . 116.91(10) ?
    O4B C10B H10D . . 109.5 ?
    O4B C10B H10E . . 109.5 ?
    H10D C10B H10E . . 109.5 ?
    O4B C10B H10F . . 109.5 ?
    H10D C10B H10F . . 109.5 ?
    H10E C10B H10F . . 109.5 ?
    C16B C11B C12B . . 119.89(10) ?
    C16B C11B C9B . . 121.31(10) ?
    C12B C11B C9B . . 118.74(10) ?
    C13B C12B C11B . . 120.11(11) ?
    C13B C12B H12B . . 119.9 ?
    C11B C12B H12B . . 119.9 ?
    C14B C13B C12B . . 119.98(11) ?
    C14B C13B H13B . . 120.0 ?
    C12B C13B H13B . . 120.0 ?
    C15B C14B C13B . . 120.25(11) ?
    C15B C14B H14B . . 119.9 ?
    C13B C14B H14B . . 119.9 ?
    C14B C15B C16B . . 120.58(11) ?
    C14B C15B H15B . . 119.7 ?
    C16B C15B H15B . . 119.7 ?
    C15B C16B C11B . . 119.15(11) ?
    C15B C16B C17B . . 118.32(10) ?
    C11B C16B C17B . . 122.50(10) ?
    O5B C17B C16B . . 107.34(9) ?
    O5B C17B H17C . . 110.2 ?
    C16B C17B H17C . . 110.2 ?
    O5B C17B H17D . . 110.2 ?
    C16B C17B H17D . . 110.2 ?
    H17C C17B H17D . . 108.5 ?
    O5B C18B C19B . . 124.60(11) ?
    O5B C18B C23B . . 114.10(11) ?
    C19B C18B C23B . . 121.30(11) ?
    C18B C19B C20B . . 119.39(12) ?
    C18B C19B H19B . . 120.3 ?
    C20B C19B H19B . . 120.3 ?
    C21B C20B C19B . . 120.41(13) ?
    C21B C20B H20B . . 119.8 ?
    C19B C20B H20B . . 119.8 ?
    C20B C21B C22B . . 119.40(12) ?
    C20B C21B H21B . . 120.3 ?
    C22B C21B H21B . . 120.3 ?
    C23B C22B C21B . . 121.88(13) ?
    C23B C22B H22B . . 119.1 ?
    C21B C22B H22B . . 119.1 ?
    C22B C23B C18B . . 117.61(12) ?
    C22B C23B C24B . . 122.36(12) ?
    C18B C23B C24B . . 120.02(11) ?
    C23B C24B H24D . . 109.5 ?
    C23B C24B H24E . . 109.5 ?
    H24D C24B H24E . . 109.5 ?
    C23B C24B H24F . . 109.5 ?
    H24D C24B H24F . . 109.5 ?
    H24E C24B H24F . . 109.5 ?
loop_
    _geom_torsion_atom_site_label_1
    _geom_torsion_atom_site_label_2
    _geom_torsion_atom_site_label_3
    _geom_torsion_atom_site_label_4
    _geom_torsion_site_symmetry_1
    _geom_torsion_site_symmetry_2
    _geom_torsion_site_symmetry_3
    _geom_torsion_site_symmetry_4
    _geom_torsion
    _geom_torsion_publ_flag
    C7A N2A N3A C8A . . . . 168.52(10) ?
    C10A O4A N4A C9A . . . . 179.55(10) ?
    C6A C1A C2A C3A . . . . 1.25(18) ?
    C7A C1A C2A C3A . . . . -178.53(11) ?
    C1A C2A C3A C4A . . . . -0.35(19) ?
    C2A C3A C4A C5A . . . . -0.91(19) ?
    C2A C3A C4A N1A . . . . 177.51(11) ?
    O1A N1A C4A C3A . . . . -177.67(12) ?
    O2A N1A C4A C3A . . . . 0.95(18) ?
    O1A N1A C4A C5A . . . . 0.82(18) ?
    O2A N1A C4A C5A . . . . 179.44(12) ?
    C3A C4A C5A C6A . . . . 1.21(19) ?
    N1A C4A C5A C6A . . . . -177.22(11) ?
    C4A C5A C6A C1A . . . . -0.26(19) ?
    C2A C1A C6A C5A . . . . -0.93(18) ?
    C7A C1A C6A C5A . . . . 178.84(11) ?
    N3A N2A C7A C1A . . . . -179.72(9) ?
    C6A C1A C7A N2A . . . . -7.33(17) ?
    C2A C1A C7A N2A . . . . 172.45(11) ?
    N2A N3A C8A O3A . . . . 0.00(16) ?
    N2A N3A C8A C9A . . . . -178.06(9) ?
    O4A N4A C9A C11A . . . . 0.81(16) ?
    O4A N4A C9A C8A . . . . -178.51(9) ?
    O3A C8A C9A N4A . . . . 159.45(11) ?
    N3A C8A C9A N4A . . . . -22.43(14) ?
    O3A C8A C9A C11A . . . . -19.94(15) ?
    N3A C8A C9A C11A . . . . 158.18(10) ?
    N4A C9A C11A C12A . . . . -113.93(14) ?
    C8A C9A C11A C12A . . . . 65.38(14) ?
    N4A C9A C11A C16A . . . . 68.15(16) ?
    C8A C9A C11A C16A . . . . -112.54(12) ?
    C16A C11A C12A C13A . . . . 1.55(18) ?
    C9A C11A C12A C13A . . . . -176.39(11) ?
    C11A C12A C13A C14A . . . . 2.0(2) ?
    C12A C13A C14A C15A . . . . -3.1(2) ?
    C13A C14A C15A C16A . . . . 0.6(2) ?
    C14A C15A C16A C11A . . . . 2.83(18) ?
    C14A C15A C16A C17A . . . . -174.24(12) ?
    C12A C11A C16A C15A . . . . -3.91(17) ?
    C9A C11A C16A C15A . . . . 173.99(11) ?
    C12A C11A C16A C17A . . . . 173.11(11) ?
    C9A C11A C16A C17A . . . . -8.98(17) ?
    C18A O5A C17A C16A . . . . 168.60(10) ?
    C15A C16A C17A O5A . . . . -37.34(15) ?
    C11A C16A C17A O5A . . . . 145.68(11) ?
    C17A O5A C18A C19A . . . . -4.23(17) ?
    C17A O5A C18A C23A . . . . 174.92(10) ?
    O5A C18A C19A C20A . . . . 179.98(12) ?
    C23A C18A C19A C20A . . . . 0.89(19) ?
    C18A C19A C20A C21A . . . . -0.3(2) ?
    C19A C20A C21A C22A . . . . -0.6(2) ?
    C20A C21A C22A C23A . . . . 1.0(2) ?
    C21A C22A C23A C18A . . . . -0.43(19) ?
    C21A C22A C23A C24A . . . . -178.58(12) ?
    O5A C18A C23A C22A . . . . -179.71(11) ?
    C19A C18A C23A C22A . . . . -0.52(18) ?
    O5A C18A C23A C24A . . . . -1.52(16) ?
    C19A C18A C23A C24A . . . . 177.66(12) ?
    C7B N2B N3B C8B . . . . -170.95(10) ?
    C10B O4B N4B C9B . . . . -176.53(10) ?
    C6B C1B C2B C3B . . . . 0.15(18) ?
    C7B C1B C2B C3B . . . . -178.76(11) ?
    C1B C2B C3B C4B . . . . -0.39(18) ?
    C2B C3B C4B C5B . . . . 0.46(19) ?
    C2B C3B C4B N1B . . . . -178.76(11) ?
    O1B N1B C4B C3B . . . . -4.50(17) ?
    O2B N1B C4B C3B . . . . 174.85(13) ?
    O1B N1B C4B C5B . . . . 176.25(12) ?
    O2B N1B C4B C5B . . . . -4.41(18) ?
    C3B C4B C5B C6B . . . . -0.27(19) ?
    N1B C4B C5B C6B . . . . 178.95(11) ?
    C4B C5B C6B C1B . . . . 0.01(19) ?
    C2B C1B C6B C5B . . . . 0.05(18) ?
    C7B C1B C6B C5B . . . . 178.92(11) ?
    N3B N2B C7B C1B . . . . -179.29(10) ?
    C6B C1B C7B N2B . . . . 3.31(17) ?
    C2B C1B C7B N2B . . . . -177.82(11) ?
    N2B N3B C8B O3B . . . . 0.70(17) ?
    N2B N3B C8B C9B . . . . 178.48(9) ?
    O4B N4B C9B C11B . . . . -1.30(16) ?
    O4B N4B C9B C8B . . . . 178.23(9) ?
    O3B C8B C9B N4B . . . . -158.18(11) ?
    N3B C8B C9B N4B . . . . 23.97(14) ?
    O3B C8B C9B C11B . . . . 21.41(15) ?
    N3B C8B C9B C11B . . . . -156.45(10) ?
    N4B C9B C11B C16B . . . . -64.63(16) ?
    C8B C9B C11B C16B . . . . 115.84(12) ?
    N4B C9B C11B C12B . . . . 118.44(13) ?
    C8B C9B C11B C12B . . . . -61.09(14) ?
    C16B C11B C12B C13B . . . . -0.20(17) ?
    C9B C11B C12B C13B . . . . 176.77(10) ?
    C11B C12B C13B C14B . . . . -1.59(18) ?
    C12B C13B C14B C15B . . . . 1.63(18) ?
    C13B C14B C15B C16B . . . . 0.12(18) ?
    C14B C15B C16B C11B . . . . -1.89(17) ?
    C14B C15B C16B C17B . . . . 176.07(11) ?
    C12B C11B C16B C15B . . . . 1.92(16) ?
    C9B C11B C16B C15B . . . . -174.98(10) ?
    C12B C11B C16B C17B . . . . -175.95(10) ?
    C9B C11B C16B C17B . . . . 7.15(16) ?
    C18B O5B C17B C16B . . . . -168.30(9) ?
    C15B C16B C17B O5B . . . . 44.51(13) ?
    C11B C16B C17B O5B . . . . -137.60(10) ?
    C17B O5B C18B C19B . . . . -1.51(16) ?
    C17B O5B C18B C23B . . . . 179.35(10) ?
    O5B C18B C19B C20B . . . . -179.43(11) ?
    C23B C18B C19B C20B . . . . -0.35(18) ?
    C18B C19B C20B C21B . . . . 1.04(19) ?
    C19B C20B C21B C22B . . . . -1.0(2) ?
    C20B C21B C22B C23B . . . . 0.2(2) ?
    C21B C22B C23B C18B . . . . 0.44(19) ?
    C21B C22B C23B C24B . . . . 179.00(13) ?
    O5B C18B C23B C22B . . . . 178.79(11) ?
    C19B C18B C23B C22B . . . . -0.38(18) ?
    O5B C18B C23B C24B . . . . 0.20(16) ?
    C19B C18B C23B C24B . . . . -178.97(11) ?
loop_
    _geom_hbond_atom_site_label_D
    _geom_hbond_atom_site_label_H
    _geom_hbond_atom_site_label_A
    _geom_hbond_site_symmetry_A
    _geom_hbond_distance_DH
    _geom_hbond_distance_HA
    _geom_hbond_distance_DA
    _geom_hbond_angle_DHA
    N3A H3A O3B . 0.871(17) 2.117(17) 2.8679(13) 144.0(14)
    N3A H3A N2B . 0.871(17) 2.432(16) 3.1530(14) 140.5(13)
    C7A H7AA O3B . 0.95 2.47 3.1523(14) 128.5
    C10A H10C O1B 4_676 0.98 2.46 3.3159(18) 145.4
    C17A H17B N4A . 0.99 2.68 3.2243(15) 114.8
    N3B H3B O3A 1_655 0.901(16) 2.068(16) 2.8605(13) 146.1(13)
    N3B H3B N2A 1_655 0.901(16) 2.444(15) 3.1598(14) 136.6(12)
    C5B H5BA O2A 3_566 0.95 2.63 3.3484(18) 133.2
    C7B H7BA O3A 1_655 0.95 2.51 3.1864(14) 127.8
    C17B H17C N4B . 0.99 2.63 3.2436(15) 120.0
_shelx_hkl_file
;
   1   0   0   -0.40    0.04
  -1   0   0   -0.39    0.04
   2   0   0  252.71    5.59
  -2   0   0  255.66    5.61
   3   0   0    0.05    0.07
  -3   0   0    0.05    0.09
   4   0   0   43.62    1.02
  -4   0   0   42.20    1.03
  -5   0   0    0.20    0.12
   5   0   0    0.05    0.10
   6   0   0    1.03    0.16
  -6   0   0    1.12    0.20
  -7   0   0    0.08    0.20
  -8   0   0    0.24    0.25
  10   0   0    3.21    0.45
  10   0   0    2.37    0.33
   1  -1   0  248.48    5.40
  -1  -1   0  252.95    5.36
  -1   1   0  253.88    5.44
   1   1   0  245.14    5.36
   2  -1   0    3.66    0.16
  -2  -1   0    3.41    0.15
  -2   1   0    3.51    0.17
   2   1   0    3.57    0.14
   3  -1   0    7.34    0.26
  -3  -1   0    7.17    0.26
   3   1   0    7.60    0.24
  -3   1   0    7.32    0.27
  -4  -1   0   14.00    0.44
   4  -1   0   15.49    0.44
   4   1   0   15.10    0.43
  -4   1   0   15.38    0.46
   5  -1   0    0.96    0.14
  -5  -1   0    1.18    0.17
  -5   1   0    0.83    0.17
   5   1   0    0.99    0.14
  -6  -1   0    9.01    0.40
   6  -1   0    8.40    0.35
   6   1   0    8.89    0.35
  -6   1   0    8.86    0.41
  -7  -1   0    6.20    0.42
  -7   1   0    5.40    0.38
   9   1   0    2.90    0.33
  10   1   0    2.15    0.27
  10   1   0    1.65    0.29
   1  -2   0   -0.02    0.05
  -1   2   0    0.00    0.05
   2  -2   0   13.12    0.35
  -2  -2   0   13.12    0.33
   2   2   0   13.45    0.33
  -2   2   0   12.41    0.35
  -3  -2   0    0.28    0.09
   3  -2   0    0.23    0.08
  -3   2   0    0.25    0.10
   3   2   0    0.23    0.07
   4  -2   0   27.46    0.70
  -4  -2   0   27.36    0.69
   4   2   0   27.26    0.68
  -4   2   0   27.25    0.72
  -5  -2   0   17.88    0.53
   5  -2   0   17.84    0.52
   5   2   0   17.12    0.50
  -5   2   0   17.77    0.55
  -6  -2   0    1.02    0.19
   6  -2   0    1.04    0.17
  -6   2   0    1.19    0.22
   6   2   0    0.99    0.16
  -7  -2   0    1.18    0.25
  -7   2   0    1.14    0.26
  -8   2   0    0.56    0.31
   9   2   0    0.17    0.16
   9   2   0    0.03    0.18
  10   2   0    2.60    0.27
  10   2   0    2.06    0.29
   0   3   0   -0.01    0.03
   1  -3   0   -0.04    0.06
  -1   3   0    0.01    0.06
  -2  -3   0   23.49    0.53
   2  -3   0   23.37    0.57
  -2   3   0   22.74    0.58
   2   3   0   23.74    0.53
   3  -3   0    0.66    0.10
  -3  -3   0    0.93    0.12
   3   3   0    0.52    0.08
  -3   3   0    0.69    0.12
   4  -3   0    6.89    0.28
  -4  -3   0    6.96    0.26
  -4   3   0    6.85    0.30
   4   3   0    6.71    0.25
  -5  -3   0    6.88    0.31
   5  -3   0    7.85    0.32
  -5   3   0    7.53    0.36
   5   3   0    7.28    0.28
  -6  -3   0   34.41    0.91
   6  -3   0   34.84    0.92
   6   3   0   35.23    0.88
  -6   3   0   34.90    0.97
  -7   3   0    6.96    0.44
   8   3   0   -0.12    0.13
  -8   3   0    0.09    0.28
   9   3   0    0.65    0.16
  -9   3   0    1.06    0.40
   9   3   0    0.68    0.18
  10   3   0    0.04    0.21
  10   3   0    0.06    0.22
   0   4   0   21.10    0.49
   1  -4   0   38.10    0.84
   1   4   0   37.01    0.80
  -1   4   0   36.67    0.84
   2  -4   0    9.27    0.30
  -2   4   0    9.74    0.31
   2   4   0   10.09    0.24
   3  -4   0    1.28    0.14
   3   4   0    1.26    0.11
   4  -4   0    0.02    0.09
   4   4   0    0.10    0.08
  -4   4   0    0.12    0.13
   5  -4   0    3.70    0.24
  -5   4   0    2.98    0.25
   5   4   0    3.23    0.19
   6  -4   0   14.03    0.49
  -6   4   0   12.59    0.53
   6   4   0   12.68    0.42
  -7   4   0   15.28    0.63
   7   4   0   13.96    0.40
  -8   4   0    0.21    0.27
   8   4   0   -0.08    0.11
   8   4   0   -0.07    0.13
  -9   4   0    0.72    0.41
   9   4   0   -0.04    0.15
   9   4   0    0.02    0.13
  10   4   0    0.34    0.24
   0   5   0    0.01    0.05
   1  -5   0    2.15    0.13
   1   5   0    2.17    0.09
  -1   5   0    2.35    0.15
   2  -5   0    7.04    0.25
  -2   5   0    7.32    0.26
   2   5   0    7.27    0.19
   3  -5   0    4.83    0.23
   3   5   0    4.71    0.16
   3   5   0    4.66    0.11
   3   5   0    4.86    0.11
  -3   5   0    4.51    0.24
   4  -5   0   29.10    0.75
  -4   5   0   28.87    0.78
   4   5   0   28.73    0.69
   4   5   0   28.60    0.63
   5  -5   0    0.30    0.12
   5   5   0    0.30    0.09
  -5   5   0    0.53    0.16
   5   5   0    0.39    0.06
   6  -5   0    3.90    0.26
   6   5   0    3.69    0.16
  -6   5   0    3.55    0.34
   6   5   0    3.30    0.22
   7   5   0    5.28    0.20
   7   5   0    4.93    0.21
  -7   5   0    5.09    0.45
  -8   5   0    2.50    0.38
   8   5   0    2.27    0.19
   8   5   0    2.57    0.18
   9   5   0   -0.01    0.13
  -9   5   0    0.28    0.38
   9   5   0    0.10    0.12
   0   6   0    0.67    0.09
   1  -6   0   62.64    1.41
   1   6   0   64.86    1.38
  -1   6   0   65.36    1.42
   2  -6   0    5.59    0.22
  -2   6   0    5.02    0.23
   2   6   0    5.21    0.14
   3  -6   0   25.54    0.66
   3   6   0   26.05    0.59
  -3   6   0   25.34    0.68
   4  -6   0    0.98    0.14
   4   6   0    0.71    0.04
  -4   6   0    0.79    0.16
   4   6   0    0.80    0.09
   5  -6   0    0.35    0.12
   5   6   0    0.38    0.04
  -5   6   0    0.63    0.17
   5   6   0    0.41    0.04
   5   6   0    0.41    0.09
  -6   6   0    9.07    0.47
   6   6   0    8.92    0.24
   6   6   0    8.90    0.23
   7   6   0    6.15    0.20
   7   6   0    6.21    0.20
  -8   6   0    9.32    0.58
   8   6   0    9.48    0.28
   8   6   0    9.41    0.27
  -9   6   0    1.11    0.47
   9   6   0    1.01    0.11
   9   6   0    0.95    0.11
 -10   6   0    2.08    0.63
   0   7   0    0.11    0.06
  -1  -7   0   13.66    0.33
  -1   7   0   14.01    0.38
   1   7   0   13.55    0.33
   2  -7   0    9.64    0.31
  -2  -7   0    9.58    0.21
   2   7   0    9.41    0.25
  -2   7   0    9.23    0.32
   3  -7   0   96.36    2.19
   3   7   0   98.44    2.09
  -3   7   0   99.76    2.20
   4  -7   0    1.09    0.15
   4   7   0    1.33    0.11
  -4   7   0    1.31    0.19
   5  -7   0    9.29    0.37
  -5   7   0    8.70    0.41
   5   7   0    9.19    0.29
  -6   7   0    0.36    0.19
   6   7   0    0.05    0.03
   7   7   0   28.08    0.60
   7   7   0   27.57    0.60
  -7   7   0   27.93    0.90
  -8   7   0    0.73    0.34
  -9   7   0    0.31    0.46
   0  -8   0  448.02    9.78
   0   8   0  469.83    9.93
  -1  -8   0    3.70    0.14
  -1   8   0    3.52    0.18
   1   8   0    3.75    0.13
   2  -8   0    8.95    0.30
  -2  -8   0    8.72    0.20
  -2   8   0    8.63    0.31
   2   8   0    8.73    0.24
   3  -8   0    2.43    0.18
  -3   8   0    2.62    0.23
   3   8   0    2.56    0.10
   4  -8   0    5.60    0.27
   4   8   0    5.36    0.18
  -4   8   0    5.05    0.29
   5  -8   0    8.28    0.36
  -5   8   0    7.94    0.39
   5   8   0    8.24    0.26
  -6   8   0   66.72    1.67
  -7   8   0   21.87    0.80
  -8   8   0    0.74    0.36
  -9   8   0    0.21    0.44
   0   9   0    0.07    0.07
  -1  -9   0    7.65    0.22
  -1   9   0    7.41    0.27
   1   9   0    7.37    0.20
  -2   9   0   48.67    1.13
   2   9   0   46.75    1.05
   3  -9   0   16.99    0.51
   3   9   0   17.90    0.40
   3   9   0   18.00    0.43
  -3   9   0   17.18    0.54
   4  -9   0    4.21    0.24
   4   9   0    3.69    0.14
  -4   9   0    4.14    0.30
  -5   9   0   43.84    1.16
  -6   9   0    8.33    0.45
  -7   9   0   10.11    0.55
  -8   9   0    1.53    0.37
  -9   9   0    1.54    0.47
   0 -10   0   60.55    1.34
   0  10   0   62.74    1.37
  -1 -10   0   21.88    0.52
   1  10   0   21.77    0.51
  -1  10   0   22.17    0.58
  -2  10   0   14.91    0.46
   2  10   0   14.54    0.37
  -3  10   0    8.68    0.37
   3  10   0    8.88    0.26
   3  10   0    9.03    0.21
  -4  10   0    5.33    0.33
   4  10   0    5.93    0.16
  -5  10   0   11.10    0.49
  -6  10   0   12.96    0.84
  -7  10   0    0.33    0.29
  -8  10   0    3.51    0.47
  -9  10   0    0.76    0.49
   0 -11   0    0.05    0.06
   0  11   0   -0.05    0.08
  -1 -11   0    2.04    0.13
   1  11   0    2.08    0.12
  -1  11   0    2.08    0.17
   2  11   0   63.48    1.37
   2  11   0   65.05    1.40
  -2  11   0   63.73    1.49
   3  11   0    5.33    0.19
  -3  11   0    5.70    0.29
   4  11   0    0.94    0.10
  -4  11   0    0.95    0.19
  -5  11   0   50.05    1.31
  -6  11   0    6.02    0.44
  -7  11   0    3.73    0.46
  -8  11   0    1.11    0.42
  -9  11   0    3.83    0.62
   0 -12   0    8.75    0.26
   0  12   0    8.06    0.28
  -1 -12   0   20.44    0.49
  -1  12   0   19.31    0.54
   1  12   0   19.81    0.48
   2  12   0    8.68    0.23
  -2  12   0    9.24    0.36
   2  12   0    9.03    0.26
  -3 -12   0    9.13    0.20
   3  12   0    8.91    0.27
  -3  12   0    9.08    0.38
   4  12   0    4.59    0.20
  -4  12   0    5.13    0.33
  -5  12   0    1.56    0.25
   5  12   0    1.18    0.13
   6  12   0   15.40    0.43
  -6  12   0   14.29    0.62
  -7  12   0    0.68    0.30
  -8  12   0    1.09    0.37
  -9  12   0    0.12    0.51
   0 -13   0   -0.02    0.07
   0  13   0   -0.04    0.09
  -1 -13   0    7.22    0.24
  -1  13   0    7.03    0.29
   1  13   0    6.98    0.23
   2  13   0    5.17    0.16
  -2  13   0    4.92    0.27
  -3 -13   0   38.06    0.81
  -3 -13   0   37.67    0.82
  -3  13   0   38.42    1.00
   3  13   0   38.14    0.88
   4  13   0    1.68    0.15
  -4  13   0    1.35    0.21
  -5  13   0   17.18    0.66
   5  13   0   16.84    0.46
   6  13   0    1.79    0.17
  -6  13   0    1.74    0.29
  -7  13   0    7.15    0.56
   7  13   0    6.79    0.31
  -8  13   0    0.65    0.36
   8  13   0    0.01    0.17
   9  13   0    2.74    0.30
  -9  13   0    2.80    0.59
   0 -14   0    2.75    0.16
   0  14   0    2.76    0.19
  -1 -14   0   -0.05    0.08
   1  14   0   -0.01    0.09
  -1  14   0    0.10    0.12
   2  14   0   18.68    0.44
  -2  14   0   17.42    0.55
  -3 -14   0    7.78    0.19
  -3 -14   0    7.38    0.19
   3  14   0    7.80    0.25
  -3  14   0    6.87    0.37
   4  14   0    0.15    0.09
  -4  14   0    0.04    0.17
   5  14   0    0.34    0.11
   6  14   0    1.22    0.15
  -6  14   0    1.47    0.30
   7  14   0    0.21    0.17
  -7  14   0    0.76    0.33
   8  14   0    3.00    0.25
  -8  14   0    3.02    0.51
   9  14   0    0.33    0.25
  -9  14   0    1.29    0.62
   0 -15   0    0.06    0.08
   0  15   0    0.04    0.11
  -1 -15   0    3.96    0.19
  -1  15   0    4.36    0.26
   1  15   0    4.33    0.20
   2  15   0   33.11    0.77
  -2  15   0   35.66    0.91
  -3 -15   0    2.42    0.10
   3  15   0    2.21    0.15
  -3  15   0    2.35    0.27
  -4  15   0    1.72    0.25
   4  15   0    1.50    0.16
   5  15   0    0.13    0.11
  -5  15   0    0.19    0.21
   6  15   0    0.84    0.15
  -6  15   0    0.78    0.30
  -7  15   0   27.96    0.99
   7  15   0   26.54    0.72
  -8  15   0    8.25    0.73
   8  15   0    8.45    0.40
   0 -16   0   13.20    0.38
   0  16   0   13.51    0.42
  -1 -16   0    0.26    0.10
  -1  16   0    0.26    0.15
   1  16   0    0.27    0.10
   2  16   0    0.44    0.09
  -2  16   0    0.54    0.17
  -3 -16   0    5.78    0.17
  -3  16   0    6.11    0.38
   4  16   0    4.61    0.22
  -4  16   0    3.98    0.37
  -5  16   0    2.60    0.34
   5  16   0    2.17    0.20
   6  16   0    2.78    0.24
  -6  16   0    3.10    0.37
  -7  16   0    1.62    0.41
   7  16   0    1.05    0.20
  -8  16   0    4.00    0.57
   8  16   0    3.06    0.27
   0 -17   0   -0.01    0.09
   0  17   0   -0.01    0.12
   1 -17   0    8.90    0.30
  -1 -17   0    9.48    0.31
   1  17   0    9.55    0.32
  -1  17   0    9.08    0.38
   2  17   0    8.88    0.28
  -2  17   0    9.06    0.41
  -3 -17   0    0.15    0.06
  -3  17   0    0.12    0.18
   4  17   0   13.61    0.40
  -4  17   0   12.91    0.55
   5  17   0    0.48    0.13
  -5  17   0    0.44    0.24
   6  17   0    3.05    0.25
  -6  17   0    2.66    0.40
  -7  17   0    0.55    0.39
   7  17   0    0.10    0.18
  -8  17   0    4.91    0.60
   8  17   0    4.04    0.38
   0 -18   0    0.79    0.12
   0  18   0    0.84    0.16
  -1 -18   0    1.90    0.18
   1 -18   0    2.28    0.19
   1  18   0    1.87    0.20
  -1  18   0    1.85    0.21
  -2  18   0    8.87    0.43
   2  18   0    8.72    0.29
  -3 -18   0    2.75    0.13
  -3  18   0    2.39    0.28
  -4  18   0    2.73    0.40
  -5  18   0    8.96    0.54
   5  18   0    8.36    0.33
   6  18   0    7.12    0.33
  -6  18   0    6.75    0.60
  -7  18   0    2.17    0.42
   7  18   0    1.91    0.23
   8  18   0    2.01    0.29
  -8  18   0    2.35    0.62
   0 -19   0    0.28    0.11
   0  19   0    0.23    0.15
   1 -19   0    5.93    0.25
  -1 -19   0    5.78    0.26
   1  19   0    5.64    0.28
  -1  19   0    5.56    0.35
   2  19   0    0.17    0.10
  -2  19   0    0.01    0.19
  -3 -19   0    4.38    0.17
  -3  19   0    4.18    0.37
  -4  19   0    0.85    0.28
  -5  19   0    0.30    0.26
  -6  19   0    2.09    0.38
   6  19   0    1.86    0.20
   7  19   0    0.52    0.21
  -7  19   0    0.77    0.42
   8  19   0   -0.17    0.27
   0 -20   0   71.80    1.63
   0  20   0   71.90    1.68
  -1 -20   0    0.55    0.14
   1 -20   0    0.68    0.15
  -1  20   0    0.42    0.19
   1  20   0    0.59    0.15
  -2  20   0    5.73    0.38
   2  20   0    6.54    0.27
  -3 -20   0    3.35    0.16
  -3  20   0    2.87    0.37
  -4  20   0   26.12    0.87
  -5  20   0    0.06    0.27
  -6  20   0    1.45    0.40
   7  20   0    1.60    0.24
  -7  20   0    1.06    0.47
   0  21   0    0.47    0.19
  -1 -21   0    2.26    0.23
   1 -21   0    1.88    0.21
   1  21   0    1.69    0.20
  -1  21   0    1.87    0.25
   2 -21   0    3.29    0.23
  -2  21   0    2.85    0.32
   2  21   0    2.99    0.23
  -3 -21   0    5.67    0.22
  -4  21   0    6.36    0.47
  -5  21   0    0.95    0.36
  -6  21   0    3.68    0.49
  -7  21   0    4.05    0.53
   0 -22   0   39.84    0.97
   0  22   0   38.45    1.02
   1 -22   0    3.84    0.27
  -1 -22   0    4.20    0.27
   1  22   0    3.31    0.30
  -1  22   0    3.28    0.37
   2 -22   0    1.60    0.19
   2  22   0    1.42    0.17
  -2  22   0    1.56    0.30
  -3 -22   0    4.12    0.20
  -3  22   0    3.95    0.46
  -4  22   0    5.62    0.52
  -5  22   0    0.25    0.34
  -6  22   0    1.78    0.47
  -7  22   0    0.13    0.58
   0 -23   0    0.49    0.17
   0  23   0    0.57    0.22
   1 -23   0   28.44    0.76
  -1 -23   0   28.60    0.76
  -1  23   0   27.01    0.85
   1  23   0   29.37    0.78
   2 -23   0    2.48    0.26
  -2  23   0    2.64    0.35
  -3 -23   0    3.16    0.20
  -3  23   0    3.56    0.45
  -4  23   0    6.24    0.58
  -5  23   0    0.48    0.39
  -6  23   0    3.80    0.62
   0 -24   0   19.22    0.59
   0  24   0   20.10    0.68
  -1 -24   0    1.02    0.17
   1 -24   0    1.00    0.19
  -1  24   0    1.06    0.28
   1  24   0    1.38    0.23
   2 -24   0    0.47    0.18
   2  24   0    0.43    0.17
  -3 -24   0    0.90    0.15
   3 -24   0    1.15    0.20
  -3 -24   0    1.05    0.14
  -3  24   0    1.21    0.33
  -4  24   0    0.36    0.36
  -5  24   0   15.81    0.88
  -6  24   0    0.02    0.48
   0 -25   0    0.34    0.18
   0  25   0    0.23    0.24
   1 -25   0    2.79    0.30
  -1  25   0    3.56    0.37
   1  25   0    3.40    0.36
   2 -25   0    2.69    0.30
  -2  25   0    3.76    0.41
   2  25   0    3.08    0.29
  -3 -25   0   -0.13    0.14
  -3 -25   0    0.06    0.12
   3 -25   0    0.06    0.18
  -3  25   0    0.40    0.35
  -4  25   0    0.64    0.41
  -5  25   0    0.97    0.51
  -6  25   0    0.99    0.57
   0 -26   0    2.83    0.31
   0  26   0    3.08    0.35
   1 -26   0    0.55    0.19
   1  26   0    0.63    0.24
  -1  26   0    0.98    0.33
   2 -26   0    0.51    0.21
  -2 -26   0    0.65    0.17
   2  26   0    0.66    0.20
  -2  26   0    0.74    0.35
  -3 -26   0    0.13    0.16
  -3 -26   0    0.51    0.15
   3 -26   0    0.52    0.21
  -3  26   0    0.48    0.41
   4 -26   0    3.96    0.39
  -4  26   0    4.26    0.55
  -5  26   0    0.17    0.54
   0 -27   0    0.02    0.20
   0  27   0    0.06    0.31
   1 -27   0    0.85    0.23
  -1  27   0    0.61    0.63
   1  27   0    0.66    0.28
  -2 -27   0    1.96    0.23
   2 -27   0    2.14    0.29
  -2  27   0    1.88    0.41
   3 -27   0    1.69    0.27
  -3 -27   0    1.43    0.21
  -3 -27   0    1.56    0.18
  -3  27   0    1.34    0.46
   4 -27   0    2.42    0.32
  -4  27   0    2.96    0.56
   5 -27   0    0.13    0.32
   0 -28   0    5.68    0.42
   0  28   0    5.71    0.57
   1 -28   0   -0.01    0.23
   1  28   0    0.20    0.29
  -1  28   0    0.65    0.39
  -2 -28   0    3.39    0.35
   2 -28   0    3.07    0.32
  -2  28   0    4.33    0.53
  -3 -28   0    0.21    0.18
   3 -28   0    0.10    0.23
  -3 -28   0    0.23    0.21
  -3  28   0    0.24    0.49
   4 -28   0    0.97    0.30
  -4  28   0    1.52    0.58
   0 -29   0    0.42    0.27
   0  29   0    0.33    0.38
   1 -29   0    0.80    0.27
   1  29   0    0.42    0.33
  -1  29   0    0.43    0.42
   2 -29   0    0.34    0.28
  -2  29   0    0.90    0.49
  -3 -29   0    0.18    0.23
   3 -29   0    0.00    0.29
  -3 -29   0    0.26    0.29
  -3  29   0    0.66    0.55
   0 -30   0    0.43    0.29
   0  30   0    0.45    0.44
   1 -30   0    1.90    0.34
   1  30   0    1.93    0.38
  -1  30   0    1.81    0.49
  -2 -30   0    0.27    0.27
  -2  30   0    0.12    0.52
  10   0  -1   -0.66    0.28
   9   0  -1    0.35    0.21
  -7   0   1   64.91    1.62
   7   0  -1   66.38    1.59
   6   0  -1   -0.08    0.13
  -6   0   1    0.05    0.18
   5   0  -1    1.34    0.15
  -5   0   1    1.30    0.17
   4   0  -1   -0.02    0.09
  -4   0   1    0.15    0.12
  -3   0   1    1.97    0.16
   3   0  -1    1.88    0.14
  -2   0   1   -0.22    0.07
   2   0  -1   -0.16    0.07
   1   0  -1    2.79    0.11
  -1   0   1    2.67    0.11
  -2   0  -1   -0.01    0.07
   2   0   1   -0.04    0.06
   3   0   1   71.72    1.55
  -3   0  -1   68.71    1.56
   4   0   1    0.09    0.08
  -4   0  -1   -0.02    0.11
  -5   0  -1   26.47    0.72
   5   0   1   26.36    0.69
  -6   0  -1    0.01    0.16
  -7   0  -1    3.94    0.39
  -8   0  -1   -0.13    0.24
  10   0   1    0.22    0.38
  10   0   1   -0.32    0.28
  10   1  -1    0.55    0.27
  10   1  -1    0.56    0.24
   9   1  -1    0.21    0.20
   7  -1  -1   27.91    0.78
   7   1  -1   26.10    0.76
  -7   1   1   26.20    0.82
   6  -1  -1    6.88    0.32
  -6  -1   1    6.87    0.36
   6   1  -1    6.57    0.31
  -6   1   1    6.85    0.38
   5  -1  -1    0.02    0.10
  -5  -1   1    0.10    0.13
  -5   1   1    0.17    0.13
   5   1  -1   -0.12    0.09
  -4  -1   1    1.14    0.14
   4  -1  -1    0.84    0.13
  -4   1   1    1.14    0.15
   4   1  -1    1.08    0.13
  -3  -1   1   10.67    0.33
   3  -1  -1   11.24    0.34
  -3   1   1   11.47    0.35
   3   1  -1   11.26    0.33
   2  -1  -1    3.31    0.16
  -2  -1   1    3.28    0.15
   2   1  -1    3.42    0.15
  -2   1   1    3.21    0.16
   1  -1  -1   12.52    0.31
   1   1  -1   12.58    0.27
   1   1  -1   12.17    0.29
  -1   1   1   12.02    0.30
  -1  -1  -1   22.53    0.49
  -1   1  -1   22.44    0.51
  -2  -1  -1   13.66    0.36
   2  -1   1   14.38    0.37
  -2   1  -1   13.96    0.37
   2   1   1   14.25    0.35
  -3  -1  -1    8.83    0.29
   3  -1   1    9.44    0.29
   3   1   1    9.13    0.27
  -3   1  -1    9.80    0.31
   4  -1   1   53.83    1.25
  -4  -1  -1   54.10    1.25
  -4   1  -1   54.14    1.27
   4   1   1   54.21    1.24
  -5  -1  -1    0.46    0.13
   5  -1   1    0.63    0.12
   5   1   1    0.40    0.11
  -5   1  -1    0.67    0.14
  -6  -1  -1   20.58    0.63
  -6   1  -1   19.53    0.64
  -7  -1  -1    1.62    0.26
  -7   1  -1    1.73    0.27
  -8  -1  -1    0.97    0.29
  -9   1  -1    0.45    0.38
   9   1   1    0.30    0.17
  10  -1   1    1.92    0.28
  10   1   1    1.69    0.29
  10   1   1    1.63    0.27
  10  -2  -1   -0.22    0.30
  10   2  -1    0.12    0.22
  10   2  -1   -0.13    0.24
   9   2  -1    1.41    0.21
   8   2  -1    0.11    0.14
  -8   2   1    0.11    0.27
   7  -2  -1   22.10    0.68
   7   2  -1   20.62    0.64
  -7   2   1   20.89    0.72
   6  -2  -1   18.93    0.59
  -6  -2   1   18.88    0.59
  -6   2   1   18.85    0.63
   6   2  -1   18.14    0.56
  -5  -2   1    3.73    0.25
   5  -2  -1    3.23    0.23
  -5   2   1    3.48    0.25
   5   2  -1    3.63    0.22
  -4  -2   1   18.14    0.50
   4  -2  -1   17.91    0.51
   4   2  -1   17.99    0.49
  -4   2   1   17.90    0.53
   3  -2  -1   22.03    0.56
  -3  -2   1   20.81    0.54
  -3   2   1   21.86    0.58
   3   2  -1   21.96    0.54
   2  -2  -1    1.83    0.13
  -2   2   1    1.42    0.14
   2   2  -1    1.50    0.11
   1  -2  -1  302.67    6.69
  -1   2   1  312.06    6.69
  -2  -2  -1   53.00    1.15
   2  -2   1   52.47    1.17
   2   2   1   53.12    1.14
  -2   2  -1   52.13    1.18
   3  -2   1    4.45    0.19
  -3  -2  -1    4.12    0.18
  -3   2  -1    4.30    0.22
   3   2   1    4.53    0.17
   4  -2   1   11.08    0.36
  -4  -2  -1   11.18    0.36
   4   2   1   10.73    0.33
  -4   2  -1   11.01    0.38
   5  -2   1   25.86    0.68
  -5  -2  -1   25.26    0.68
  -5   2  -1   24.96    0.70
   5   2   1   24.49    0.65
  -6  -2  -1   10.61    0.43
  -6   2  -1   11.19    0.47
  -7  -2  -1    1.91    0.27
  -7   2  -1    2.35    0.31
  -8   2  -1    0.01    0.28
   9   2   1    2.50    0.27
   9   2   1    2.70    0.31
  -9   2  -1    3.33    0.45
  10  -2   1    0.31    0.28
  10   2   1    0.30    0.22
  10   2   1   -0.10    0.25
  10   3  -1    0.80    0.23
  10   3  -1    0.48    0.21
   9   3  -1    0.17    0.17
  -8   3   1    1.23    0.34
   8   3  -1    1.25    0.17
   7  -3  -1    0.12    0.16
   7   3  -1   -0.11    0.11
   7   3  -1   -0.12    0.14
  -7   3   1   -0.08    0.24
   6  -3  -1   28.70    0.79
   6   3  -1   29.24    0.76
  -6   3   1   27.60    0.82
   5  -3  -1   11.27    0.40
  -5   3   1   11.29    0.43
   5   3  -1   10.38    0.36
   4  -3  -1   23.27    0.63
  -4   3   1   23.54    0.65
   4   3  -1   22.69    0.59
   3  -3  -1   48.80    1.14
   3   3  -1   50.05    1.11
  -3   3   1   49.20    1.15
   2  -3  -1   81.54    1.80
   2   3  -1   84.79    1.76
  -2   3   1   81.92    1.80
   2   3  -1   79.95    1.76
  -1  -3   1    1.29    0.04
   1  -3  -1    1.28    0.10
   1   3  -1    1.25    0.05
   1   3  -1    1.30    0.04
  -1   3   1    1.18    0.11
   0  -3  -1   65.00    1.40
   0  -3  -1   63.20    1.40
   0   3   1   63.78    1.41
   0   3   1   62.92    1.39
  -2  -3  -1   32.36    0.72
   2  -3   1   32.00    0.75
  -2   3  -1   32.03    0.76
   2   3   1   32.24    0.71
   2   3   1   32.41    0.69
   3  -3   1   22.61    0.58
  -3  -3  -1   23.20    0.56
   3   3   1   22.64    0.54
  -3   3  -1   23.17    0.60
  -4  -3  -1    1.18    0.13
   4  -3   1    1.10    0.14
  -4   3  -1    1.31    0.16
   4   3   1    1.03    0.12
   5  -3   1   11.47    0.40
  -5  -3  -1   11.76    0.39
  -5   3  -1   11.71    0.44
   5   3   1   11.43    0.36
  -6  -3  -1    3.38    0.28
  -6   3  -1    3.29    0.33
  -7  -3  -1    0.84    0.21
  -7   3  -1    0.83    0.24
   8   3   1    0.20    0.12
  -8   3  -1    0.07    0.28
  -9   3  -1    0.34    0.41
   9   3   1    0.08    0.15
   9   3   1    0.02    0.17
  10   3   1    4.10    0.38
  10   3   1    4.29    0.43
  10   4  -1    0.39    0.21
   9   4  -1    1.48    0.18
   9   4  -1    1.51    0.17
   8   4  -1   -0.12    0.12
  -8   4   1    0.10    0.29
  -7   4   1   50.65    1.33
   7   4  -1   49.06    1.11
   7   4  -1   48.34    1.21
   6  -4  -1    0.01    0.13
   6   4  -1    0.17    0.08
   6   4  -1    0.28    0.13
  -6   4   1    0.23    0.20
   5  -4  -1    6.60    0.31
  -5   4   1    5.84    0.33
   5   4  -1    6.11    0.19
   5   4  -1    6.34    0.26
   4  -4  -1    0.99    0.14
   4   4  -1    1.27    0.14
   4   4  -1    1.36    0.08
  -4   4   1    1.23    0.17
   3  -4  -1    0.25    0.10
   3   4  -1    0.47    0.05
  -3   4   1    0.45    0.12
   3   4  -1    0.45    0.08
   2  -4  -1   35.58    0.82
   2   4  -1   34.80    0.77
  -2   4   1   33.57    0.82
   2   4  -1   35.20    0.73
   1  -4  -1   40.93    0.90
  -1  -4   1   40.85    0.86
  -1   4   1   39.31    0.90
   1   4  -1   38.75    0.86
   0  -4  -1   92.00    1.96
   0  -4  -1   85.49    1.92
   0   4   1   90.03    1.96
  -2  -4  -1   27.58    0.61
   2  -4   1   28.09    0.66
   2   4   1   27.02    0.60
  -2   4  -1   27.19    0.67
   3  -4   1    0.92    0.11
  -3  -4  -1    0.92    0.11
   3   4   1    1.16    0.09
   3   4   1    0.85    0.05
  -4  -4  -1   18.30    0.48
   4  -4   1   18.41    0.52
   4   4   1   18.00    0.46
  -4   4  -1   17.33    0.53
  -5  -4  -1    2.16    0.20
  -5   4  -1    2.47    0.26
  -6  -4  -1    0.50    0.16
  -6   4  -1    0.44    0.20
  -7   4  -1    4.08    0.38
   7   4   1    4.72    0.20
  -8   4  -1   31.29    1.03
   8   4   1   32.90    0.78
   8   4   1   32.99    0.79
   9   4   1    2.29    0.27
   9   4   1    2.31    0.23
  -9   4  -1    2.08    0.45
   9   5  -1    7.66    0.29
   9   5  -1    7.54    0.30
  -9   5   1    8.63    0.70
   8   5  -1    0.58    0.11
   8   5  -1    0.64    0.12
  -8   5   1    0.71    0.33
   7  -5  -1   38.73    1.07
  -7   5   1   39.49    1.13
   7   5  -1   39.60    1.00
   7   5  -1   39.93    0.90
   6  -5  -1    4.80    0.30
   6   5  -1    5.23    0.27
   6   5  -1    4.90    0.18
  -6   5   1    4.71    0.36
   5  -5  -1   10.28    0.39
   5   5  -1    9.93    0.26
   5   5  -1    9.82    0.33
  -5   5   1   10.03    0.42
   4  -5  -1    2.00    0.19
  -4   5   1    2.07    0.21
   4   5  -1    1.83    0.08
   4   5  -1    1.87    0.15
   3  -5  -1   57.66    1.36
   3   5  -1   60.36    1.24
  -3   5   1   57.75    1.37
   3   5  -1   59.82    1.30
   2  -5  -1   28.87    0.68
  -2   5   1   26.62    0.68
   1  -5  -1   32.08    0.75
  -1  -5   1   32.16    0.70
   1   5  -1   31.09    0.70
  -1   5   1   33.33    0.75
   0  -5  -1  232.84    4.92
   0  -5  -1  221.38    4.92
   0   5   1  231.72    4.96
  -1   5  -1  587.40   12.48
   1   5   1  568.52   12.25
  -2   5  -1    0.93    0.12
   3  -5   1    3.07    0.18
   3   5   1    2.91    0.12
  -3   5  -1    2.97    0.21
   3   5   1    2.93    0.07
  -4  -5  -1    1.04    0.13
   4  -5   1    1.42    0.16
   4   5   1    1.07    0.06
  -4   5  -1    1.63    0.19
   4   5   1    1.10    0.11
   5   5   1   49.39    1.07
  -5   5  -1   49.33    1.24
   6   5   1    3.73    0.15
  -6   5  -1    3.94    0.33
   7   5   1    1.33    0.12
  -7   5  -1    1.39    0.28
   7   5   1    1.50    0.14
   8   5   1    0.30    0.10
   8   5   1    0.01    0.11
  -8   5  -1    0.54    0.32
  -9   5  -1    2.92    0.49
   9   5   1    2.78    0.21
   9   5   1    2.91    0.23
 -10   5  -1    3.05    0.61
   9   6  -1    2.76    0.18
  -9   6   1    3.61    0.53
   9   6  -1    2.87    0.17
   8   6  -1    3.70    0.18
   8   6  -1    3.83    0.17
  -8   6   1    3.95    0.44
   7   6  -1    2.55    0.14
   7   6  -1    2.42    0.15
   6  -6  -1    0.39    0.15
  -6   6   1    0.67    0.23
   6   6  -1    0.82    0.14
   6   6  -1    0.61    0.07
   5  -6  -1    0.26    0.13
   5   6  -1    0.37    0.05
   5   6  -1    0.51    0.10
  -5   6   1    0.39    0.18
   4  -6  -1   10.01    0.36
   4   6  -1   10.36    0.30
   4   6  -1   10.29    0.23
  -4   6   1    9.38    0.38
   3  -6  -1    1.98    0.17
  -3   6   1    1.87    0.20
   3   6  -1    2.02    0.11
  -2  -6   1    6.37    0.14
   2  -6  -1    6.64    0.24
  -2   6   1    6.16    0.25
   2   6  -1    6.60    0.18
  -1  -6   1   49.58    1.08
   1  -6  -1   49.41    1.12
   1   6  -1   49.41    1.08
  -1   6   1   52.36    1.13
   0  -6  -1    1.87    0.09
   0   6   1    1.83    0.11
   1   6   1   68.88    1.47
   1   6   1   69.89    1.47
  -1   6  -1   67.59    1.51
  -2   6  -1    0.78    0.12
  -3   6  -1    0.31    0.12
   3   6   1    0.38    0.05
   4   6   1    0.20    0.02
   4   6   1    0.21    0.02
  -4   6  -1    0.19    0.14
   4   6   1    0.18    0.06
   5   6   1   10.25    0.24
   5   6   1   10.00    0.24
  -5   6  -1   10.02    0.41
   6   6   1   15.66    0.37
  -6   6  -1   15.16    0.59
   6   6   1   16.07    0.37
   7   6   1   16.18    0.39
   7   6   1   16.46    0.40
  -7   6  -1   13.97    0.98
  -8   6  -1   15.96    0.74
   8   6   1   15.94    0.39
   8   6   1   16.03    0.40
  -9   6  -1    2.46    0.50
   9   6   1    1.91    0.15
   9   6   1    2.05    0.16
  -9   7   1    0.28    0.45
  -8   7   1   10.57    0.66
   8   7  -1   10.56    0.25
   8   7  -1   10.65    0.25
   7   7  -1    1.62    0.08
   7   7  -1    1.53    0.09
  -7   7   1    2.06    0.33
   6  -7  -1    6.86    0.35
   6   7  -1    6.37    0.16
   6   7  -1    6.50    0.16
   6   7  -1    6.76    0.28
  -6   7   1    6.01    0.41
   5  -7  -1    3.33    0.24
  -5   7   1    3.15    0.28
   5   7  -1    3.49    0.19
   4  -7  -1   22.88    0.64
   4   7  -1   22.08    0.54
  -4   7   1   21.57    0.65
   3  -7  -1   -0.01    0.10
  -3   7   1   -0.13    0.11
   3   7  -1   -0.04    0.05
   2  -7  -1   39.83    0.92
  -2  -7   1   38.50    0.82
   2   7  -1   38.26    0.85
  -2   7   1   37.55    0.92
  -1  -7   1   22.04    0.49
   1  -7  -1   21.29    0.53
  -1   7   1   20.64    0.53
   0  -7  -1  233.17    5.00
   0   7   1  229.50    5.04
  -1   7  -1   21.80    0.54
   1   7   1   21.53    0.47
   1   7   1   20.92    0.49
  -3   7  -1   11.71    0.40
  -4   7  -1    7.33    0.34
  -5   7  -1   16.22    0.56
  -6   7  -1    6.00    0.38
   7   7   1    1.68    0.07
  -7   7  -1    2.32    0.34
   7   7   1    1.71    0.08
  -8   7  -1    2.81    0.41
  -9   7  -1    0.81    0.49
  -9   8   1   -0.08    0.43
  -8   8   1   -0.07    0.31
  -7   8   1    8.57    0.52
   6  -8  -1    2.56    0.33
   6   8  -1    2.13    0.20
  -6   8   1    2.66    0.34
   5  -8  -1    0.48    0.14
   5   8  -1    0.52    0.10
  -5   8   1    0.43    0.18
   4  -8  -1    2.69    0.20
   4   8  -1    2.58    0.14
  -4   8   1    2.84    0.25
   3  -8  -1   11.06    0.37
   3   8  -1   11.14    0.28
  -3   8   1   10.19    0.38
   3   8  -1   10.73    0.28
   2  -8  -1   23.05    0.59
  -2  -8   1   22.09    0.49
  -2   8   1   23.28    0.60
   2   8  -1   21.86    0.52
  -1  -8   1    7.83    0.22
   1  -8  -1    7.59    0.25
  -1   8   1    8.17    0.27
   0  -8  -1   10.97    0.28
   0   8   1   11.23    0.31
  -1   8  -1   17.79    0.47
   1   8   1   17.99    0.41
   1   8   1   17.58    0.42
  -2  -8  -1    4.13    0.11
   2   8   1    4.04    0.15
  -2   8  -1    4.09    0.22
  -3   8  -1   18.11    0.54
  -4   8  -1   11.54    0.43
  -5   8  -1    8.66    0.40
  -6   8  -1    5.97    0.43
  -7   8  -1   18.52    0.72
  -8   8  -1    0.76    0.36
  -9   8  -1    1.47    0.48
  -9   9   1    1.05    0.47
  -8   9   1    0.84    0.33
  -7   9   1   40.64    1.19
   6   9  -1   27.31    0.68
  -6   9   1   27.59    0.87
   5  -9  -1   -0.07    0.11
  -5   9   1    0.07    0.16
   5   9  -1    0.13    0.08
   4  -9  -1    1.21    0.16
   4   9  -1    1.14    0.11
  -4   9   1    1.24    0.20
   3  -9  -1    1.42    0.16
   3   9  -1    1.36    0.09
   3   9  -1    1.28    0.10
  -3   9   1    1.32    0.17
   2  -9  -1   79.76    1.80
  -2  -9   1   78.35    1.70
   2   9  -1   78.72    1.73
  -2   9   1   84.53    1.82
   1  -9  -1    4.63    0.20
  -1  -9   1    4.92    0.16
  -1   9   1    5.03    0.22
   0  -9  -1    8.78    0.24
   0   9  -1    8.48    0.26
   0   9   1    8.84    0.26
  -1  -9  -1    0.43    0.07
   1   9   1    0.60    0.08
   1   9   1    0.45    0.06
  -1   9  -1    0.51    0.11
  -2   9  -1   36.12    0.90
   2   9   1   37.62    0.83
  -3   9  -1   13.24    0.44
  -4   9  -1    6.79    0.34
  -5   9  -1   10.93    0.48
  -6   9  -1   16.63    0.63
  -7   9  -1    1.31    0.33
  -8   9  -1    4.56    0.52
  -9   9  -1    1.62    0.53
  -9  10   1    2.31    0.56
  -8  10   1    2.75    0.44
  -7  10   1    4.78    0.43
  -6  10   1    0.52    0.28
   5 -10  -1   29.69    0.81
   5  10  -1   27.00    0.66
  -5  10   1   27.87    0.84
   4 -10  -1    0.04    0.11
   4  10  -1    0.18    0.06
   4  10  -1    0.24    0.07
  -4  10   1    0.31    0.16
   3 -10  -1    7.80    0.31
   3  10  -1    8.17    0.23
  -3  10   1    7.47    0.33
   3  10  -1    7.92    0.21
  -2 -10   1    3.14    0.11
   2 -10  -1    3.01    0.19
  -2  10   1    3.72    0.24
   2  10  -1    3.19    0.14
  -1 -10   1  198.19    4.19
  -1  10   1  185.13    4.11
   0 -10  -1   52.99    1.18
   0  10   1   55.16    1.20
   0  10  -1   52.80    1.20
  -1 -10  -1   51.25    1.12
   1  10   1   51.18    1.11
  -1  10  -1   49.96    1.17
   1  10   1   50.34    1.12
   2  10   1    0.41    0.07
  -2  10  -1    0.55    0.13
   3  10   1   16.82    0.42
  -3  10  -1   16.32    0.53
  -4  10  -1    5.16    0.31
  -5  10  -1   28.03    0.84
  -7  10  -1    0.69    0.29
  -8  10  -1   20.03    0.86
  -9  10  -1    1.16    0.47
  -9  11   1    0.87    0.52
  -8  11   1    7.43    0.66
  -7  11   1    0.14    0.30
  -6  11   1    1.32    0.28
  -5  11   1    2.94    0.33
   5  11  -1    2.70    0.16
   5  11  -1    2.94    0.14
   4 -11  -1    7.57    0.33
   4  11  -1    7.35    0.20
  -4  11   1    6.92    0.36
   4  11  -1    7.10    0.23
   3 -11  -1   12.44    0.41
  -3  11   1   12.33    0.44
   3  11  -1   11.58    0.32
   2 -11  -1   82.41    1.85
  -2 -11   1   81.73    1.76
  -2  11   1   81.03    1.87
   2  11  -1   84.40    1.79
  -1 -11   1    0.17    0.07
  -1  11   1   -0.01    0.11
   0 -11  -1   47.41    1.03
   0  11   1   45.97    1.06
   0  11  -1   45.45    1.05
  -1 -11  -1  145.37    3.08
  -1  11  -1  141.64    3.13
   1  11   1  146.46    3.10
   2  11   1    0.76    0.05
   2  11   1    0.87    0.09
  -2  11  -1    0.69    0.13
  -3  11  -1   12.08    0.43
   3  11   1   12.28    0.33
  -4  11  -1   18.60    0.61
   4  11   1   18.19    0.47
  -5  11  -1    0.53    0.23
  -6  11  -1   27.86    0.89
  -7  11  -1    0.55    0.28
  -8  11  -1    0.38    0.36
  -9  11  -1    3.12    0.61
  -9  12   1    0.54    0.51
   9  12  -1    0.11    0.21
  -8  12   1    0.34    0.35
   8  12  -1    0.02    0.19
  -7  12   1   -0.03    0.27
   7  12  -1    0.10    0.13
   6  12  -1    0.90    0.13
  -6  12   1    0.73    0.26
   5  12  -1    2.37    0.17
  -5  12   1    2.50    0.31
  -4  12   1   15.80    0.56
   4  12  -1   16.66    0.38
   4  12  -1   16.88    0.43
  -3 -12   1    0.79    0.04
  -3  12   1    0.75    0.17
   3  12  -1    0.70    0.09
  -2  12   1   12.83    0.43
  -1 -12   1   23.11    0.55
   1  12  -1   22.60    0.55
  -1  12   1   22.24    0.60
   0 -12  -1    7.31    0.23
   0 -12   1    7.22    0.23
   0  12   1    7.27    0.26
   0  12  -1    7.41    0.26
  -1 -12  -1   54.17    1.22
   1  12   1   54.54    1.21
  -1  12  -1   56.13    1.28
   2  12   1    0.40    0.07
  -2  12  -1    0.48    0.13
   2  12   1    0.48    0.06
  -3  12  -1    0.21    0.14
   3  12   1    0.15    0.07
   4  12   1   20.30    0.52
  -4  12  -1   21.27    0.67
  -5  12  -1   66.03    1.65
   5  12   1   65.70    1.47
  -6  12  -1    0.71    0.26
  -7  12  -1    0.68    0.30
  -8  12  -1    0.28    0.34
  -9  12  -1    5.78    0.67
   9  13  -1   -0.27    0.21
  -9  13   1    0.81    0.52
   8  13  -1    7.47    0.36
  -8  13   1    9.19    0.67
  -7  13   1   18.15    0.75
   7  13  -1   18.95    0.53
  -6  13   1    8.52    0.52
   6  13  -1    8.72    0.31
   5  13  -1    8.24    0.28
  -5  13   1    8.40    0.47
   4  13  -1    7.87    0.26
  -4  13   1    7.05    0.38
  -3 -13   1    0.11    0.03
   3  13  -1    0.10    0.07
  -3  13   1   -0.10    0.14
  -2  13   1   34.70    0.90
  -1 -13   1    4.44    0.18
  -1  13   1    4.87    0.25
   1  13  -1    4.62    0.19
   0 -13  -1    2.39    0.14
   0 -13   1    2.63    0.14
   0  13  -1    2.58    0.17
   0  13   1    2.82    0.18
  -1 -13  -1  101.67    2.22
  -1  13  -1  103.26    2.28
   1  13   1  103.49    2.22
   2  13   1    1.26    0.08
  -2  13  -1    1.24    0.17
   2  13   1    1.10    0.10
  -3 -13  -1    5.19    0.14
  -3 -13  -1    5.42    0.13
  -3  13  -1    5.48    0.31
   3  13   1    5.51    0.20
  -4  13  -1   11.52    0.47
   4  13   1   11.23    0.33
   5  13   1    2.17    0.18
  -5  13  -1    1.74    0.27
  -6  13  -1   12.19    0.58
   6  13   1   13.38    0.40
  -7  13  -1   19.31    0.79
   7  13   1   19.41    0.66
  -8  13  -1    0.55    0.36
   8  13   1    1.07    0.20
   9  13   1    1.07    0.26
  -9  13  -1    1.97    0.57
   9  14  -1    5.83    0.41
  -9  14   1    6.54    0.75
   8  14  -1    1.54    0.20
  -8  14   1    2.42    0.50
  -7  14   1    4.05    0.48
   7  14  -1    4.16    0.41
   6  14  -1    4.35    0.24
  -6  14   1    4.60    0.44
  -5  14   1   12.98    0.81
   5  14  -1   14.02    0.40
  -4  14   1    9.60    0.46
   4  14  -1    9.44    0.30
  -3 -14   1    0.78    0.07
   3  14  -1    0.89    0.11
   3  14  -1    0.85    0.07
  -3  14   1    0.57    0.19
   2  14  -1    0.23    0.07
  -2  14   1    0.18    0.15
  -1 -14   1    1.90    0.15
  -1  14   1    1.85    0.20
   1  14  -1    2.01    0.15
   0 -14   1    4.66    0.19
   0 -14  -1    4.64    0.19
   0  14  -1    4.81    0.23
   0  14   1    4.63    0.23
  -1 -14  -1    9.32    0.29
  -1  14  -1    9.22    0.34
   1  14   1    8.99    0.28
   2  14   1    1.45    0.10
  -2  14  -1    1.51    0.19
  -3 -14  -1   23.32    0.51
  -3 -14  -1   23.15    0.51
   3  14   1   22.72    0.58
  -3  14  -1   23.18    0.71
   4  14   1    0.91    0.12
  -4  14  -1    0.95    0.24
   5  14   1    7.00    0.27
   6  14   1    0.87    0.15
  -6  14  -1    0.97    0.27
   7  14   1    5.28    0.30
  -7  14  -1    4.74    0.51
   8  14   1    1.43    0.23
  -8  14  -1    1.24    0.41
  -9  14  -1    0.51    0.61
   9  14   1    0.19    0.26
  -8  15   1    1.52    0.48
   8  15  -1    1.28    0.22
  -7  15   1    1.66    0.38
   7  15  -1    2.61    0.26
  -6  15   1    4.60    0.46
   6  15  -1    5.15    0.26
   5  15  -1    9.68    0.33
  -5  15   1    9.42    0.49
   4  15  -1    1.52    0.14
  -4  15   1    1.34    0.24
  -3 -15   1    6.93    0.18
  -3  15   1    6.26    0.35
   3  15  -1    6.75    0.18
   2  15  -1    8.10    0.25
  -2  15   1    8.01    0.35
  -1 -15   1    8.37    0.27
   1 -15  -1    8.57    0.28
  -1  15   1    9.04    0.35
   1  15  -1    8.38    0.29
   0 -15   1    8.79    0.28
   0 -15  -1    8.81    0.28
   0  15   1    8.23    0.31
   0  15  -1    8.92    0.32
  -1 -15  -1    0.16    0.08
  -1  15  -1    0.01    0.12
   1  15   1    0.13    0.09
  -2  15  -1    3.57    0.26
   2  15   1    3.12    0.14
  -3 -15  -1    7.85    0.21
  -3 -15  -1    7.90    0.20
  -3  15  -1    7.72    0.40
   3  15   1    8.15    0.27
   4  15   1   12.87    0.38
  -4  15  -1   13.35    0.53
  -5  15  -1    1.01    0.27
   5  15   1    0.95    0.13
  -6  15  -1    6.55    0.48
   7  15   1    0.24    0.16
  -7  15  -1    0.69    0.32
  -8  15  -1    0.16    0.41
   8  15   1    0.26    0.21
   8  16  -1   -0.21    0.21
  -8  16   1    1.17    0.48
  -7  16   1   -0.62    0.32
   7  16  -1    0.13    0.17
  -6  16   1    2.26    0.34
   6  16  -1    2.50    0.23
   5  16  -1    1.14    0.14
  -5  16   1    0.96    0.25
   4  16  -1    2.21    0.17
  -4  16   1    2.50    0.29
  -3 -16   1    7.46    0.20
   3  16  -1    7.26    0.20
  -3  16   1    6.75    0.39
  -2  16   1    3.16    0.27
   2  16  -1    3.05    0.16
   1 -16  -1    0.76    0.11
  -1 -16   1    0.76    0.11
   1  16  -1    0.53    0.12
  -1  16   1    0.51    0.15
   0 -16   1    3.04    0.18
   0 -16  -1    2.79    0.18
   0  16   1    3.08    0.22
   0  16  -1    2.88    0.21
  -1 -16  -1    0.11    0.09
  -1  16  -1   -0.03    0.12
   1  16   1    0.06    0.10
  -2  16  -1    0.91    0.18
   2  16   1    0.69    0.09
  -3 -16  -1    7.41    0.20
  -3 -16  -1    7.15    0.21
  -3  16  -1    7.22    0.38
   3  16   1    7.42    0.26
   4  16   1    2.21    0.17
  -4  16  -1    2.28    0.28
  -5  16  -1    3.90    0.39
   5  16   1    3.38    0.24
   6  16   1   10.18    0.38
  -6  16  -1   10.77    0.61
  -7  16  -1   50.48    1.49
   7  16   1   48.60    1.19
   8  16   1    0.06    0.20
  -8  16  -1   -0.13    0.42
  -8  17   1    2.66    0.54
   8  17  -1    1.89    0.26
   7  17  -1   13.76    0.47
  -7  17   1   12.97    0.76
  -6  17   1    8.97    0.62
   6  17  -1    9.06    0.35
  -5  17   1    0.28    0.25
   5  17  -1    0.34    0.15
  -4  17   1   -0.05    0.21
  -3 -17   1   10.58    0.28
   3  17  -1   10.55    0.26
  -3  17   1   10.37    0.48
  -2  17   1    2.56    0.29
   2  17  -1    3.20    0.18
  -1 -17   1    0.75    0.11
   1 -17  -1    0.44    0.11
   1  17  -1    0.84    0.13
  -1  17   1    0.62    0.16
   0 -17  -1    8.92    0.31
   0 -17   1    8.86    0.29
   0  17   1    9.08    0.34
   0  17  -1    8.64    0.34
  -1 -17  -1   21.47    0.55
  -1  17  -1   21.18    0.63
   1  17   1   20.22    0.55
   2  17   1   34.79    0.79
  -2  17  -1   34.18    0.93
  -3 -17  -1   15.69    0.38
  -3 -17  -1   15.46    0.38
  -3  17  -1   15.95    0.57
   4  17   1    1.40    0.15
  -4  17  -1    1.16    0.25
   5  17   1    7.62    0.32
  -5  17  -1    8.50    0.52
  -6  17  -1    0.95    0.30
   6  17   1    0.37    0.15
   7  17   1    1.32    0.21
  -7  17  -1    1.11    0.41
  -8  17  -1    0.46    0.46
   8  17   1   -0.20    0.22
   8  18  -1    4.83    0.40
  -8  18   1    4.25    0.65
  -7  18   1    1.64    0.40
   7  18  -1    1.45    0.22
   6  18  -1    8.55    0.36
  -6  18   1    9.21    0.62
  -5  18   1    2.79    0.36
  -4  18   1    1.05    0.38
  -3 -18   1    0.04    0.06
  -3  18   1    0.12    0.20
   3  18  -1    0.15    0.07
  -2  18   1    6.26    0.38
   2  18  -1    6.65    0.25
   1 -18  -1    2.16    0.18
  -1 -18   1    2.05    0.18
   1  18  -1    2.36    0.21
  -1  18   1    2.30    0.26
   0 -18  -1   25.35    0.65
   0 -18   1   25.08    0.64
   0  18   1   24.80    0.68
   0  18  -1   25.69    0.69
   1 -18   1    2.98    0.19
  -1 -18  -1    2.88    0.19
   1  18   1    3.03    0.22
  -1  18  -1    3.14    0.27
   2  18   1    2.43    0.16
  -2  18  -1    2.29    0.29
  -3 -18  -1    7.14    0.21
  -3 -18  -1    6.90    0.22
  -3  18  -1    7.74    0.42
  -4  18  -1    0.36    0.24
   4  18   1    0.33    0.11
  -5  18  -1    3.46    0.41
   5  18   1    3.66    0.24
  -6  18  -1    9.09    0.61
   6  18   1    8.92    0.37
   7  18   1    0.29    0.19
  -7  18  -1    0.49    0.37
  -8  18  -1   -0.57    0.52
   8  18   1    0.01    0.25
   8  19  -1    0.60    0.26
   7  19  -1    0.53    0.19
  -7  19   1   -0.14    0.37
  -6  19   1    3.84    0.47
  -5  19   1    3.76    0.47
  -4  19   1    0.11    0.22
  -3 -19   1    0.02    0.07
   3  19  -1    0.03    0.07
  -3  19   1   -0.11    0.21
   2  19  -1    0.85    0.13
  -2  19   1    0.82    0.23
  -1 -19   1    4.15    0.24
   1 -19  -1    3.86    0.23
  -1  19   1    4.07    0.32
   1  19  -1    4.21    0.25
   0 -19  -1    2.20    0.20
   0 -19   1    1.95    0.20
   0  19  -1    2.17    0.25
   0  19   1    2.05    0.21
  -1 -19  -1   26.67    0.69
   1 -19   1   26.29    0.68
   1  19   1   26.76    0.69
  -1  19  -1   27.53    0.77
   2  19   1    1.05    0.12
  -2  19  -1    1.20    0.23
  -3 -19  -1    1.79    0.15
  -3 -19  -1    2.09    0.13
  -3  19  -1    2.35    0.29
  -4  19  -1    9.10    0.52
  -5  19  -1    0.72    0.30
   5  19   1    0.13    0.14
  -6  19  -1    0.53    0.32
   6  19   1    0.37    0.16
   7  19   1    0.24    0.21
  -7  19  -1    0.90    0.45
   8  19   1   -0.68    0.26
  -7  20   1    0.15    0.47
  -6  20   1    0.89    0.39
  -5  20   1    2.39    0.37
  -4  20   1    0.39    0.25
   3  20  -1    0.52    0.08
  -3  20   1    0.52    0.24
   2  20  -1    6.22    0.27
  -2  20   1    5.77    0.41
   1 -20  -1   14.43    0.45
  -1 -20   1   15.32    0.46
   1  20  -1   14.95    0.48
  -1  20   1   14.07    0.53
   0 -20   1    5.57    0.27
   0 -20  -1    5.52    0.27
   0  20  -1    5.00    0.32
   0  20   1    4.96    0.32
   1 -20   1    5.67    0.28
  -1 -20  -1    5.69    0.27
   1  20   1    6.20    0.30
  -1  20  -1    5.67    0.36
  -2  20  -1    3.92    0.38
   2  20   1    3.75    0.21
  -3 -20  -1    0.04    0.09
  -3 -20  -1    0.23    0.08
  -3  20  -1    0.12    0.22
  -4  20  -1    7.37    0.51
  -5  20  -1    2.85    0.41
   6  20   1    2.52    0.24
  -6  20  -1    2.82    0.45
   7  20   1    0.57    0.23
  -7  20  -1    0.78    0.46
  -7  21   1    0.73    0.50
  -6  21   1    0.32    0.40
  -5  21   1    0.39    0.36
  -4  21   1    0.16    0.28
  -3 -21   1    3.69    0.18
   3  21  -1    3.46    0.15
   2 -21  -1   23.04    0.63
  -2  21   1   23.16    0.77
   2  21  -1   23.16    0.61
   1 -21  -1   11.03    0.40
  -1 -21   1   11.37    0.40
  -1  21   1   11.43    0.49
   1  21  -1   11.05    0.42
   0 -21  -1   26.57    0.92
   0  21   1   33.45    0.86
   0  21  -1   33.60    0.87
   1 -21   1    9.09    0.35
  -1 -21  -1    8.66    0.49
   1  21   1    8.98    0.37
  -1  21  -1    9.18    0.45
  -2  21  -1    0.09    0.22
   2  21   1    0.20    0.12
  -3 -21  -1    2.99    0.17
  -3 -21  -1    3.05    0.19
  -3  21  -1    3.03    0.39
  -4  21  -1    8.14    0.54
  -5  21  -1    1.60    0.35
  -6  21  -1    1.42    0.39
  -7  21  -1    1.24    0.50
  -7  22   1    4.46    0.72
  -6  22   1    1.78    0.45
  -5  22   1    0.19    0.35
  -4  22   1   10.79    0.63
  -3 -22   1    2.88    0.18
  -3  22   1    2.77    0.36
   2 -22  -1    9.94    0.39
   2  22  -1    9.74    0.37
  -2  22   1   10.63    0.52
  -1 -22   1    6.42    0.31
   1 -22  -1    6.46    0.32
   1  22  -1    6.15    0.34
  -1  22   1    6.22    0.41
   0 -22  -1    7.30    0.33
   0 -22   1    7.19    0.33
   0  22   1    6.84    0.39
   0  22  -1    6.94    0.40
   1 -22   1   42.23    1.02
   1  22   1   42.01    1.03
  -1  22  -1   40.70    1.12
   2 -22   1    1.51    0.19
  -2  22  -1    0.96    0.28
   2  22   1    1.26    0.16
  -3 -22  -1   20.01    0.52
  -3 -22  -1   20.84    0.51
  -3  22  -1   19.91    0.75
  -4  22  -1    0.49    0.32
  -5  22  -1    0.54    0.36
  -6  22  -1    0.02    0.41
  -7  22  -1   -0.05    0.64
  -6  23   1    0.09    0.47
  -5  23   1    2.12    0.44
  -4  23   1    2.97    0.43
  -3 -23   1    7.65    0.28
   3 -23  -1    7.43    0.36
  -3  23   1    8.04    0.56
  -2 -23   1    0.31    0.13
   2 -23  -1    0.23    0.15
   2  23  -1    0.42    0.16
  -2  23   1    0.32    0.25
   1 -23  -1    3.83    0.27
  -1 -23   1    4.38    0.28
   1  23  -1    3.92    0.33
  -1  23   1    3.80    0.40
   0 -23  -1    8.21    0.36
   0 -23   1    8.19    0.36
   0  23   1    8.08    0.43
   0  23  -1    7.84    0.44
   1 -23   1    0.58    0.15
  -1  23  -1    0.29    0.24
   1  23   1    0.59    0.20
   2 -23   1   11.01    0.41
  -2  23  -1   10.54    0.57
  -3 -23  -1    0.39    0.13
  -3 -23  -1    0.56    0.12
  -3  23  -1    0.77    0.31
  -4  23  -1    3.12    0.42
  -5  23  -1    4.97    0.56
  -6  23  -1    9.07    0.84
  -6  24   1    1.81    0.53
  -5  24   1    3.96    0.52
  -4 -24   1    1.13    0.08
  -4  24   1    1.27    0.41
   3 -24  -1    3.30    0.31
  -3 -24   1    3.36    0.21
  -3  24   1    3.24    0.42
   2 -24  -1    0.95    0.20
  -2 -24   1    0.94    0.15
  -2  24   1    0.67    0.49
   2  24  -1    0.77    0.19
   1 -24  -1    2.10    0.22
  -1 -24   1    1.92    0.20
   1  24  -1    2.37    0.26
  -1  24   1    2.38    0.33
   0 -24   1    4.69    0.31
   0 -24  -1    5.34    0.33
   0  24  -1    4.40    0.40
   0  24   1    4.60    0.41
   1 -24   1    4.34    0.31
   1  24   1    4.57    0.35
  -1  24  -1    4.11    0.43
   2 -24   1    2.06    0.21
  -2  24  -1    2.12    0.37
  -3 -24  -1    1.21    0.16
  -3 -24  -1    1.39    0.14
  -3  24  -1    1.47    0.38
  -4  24  -1    1.83    0.44
  -5  24  -1   -0.11    0.43
  -6  24  -1    4.32    0.62
  -6  25   1    5.81    0.72
  -5  25   1    1.17    0.47
  -4 -25   1    2.82    0.11
   4 -25  -1    3.09    0.29
  -4 -25   1    2.82    0.13
  -4  25   1    3.24    0.50
   3 -25  -1    7.87    0.39
  -3 -25   1    8.22    0.31
  -3  25   1    8.09    0.62
  -2 -25   1    0.02    0.14
   2 -25  -1   -0.10    0.18
   2  25  -1    0.38    0.18
  -2  25   1    0.26    0.32
   1 -25  -1    0.04    0.16
  -1 -25   1    0.30    0.18
  -1  25   1    0.37    0.27
   1  25  -1    0.41    0.23
   0 -25   1    1.62    0.21
   0 -25  -1    1.44    0.21
   0  25  -1    1.78    0.30
   0  25   1    1.37    0.28
   1 -25   1    0.62    0.19
  -1  25  -1    0.97    0.30
   1  25   1    0.88    0.23
   2 -25   1    3.85    0.32
  -2  25  -1    3.46    0.42
  -3 -25  -1    0.22    0.13
  -3 -25  -1    0.10    0.14
   3 -25   1    0.11    0.19
  -3  25  -1    0.15    0.33
  -4  25  -1    0.27    0.39
  -5  25  -1    6.16    0.78
   5 -26  -1    3.34    0.36
  -5  26   1    4.22    0.64
  -4 -26   1   -0.02    0.08
   4 -26  -1    0.22    0.23
  -4 -26   1    0.01    0.06
  -4  26   1    0.44    0.45
   3 -26  -1    0.05    0.22
  -3 -26   1    0.13    0.14
  -3  26   1    0.62    0.40
  -2 -26   1    0.19    0.16
   2 -26  -1    0.32    0.20
  -2  26   1    0.12    0.35
   2  26  -1    0.28    0.21
   1 -26  -1    1.96    0.24
   1  26  -1    2.56    0.30
  -1  26   1    2.44    0.39
   0 -26  -1    0.01    0.20
   0 -26   1    0.14    0.19
   0  26  -1    0.19    0.28
   0  26   1    0.38    0.27
   1 -26   1    0.98    0.22
  -1  26  -1    1.35    0.33
   1  26   1    0.96    0.26
   2 -26   1    2.05    0.25
  -2  26  -1    1.90    0.38
  -3 -26  -1   -0.06    0.14
  -3 -26  -1   -0.21    0.16
   3 -26   1   -0.04    0.19
  -3  26  -1    0.08    0.34
  -4  26  -1    2.60    0.51
  -5  26  -1    1.12    0.53
   5 -27  -1    5.86    0.52
  -5  27   1    6.78    0.76
  -4 -27   1    1.88    0.11
   4 -27  -1    2.03    0.29
  -4  27   1    2.10    0.55
   3 -27  -1    1.16    0.25
  -3 -27   1    1.49    0.18
  -3  27   1    1.69    0.48
  -2 -27   1    4.15    0.33
   2 -27  -1    3.40    0.37
   2  27  -1    4.38    0.37
  -2  27   1    3.71    0.47
   1 -27  -1    2.37    0.26
   1  27  -1    2.32    0.32
  -1  27   1    2.21    0.38
   0 -27   1    0.48    0.23
   0 -27  -1    0.41    0.20
   0  27   1    0.51    0.30
   0  27  -1    0.15    0.30
   1 -27   1    0.19    0.21
   1  27   1    0.16    0.27
  -1  27  -1    0.34    0.42
   2 -27   1   -0.23    0.21
  -2  27  -1    0.33    0.38
  -3 -27  -1    0.17    0.18
  -3 -27  -1    0.27    0.15
   3 -27   1    0.08    0.23
  -3  27  -1    0.33    0.43
   4 -27   1   -0.17    0.26
  -4  27  -1    0.36    0.50
   4 -28  -1    3.24    0.37
  -4  28   1    4.40    0.68
  -3 -28   1    0.29    0.21
   3 -28  -1    0.22    0.27
  -3 -28   1    0.54    0.18
  -3  28   1    0.11    0.45
  -2 -28   1    0.78    0.23
   2 -28  -1    0.61    0.25
  -2  28   1    0.69    0.43
   2  28  -1    0.90    0.24
   1 -28  -1    3.65    0.40
   1  28  -1    3.39    0.36
  -1  28   1    3.43    0.46
   0 -28   1    0.40    0.24
   0 -28  -1    0.22    0.22
   0  28   1    0.37    0.34
   0  28  -1    0.13    0.34
   1 -28   1   -0.15    0.22
  -1  28  -1    0.46    0.38
   1  28   1    0.01    0.27
   2 -28   1    0.08    0.25
  -2 -28  -1    0.39    0.22
  -2  28  -1    0.52    0.43
  -3 -28  -1    1.24    0.22
   3 -28   1    1.73    0.29
  -3 -28  -1    1.34    0.19
  -3  28  -1    1.60    0.52
   4 -28   1    0.44    0.32
  -4  28  -1   -0.36    0.55
   3 -29  -1   -0.15    0.30
  -3 -29   1    0.14    0.23
  -3 -29   1    0.09    0.25
  -3  29   1    0.38    0.54
   2 -29  -1    2.35    0.31
  -2  29   1    2.65    0.54
   1 -29  -1    1.01    0.30
  -1  29   1    1.49    0.47
   1  29  -1    1.43    0.37
   0 -29   1    0.27    0.26
   0  29  -1    0.14    0.38
   0  29   1    0.24    0.39
   1 -29   1    0.85    0.29
  -1  29  -1    0.90    0.47
  -2 -29  -1    6.65    0.50
   2 -29   1    6.46    0.46
  -2  29  -1    6.97    0.77
  -3 -29  -1    3.34    0.37
   3 -29   1    2.98    0.37
  -3  29  -1    3.76    0.62
  -2 -30   1    0.28    0.27
   2 -30  -1    0.19    0.53
  -2  30   1    1.24    0.56
   1 -30  -1    0.43    0.31
  -1 -30   1    0.19    0.28
  -1  30   1    0.46    0.46
   1  30  -1    0.05    0.36
   0 -30   1    0.91    0.31
   0  30   1    0.00    0.41
   0  30  -1   -0.02    0.49
   1 -30   1    0.45    0.29
  -1  30  -1    0.02    0.47
  -2 -30  -1   -0.12    0.26
  -2 -30  -1    0.11    0.30
  -2  30  -1    0.69    0.58
  10   0  -2    0.83    0.30
   9   0  -2    0.21    0.20
   8   0  -2   -0.17    0.18
   7   0  -2    0.14    0.17
  -6   0   2   76.24    1.81
   6   0  -2   77.70    1.80
  -5   0   2    0.12    0.14
   5   0  -2    0.10    0.10
  -4   0   2   88.75    2.03
   4   0  -2   92.52    2.02
   3   0  -2   -0.04    0.07
  -3   0   2    0.05    0.09
  -2   0   2  112.79    2.44
   2   0  -2  113.87    2.44
   1   0  -2    0.02    0.03
   1   0   2   -0.81    0.03
  -2   0  -2   -0.07    0.07
  -3   0  -2   -0.16    0.08
  -4   0  -2   34.46    0.85
  -5   0  -2    0.08    0.12
  -6   0  -2    0.73    0.19
  -7   0  -2    0.18    0.21
  -8   0  -2    4.29    0.47
  -9   0  -2    0.47    0.37
   9   0   2    0.07    0.17
  10  -1  -2    1.37    0.52
  10   1  -2    1.75    0.29
   9  -1  -2    0.61    0.22
   9   1  -2    0.42    0.21
   8  -1  -2    8.25    0.44
   8   1  -2    6.53    0.48
   8   1  -2    7.91    0.35
   7  -1  -2    0.29    0.17
   7   1  -2   -0.05    0.14
  -7   1   2    0.28    0.23
   6  -1  -2    7.33    0.33
  -6   1   2    7.35    0.39
   6   1  -2    8.06    0.35
  -5  -1   2   12.34    0.42
   5  -1  -2   11.91    0.40
  -5   1   2   11.54    0.42
   5   1  -2   11.74    0.39
  -4  -1   2    0.45    0.12
   4  -1  -2    0.24    0.12
   4   1  -2    0.62    0.11
  -4   1   2    0.37    0.13
  -3  -1   2   10.43    0.32
   3  -1  -2   10.46    0.32
   3   1  -2   10.61    0.32
  -3   1   2    9.98    0.33
   2  -1  -2   77.28    1.67
   2   1  -2   75.15    1.66
  -2   1   2   76.00    1.67
   1  -1  -2   14.63    0.35
  -1  -1   2   13.64    0.32
  -1   1   2   14.27    0.35
   1   1  -2   14.00    0.32
  -1  -1  -2    1.93    0.07
   1   1   2    1.76    0.06
  -2  -1  -2    3.02    0.13
  -2   1  -2    2.92    0.14
  -3  -1  -2   48.17    1.10
  -3   1  -2   48.68    1.11
  -4  -1  -2    0.14    0.10
  -4   1  -2    0.27    0.12
  -5  -1  -2    5.59    0.28
  -5   1  -2    5.48    0.29
  -6  -1  -2   -0.12    0.14
  -6   1  -2    0.02    0.16
  -7  -1  -2   42.33    1.14
  -7   1  -2   42.64    1.15
  -8  -1  -2    6.54    0.50
   9   1   2    3.16    0.30
  -9   1  -2    2.93    0.46
  10  -1   2    1.61    0.29
  10   1   2    1.17    0.28
  10   1   2    1.35    0.26
  10  -2  -2    1.00    0.32
  10   2  -2    0.94    0.25
   9   2  -2    0.12    0.19
   8  -2  -2    0.24    0.20
   8   2  -2    0.01    0.20
   8   2  -2    0.35    0.15
   7  -2  -2    8.48    0.41
   7   2  -2    8.50    0.31
   7   2  -2    8.25    0.39
  -7   2   2    7.70    0.44
   6  -2  -2    1.84    0.23
   6   2  -2    1.79    0.22
  -6   2   2    1.68    0.23
   5  -2  -2   11.68    0.41
   5   2  -2   12.03    0.40
  -5   2   2   12.29    0.44
   4  -2  -2   19.00    0.55
   4   2  -2   19.88    0.53
  -4   2   2   20.16    0.57
   3  -2  -2   13.31    0.39
   3   2  -2   12.64    0.36
  -3   2   2   12.06    0.38
   2  -2  -2    1.39    0.13
   2   2  -2    1.50    0.07
  -2   2   2    1.22    0.14
   2   2  -2    1.28    0.11
  -1  -2   2   51.78    1.13
   1  -2  -2   53.48    1.14
   1   2  -2   52.56    1.12
  -1   2   2   50.58    1.14
   1   2  -2   52.06    1.13
   0  -2  -2   78.30    1.78
   0  -2   2   78.82    1.78
   0   2   2   79.06    1.72
   0   2  -2   80.05    1.71
  -1  -2  -2  406.53    8.58
  -2  -2  -2   10.28    0.27
   2   2   2   10.47    0.24
  -2   2  -2   10.61    0.30
  -3  -2  -2    4.62    0.19
  -3   2  -2    4.98    0.23
  -4  -2  -2   43.89    1.02
  -4   2  -2   43.20    1.05
  -5  -2  -2    6.60    0.30
  -5   2  -2    6.19    0.31
  -6  -2  -2    0.13    0.16
  -6   2  -2    0.12    0.17
  -7  -2  -2   30.79    0.87
  -7   2  -2   29.72    0.91
  -8  -2  -2    1.51    0.30
  -8   2  -2    1.40    0.32
   8   2   2    1.41    0.16
   9   2   2    0.82    0.18
  -9   2  -2    0.15    0.37
  10  -2   2    1.89    0.31
  10   2   2    1.80    0.28
  10   2   2    1.83    0.25
  10  -3  -2    0.15    0.32
  10   3  -2    0.22    0.20
  10   3  -2    0.28    0.23
   9   3  -2    2.48    0.28
  -8   3   2    3.83    0.44
   8   3  -2    3.36    0.25
   8   3  -2    4.19    0.34
   7  -3  -2   13.56    0.53
  -7   3   2   13.30    0.59
   7   3  -2   13.35    0.39
   7   3  -2   12.95    0.48
   6  -3  -2    5.65    0.32
   6   3  -2    5.26    0.21
   6   3  -2    5.27    0.29
  -6   3   2    5.62    0.35
   5  -3  -2    7.48    0.32
   5   3  -2    6.84    0.29
   5   3  -2    7.32    0.23
  -5   3   2    7.57    0.35
   4  -3  -2  228.48    4.87
  -4   3   2  217.85    4.88
   4   3  -2  223.92    4.83
   4   3  -2  235.12    4.91
   3  -3  -2   24.20    0.63
  -3   3   2   25.19    0.65
   3   3  -2   24.86    0.55
   3   3  -2   24.02    0.60
   2  -3  -2    8.47    0.28
  -2   3   2    8.10    0.28
   2   3  -2    8.10    0.19
   1  -3  -2  357.39    7.60
  -1  -3   2  344.51    7.37
   1   3  -2  354.63    7.38
   1   3  -2  335.96    7.38
  -1   3   2  351.54    7.62
   0  -3  -2    1.77    0.09
   0  -3  -2    1.83    0.07
   0   3   2    1.87    0.07
  -1  -3  -2    1.49    0.05
   1   3   2    1.50    0.06
  -2  -3  -2   10.32    0.26
  -2   3  -2   10.10    0.30
   2   3   2   10.36    0.23
  -3  -3  -2   27.87    0.66
   3   3   2   28.04    0.62
  -3   3  -2   28.31    0.71
  -4  -3  -2   21.09    0.56
  -4   3  -2   22.09    0.61
  -5  -3  -2   -0.01    0.11
  -5   3  -2   -0.02    0.13
  -6  -3  -2    4.55    0.31
  -6   3  -2    4.44    0.34
  -7  -3  -2    0.09    0.19
  -7   3  -2    0.20    0.24
   7   3   2    0.05    0.09
  -8   3  -2    0.81    0.33
   8   3   2    0.34    0.13
   9   3   2    0.13    0.17
   9   3   2    0.09    0.16
  -9   3  -2    0.03    0.42
  10  -3   2    1.60    0.31
  10   3   2    1.49    0.26
 -10   3  -2    2.44    0.61
  10  -4  -2    0.85    0.35
  10   4  -2    0.80    0.21
   9   4  -2    0.64    0.17
   8   4  -2    1.38    0.15
  -8   4   2    1.62    0.34
   7  -4  -2   10.27    0.56
   7   4  -2   12.34    0.36
  -7   4   2   11.66    0.54
   7   4  -2   12.39    0.46
   6  -4  -2   23.55    0.70
   6   4  -2   22.87    0.65
   6   4  -2   23.11    0.56
  -6   4   2   22.59    0.73
   5  -4  -2    1.38    0.18
   5   4  -2    1.48    0.16
  -5   4   2    1.34    0.21
   5   4  -2    1.20    0.11
   4  -4  -2    7.15    0.31
   4   4  -2    7.18    0.20
  -4   4   2    7.36    0.32
   4   4  -2    7.16    0.26
   3  -4  -2    2.00    0.17
   3   4  -2    2.28    0.08
   3   4  -2    2.08    0.14
  -3   4   2    2.23    0.20
   2  -4  -2   14.01    0.40
  -2  -4   2   14.13    0.31
   2   4  -2   14.18    0.31
  -2   4   2   13.77    0.40
  -1  -4   2  232.94    5.05
  -1  -4   2  234.59    5.07
   1  -4  -2  239.15    5.22
  -1   4   2  247.42    5.23
   1   4  -2  231.91    5.06
   0  -4  -2   57.45    1.30
   0  -4  -2   62.59    1.31
   0   4   2   59.41    1.30
   0   4   2   62.92    1.33
  -1  -4  -2  117.84    2.54
  -2  -4  -2   84.80    1.79
   2   4   2   86.07    1.80
  -2   4  -2   82.05    1.85
  -3  -4  -2   44.92    1.00
  -3   4  -2   43.73    1.05
   3   4   2   44.92    0.95
  -4  -4  -2   38.08    0.89
   4   4   2   37.25    0.82
  -4   4  -2   37.94    0.95
  -5  -4  -2    4.87    0.25
  -5   4  -2    4.88    0.29
   5   4   2    4.73    0.16
  -6  -4  -2    9.60    0.39
   6   4   2   10.02    0.28
  -6   4  -2    9.49    0.45
  -7  -4  -2    3.08    0.34
  -7   4  -2    3.52    0.41
   7   4   2    3.19    0.18
  -8   4  -2    1.28    0.34
   8   4   2    0.89    0.13
   9   4   2    0.23    0.13
  -9   4  -2    0.02    0.39
   9   4   2   -0.18    0.16
 -10   4  -2    2.29    0.60
   9   5  -2    4.86    0.26
   9   5  -2    4.92    0.25
   8   5  -2    4.32    0.22
  -8   5   2    4.13    0.44
   7  -5  -2    0.94    0.19
   7   5  -2    1.34    0.16
   7   5  -2    1.62    0.19
  -7   5   2    1.50    0.29
   6  -5  -2   14.73    0.52
   6   5  -2   13.96    0.36
   6   5  -2   14.34    0.46
  -6   5   2   14.05    0.56
   5  -5  -2    0.02    0.11
   5   5  -2    0.07    0.10
  -5   5   2    0.05    0.15
   5   5  -2    0.02    0.05
   4  -5  -2   25.54    0.70
  -4   5   2   26.47    0.73
   4   5  -2   26.42    0.58
   4   5  -2   26.49    0.65
   3  -5  -2   32.14    0.79
  -3   5   2   30.81    0.79
   3   5  -2   30.41    0.67
   3   5  -2   31.40    0.73
   2  -5  -2   65.86    1.41
  -2  -5   2   62.51    1.33
  -2   5   2   60.50    1.41
   2   5  -2   60.34    1.33
   2   5  -2   63.39    1.34
  -1  -5   2  132.69    2.89
   1  -5  -2  133.21    2.92
  -1  -5   2  135.99    2.91
  -1   5   2  132.69    2.96
   0  -5  -2  294.47    6.44
   0  -5  -2  301.11    6.41
   0   5   2  295.42    6.38
   0   5   2  301.17    6.44
  -1  -5  -2  313.79    6.67
   2   5   2   53.05    1.12
  -2   5  -2   52.22    1.20
  -3  -5  -2    1.12    0.10
  -3   5  -2    1.41    0.15
   3   5   2    1.20    0.05
  -4  -5  -2   13.51    0.37
   4   5   2   13.01    0.30
  -4   5  -2   13.16    0.44
  -5  -5  -2    0.05    0.11
   5   5   2    0.10    0.05
  -5   5  -2    0.04    0.14
  -6  -5  -2   23.35    0.65
   6   5   2   22.48    0.53
  -6   5  -2   23.06    0.73
  -7   5  -2    2.27    0.34
   7   5   2    2.06    0.14
   8   5   2    7.83    0.29
  -8   5  -2    8.60    0.60
   8   5   2    8.37    0.27
   9   5   2   -0.18    0.13
  -9   5  -2    0.57    0.42
   9   5   2   -0.20    0.12
   9   6  -2    0.13    0.11
   9   6  -2    0.25    0.10
  -9   6   2    0.78    0.42
   8   6  -2   -0.04    0.09
  -8   6   2    0.09    0.32
   8   6  -2    0.13    0.10
   7  -6  -2    3.50    0.29
   7   6  -2    3.09    0.16
   7   6  -2    3.67    0.27
   6  -6  -2   -0.02    0.14
  -6   6   2    0.24    0.22
   6   6  -2   -0.18    0.12
   6   6  -2    0.01    0.06
   5  -6  -2    2.48    0.21
  -5   6   2    2.22    0.26
   5   6  -2    2.64    0.10
   5   6  -2    2.60    0.19
   4  -6  -2    1.56    0.18
   4   6  -2    1.58    0.14
  -4   6   2    1.52    0.19
   4   6  -2    1.36    0.06
   3  -6  -2    0.65    0.12
   3   6  -2    0.62    0.04
   3   6  -2    0.62    0.08
  -3   6   2    0.56    0.13
  -2  -6   2    1.43    0.05
   2  -6  -2    1.57    0.15
  -2   6   2    1.50    0.16
   2   6  -2    1.43    0.08
  -1  -6   2  401.48    8.63
  -1  -6   2  416.83    8.67
   1  -6  -2  405.41    8.76
  -1   6   2  400.05    8.81
   0  -6  -2  209.51    4.44
   0  -6  -2  201.95    4.40
   0   6   2  196.99    4.38
   0   6   2  208.62    4.42
   1   6   2  403.94    8.65
  -3   6  -2    0.25    0.12
   4   6   2   24.89    0.54
  -4   6  -2   25.73    0.71
   5   6   2    1.71    0.07
  -5   6  -2    1.92    0.23
  -6   6  -2   10.21    0.48
   6   6   2    9.50    0.25
  -7   6  -2   22.64    1.00
   7   6   2   25.22    0.58
   7   6   2   25.85    0.57
   8   6   2    5.56    0.19
   8   6   2    5.75    0.21
  -8   6  -2    5.37    0.53
   9   6   2    1.37    0.14
  -9   6  -2    1.69    0.49
   9   6   2    1.38    0.16
  -9   7   2    1.78    0.48
   8   7  -2    0.11    0.06
  -8   7   2    0.41    0.34
   8   7  -2    0.17    0.06
   7  -7  -2    1.47    0.24
   7   7  -2    1.01    0.09
   7   7  -2    0.80    0.09
  -7   7   2    1.40    0.29
   7   7  -2    1.76    0.22
   6  -7  -2    0.02    0.14
  -6   7   2    0.29    0.20
   6   7  -2    0.27    0.05
   6   7  -2    0.24    0.12
   5  -7  -2    0.01    0.12
   5   7  -2   -0.03    0.09
  -5   7   2    0.40    0.18
   5   7  -2    0.01    0.03
   4  -7  -2    0.55    0.13
   4   7  -2    0.58    0.09
  -4   7   2    0.44    0.15
   3  -7  -2   80.02    1.83
  -3   7   2   80.63    1.84
   3   7  -2   82.47    1.73
   3   7  -2   80.39    1.75
  -2  -7   2    0.44    0.04
   2  -7  -2    0.33    0.10
  -2   7   2    0.51    0.13
   2   7  -2    0.49    0.06
   1  -7  -2    3.91    0.18
  -1  -7   2    4.71    0.14
  -1   7   2    4.38    0.20
   0  -7  -2  444.73    9.21
   0  -7  -2  423.87    9.20
   0   7   2  418.87    9.22
   1   7   2    0.36    0.06
  -1   7  -2    0.29    0.09
  -2  -7  -2  106.07    2.27
  -2   7  -2  108.06    2.35
  -3   7  -2    3.71    0.24
  -4   7  -2    8.42    0.37
  -5   7  -2   16.89    0.57
  -6   7  -2   14.39    0.57
   6   7   2   15.31    0.33
   7   7   2   10.44    0.25
  -7   7  -2   10.38    0.54
   7   7   2   10.96    0.25
  -8   7  -2    0.35    0.30
  -9   7  -2    0.56    0.43
  -9   8   2    1.33    0.50
  -8   8   2    0.62    0.32
   7  -8  -2    0.34    0.18
  -7   8   2    0.59    0.28
   7   8  -2    0.58    0.15
   6  -8  -2   10.65    0.57
  -6   8   2   11.93    0.52
   6   8  -2   12.32    0.39
   5  -8  -2    0.98    0.18
  -5   8   2    1.07    0.22
   5   8  -2    0.91    0.12
   4  -8  -2    1.20    0.16
  -4   8   2    1.17    0.19
   4   8  -2    1.24    0.13
   3  -8  -2    0.20    0.11
  -3   8   2    0.27    0.13
   3   8  -2    0.28    0.06
   2  -8  -2   18.42    0.50
  -2  -8   2   18.30    0.41
   2   8  -2   17.86    0.43
  -2   8   2   18.58    0.52
   1  -8  -2   41.97    0.96
  -1  -8   2   42.31    0.91
  -1   8   2   39.95    0.96
   0  -8  -2   71.46    1.53
   0  -8  -2   70.12    1.52
   0   8   2   70.10    1.54
  -1   8  -2    0.09    0.09
   1   8   2    0.12    0.05
   1   8   2    0.09    0.04
  -2  -8  -2   18.37    0.40
  -2   8  -2   18.42    0.51
  -3   8  -2   44.13    1.08
  -4   8  -2    6.13    0.33
  -5   8  -2    0.07    0.16
  -6   8  -2    0.60    0.23
  -7   8  -2    1.98    0.33
  -8   8  -2    0.28    0.35
  -9   8  -2    4.81    0.57
  -9   9   2    0.81    0.47
  -8   9   2    1.02    0.37
  -7   9   2    0.84    0.29
   7   9  -2    0.64    0.15
   6  -9  -2   65.26    1.64
  -6   9   2   66.05    1.67
   6   9  -2   67.36    1.50
   5  -9  -2   -0.12    0.11
  -5   9   2    0.30    0.19
   5   9  -2    0.12    0.09
   4  -9  -2    0.21    0.13
  -4   9   2    0.03    0.14
   4   9  -2    0.15    0.06
   4   9  -2    0.14    0.07
  -3  -9   2    1.16    0.04
   3  -9  -2    1.44    0.17
  -3   9   2    1.31    0.17
   3   9  -2    1.29    0.10
   2  -9  -2   -0.06    0.09
  -2  -9   2    0.01    0.03
   2   9  -2   -0.08    0.05
  -2   9   2    0.01    0.11
  -1  -9   2    9.59    0.26
   1  -9  -2    9.59    0.30
  -1   9   2    9.54    0.31
   0  -9  -2   31.80    0.72
   0  -9  -2   31.89    0.73
   0   9   2   31.26    0.73
  -1   9  -2    3.20    0.18
   1   9   2    3.46    0.14
   1   9   2    3.38    0.12
  -2  -9  -2    0.73    0.06
  -2   9  -2    0.76    0.13
   2   9   2    0.67    0.08
  -3   9  -2   18.96    0.56
  -4   9  -2   26.90    0.77
  -5   9  -2    3.90    0.33
  -6   9  -2    1.10    0.27
  -7   9  -2   16.54    0.70
  -8   9  -2    0.27    0.33
  -9   9  -2    2.02    0.53
  -9  10   2    0.26    0.47
  -8  10   2    9.59    0.65
  -7  10   2    3.93    0.44
   6 -10  -2    5.95    0.36
  -6  10   2    4.63    0.47
   6  10  -2    5.53    0.26
   5 -10  -2    0.36    0.15
   5  10  -2    0.60    0.09
  -5  10   2    0.33    0.21
   5  10  -2    0.51    0.11
   4 -10  -2   11.95    0.42
   4  10  -2   11.66    0.31
  -4  10   2   10.70    0.44
   4  10  -2   11.03    0.31
  -3 -10   2    2.29    0.07
   3 -10  -2    2.14    0.19
  -3  10   2    2.18    0.23
   3  10  -2    2.15    0.12
   2 -10  -2  108.09    2.34
  -2 -10   2  106.05    2.24
  -2  10   2  102.26    2.34
  -1 -10   2   65.77    1.44
   1 -10  -2   66.29    1.48
  -1  10   2   66.70    1.50
   0 -10  -2    6.20    0.20
   0  10   2    5.62    0.22
   1  10   2   78.05    1.66
   1  10   2   75.99    1.64
  -1  10  -2   75.58    1.70
  -2 -10  -2    2.67    0.10
  -2  10  -2    2.80    0.21
   2  10   2    2.70    0.13
   3  10   2   96.12    2.10
  -3  10  -2   98.55    2.21
  -4  10  -2    0.92    0.18
  -5  10  -2    2.09    0.26
  -7  10  -2    0.09    0.24
  -8  10  -2    2.20    0.44
  -9  10  -2    0.76    0.52
  -9  11   2    2.68    0.53
  -8  11   2    4.75    0.52
  -7  11   2    0.65    0.28
   6 -11  -2    9.71    0.46
  -6  11   2   10.27    0.54
   6  11  -2    9.95    0.32
   6  11  -2   10.26    0.33
   5 -11  -2    8.05    0.39
   5  11  -2    7.82    0.26
  -5  11   2    8.22    0.45
   5  11  -2    7.58    0.26
   4 -11  -2    6.13    0.30
  -4  11   2    6.12    0.35
   4  11  -2    6.17    0.21
   4  11  -2    6.12    0.20
   3 -11  -2   -0.06    0.09
  -3 -11   2    0.23    0.03
   3  11  -2    0.13    0.07
  -3  11   2    0.11    0.14
  -2 -11   2   34.84    0.77
   2 -11  -2   35.65    0.87
  -2  11   2   33.63    0.87
   1 -11  -2    1.59    0.15
  -1 -11   2    1.68    0.12
  -1  11   2    1.88    0.17
   0 -11  -2    0.25    0.07
   0  11   2    0.17    0.08
   1  11   2    0.09    0.06
  -1  11  -2   -0.01    0.10
   1  11   2    0.07    0.06
  -2 -11  -2   35.26    0.79
   2  11   2   35.14    0.82
  -2  11  -2   37.42    0.91
   3  11   2    1.87    0.13
  -3  11  -2    2.06    0.22
  -4  11  -2    5.75    0.34
  -5  11  -2    0.05    0.18
  -6  11  -2    0.88    0.25
  -7  11  -2    5.02    0.45
  -8  11  -2    4.57    0.54
  -9  11  -2    1.13    0.56
  -9  12   2    1.08    0.54
   9  12  -2    1.69    0.24
  -8  12   2    1.86    0.41
   8  12  -2    1.92    0.20
   7  12  -2    0.58    0.13
  -7  12   2    0.79    0.31
   6  12  -2   -0.03    0.10
   6  12  -2    0.16    0.09
  -6  12   2    0.22    0.25
   5 -12  -2   38.29    1.12
  -5  12   2   39.33    1.09
   5  12  -2   38.85    0.88
   5  12  -2   38.39    0.90
   4 -12  -2    1.26    0.18
  -4  12   2    1.58    0.22
   4  12  -2    1.19    0.13
   4  12  -2    1.34    0.11
  -3 -12   2   15.23    0.34
   3 -12  -2   15.14    0.48
  -3  12   2   14.80    0.51
   3  12  -2   15.20    0.39
   2 -12  -2    6.37    0.27
  -2 -12   2    6.16    0.18
  -2  12   2    6.12    0.29
  -1 -12   2    1.24    0.11
   1 -12  -2    1.49    0.12
  -1  12   2    1.17    0.14
   0 -12  -2   34.74    0.77
   0  12  -2   33.82    0.80
   0  12   2   31.50    0.79
  -1  12  -2    0.30    0.11
   1  12   2    0.16    0.07
  -2  12  -2    1.00    0.16
   2  12   2    1.03    0.11
  -3 -12  -2    1.00    0.04
   3  12   2    1.13    0.11
  -3  12  -2    1.44    0.20
   4  12   2   15.17    0.42
  -4  12  -2   16.28    0.57
  -5  12  -2   34.30    0.98
  -6  12  -2    0.14    0.25
  -7  12  -2   19.34    0.77
  -8  12  -2    1.88    0.46
  -9  12  -2    4.16    0.65
   9  13  -2   -0.11    0.21
  -9  13   2   -0.37    0.51
   8  13  -2    0.46    0.27
  -8  13   2    1.09    0.41
   7  13  -2    8.11    0.32
  -7  13   2    9.17    0.61
   6  13  -2    7.69    0.28
  -6  13   2    7.70    0.49
   5 -13  -2   -0.05    0.14
   5  13  -2   -0.10    0.08
   5  13  -2    0.08    0.07
  -5  13   2    0.28    0.22
   4 -13  -2    4.68    0.28
   4  13  -2    4.85    0.16
   4  13  -2    4.51    0.19
  -4  13   2    4.47    0.35
   3 -13  -2    2.24    0.20
  -3 -13   2    2.35    0.09
  -3  13   2    2.40    0.25
  -2 -13   2    0.06    0.05
   2 -13  -2    0.01    0.09
  -2  13   2    0.08    0.13
  -1 -13   2   23.73    0.57
   1 -13  -2   22.89    0.57
  -1  13   2   24.00    0.64
   0 -13  -2   66.41    1.47
   0  13  -2   66.70    1.50
   0  13   2   67.08    1.50
   1  13   2   87.86    1.93
  -1  13  -2   90.16    2.00
   2  13   2    0.10    0.07
  -2  13  -2    0.06    0.12
  -3 -13  -2   39.40    0.84
  -3  13  -2   39.58    1.03
   3  13   2   39.85    0.92
   4  13   2    0.94    0.12
  -4  13  -2    1.15    0.21
  -5  13  -2   26.41    0.85
   5  13   2   27.76    0.68
  -6  13  -2    5.46    0.46
  -7  13  -2   12.51    0.64
  -8  13  -2    0.91    0.41
  -9  13  -2    1.07    0.60
  -9  14   2    0.42    0.57
   9  14  -2    0.27    0.23
  -8  14   2    2.51    0.48
   8  14  -2    2.46    0.23
  -7  14   2    0.49    0.34
   7  14  -2   -0.04    0.14
   6  14  -2    5.30    0.25
  -6  14   2    5.36    0.45
   5  14  -2   15.01    0.35
  -5  14   2   14.56    0.69
   5  14  -2   15.28    0.42
  -4  14   2    0.36    0.18
   4  14  -2    0.31    0.09
   4  14  -2    0.36    0.06
  -3 -14   2    7.66    0.20
  -3  14   2    7.85    0.38
  -2 -14   2    1.78    0.11
  -2  14   2    2.01    0.22
  -1 -14   2    7.06    0.23
   1 -14  -2    6.82    0.23
   1  14  -2    7.20    0.25
  -1  14   2    6.48    0.30
   0 -14   2   21.43    0.53
   0 -14  -2   20.98    0.53
   0  14   2   20.51    0.56
   0  14  -2   21.59    0.56
  -1 -14  -2    0.14    0.08
  -1  14  -2    0.08    0.12
   1  14   2    0.00    0.08
   2  14   2    0.31    0.08
  -2  14  -2    0.33    0.13
  -3 -14  -2   12.38    0.29
  -3  14  -2   11.56    0.46
   3  14   2   12.97    0.36
   4  14   2    0.83    0.11
  -4  14  -2    1.04    0.22
   5  14   2    1.81    0.19
  -5  14  -2    1.47    0.43
   6  14   2    2.08    0.18
  -6  14  -2    2.78    0.35
   7  14   2    1.40    0.19
  -7  14  -2    1.10    0.33
  -8  14  -2    1.48    0.44
   8  14   2    1.16    0.23
   9  14   2   -0.28    0.26
  -9  14  -2    0.49    1.00
   8  15  -2    0.84    0.20
  -8  15   2    1.44    0.46
   7  15  -2    8.04    0.34
  -7  15   2    8.53    0.66
  -6  15   2    2.58    0.35
   6  15  -2    2.13    0.21
   5  15  -2    9.19    0.31
  -5  15   2    9.59    0.52
  -4  15   2    0.74    0.20
   4  15  -2    0.89    0.07
   4  15  -2    0.94    0.12
  -3 -15   2    2.76    0.11
  -3  15   2    2.28    0.28
  -2 -15   2    4.27    0.16
  -2  15   2    3.78    0.28
   1 -15  -2    9.05    0.29
  -1 -15   2    8.65    0.28
  -1  15   2    9.08    0.35
   1  15  -2    8.95    0.29
   0 -15   2    1.54    0.15
   0 -15  -2    1.45    0.14
   0  15   2    1.83    0.18
   0  15  -2    1.38    0.18
  -1 -15  -2   48.46    1.11
  -1  15  -2   48.57    1.17
   1  15   2   49.25    1.11
  -2  15  -2   13.30    0.46
  -3 -15  -2   12.47    0.30
  -3  15  -2   11.86    0.47
   3  15   2   12.65    0.36
   4  15   2    1.37    0.14
  -4  15  -2    1.16    0.22
  -5  15  -2    1.60    0.26
   5  15   2    1.59    0.16
   6  15   2    3.34    0.25
  -6  15  -2    3.18    0.41
  -7  15  -2    0.10    0.31
   7  15   2   -0.05    0.17
   8  15   2    2.27    0.27
  -8  15  -2    2.24    0.50
  -8  16   2    0.17    0.43
   8  16  -2   -0.01    0.19
  -7  16   2    1.20    0.42
  -6  16   2    0.19    0.28
   5  16  -2    1.83    0.19
  -5  16   2    1.96    0.31
  -4  16   2    1.09    0.24
  -3 -16   2    8.11    0.22
  -3  16   2    7.73    0.40
   3  16  -2    8.15    0.23
  -2 -16   2    0.10    0.07
   2  16  -2    0.05    0.08
  -2  16   2    0.26    0.15
  -1 -16   2    3.75    0.19
   1 -16  -2    3.61    0.19
   1  16  -2    3.73    0.21
  -1  16   2    3.59    0.25
   0 -16  -2    4.44    0.21
   0 -16   2    4.66    0.20
   0  16   2    4.72    0.25
   0  16  -2    4.62    0.25
  -1 -16  -2    9.58    0.31
  -1  16  -2    9.81    0.38
   1  16   2    9.93    0.32
  -2  16  -2   12.63    0.47
  -3 -16  -2    8.15    0.22
   3  16   2    7.87    0.28
  -3  16  -2    8.43    0.40
  -4  16  -2    0.23    0.20
   4  16   2    0.26    0.11
  -5  16  -2    1.52    0.31
  -6  16  -2    0.68    0.31
   6  16   2    0.94    0.17
   7  16   2    5.39    0.33
  -7  16  -2    6.60    0.61
   8  16   2    2.56    0.27
  -8  16  -2    3.17    0.54
  -8  17   2    0.93    0.50
   7  17  -2    0.34    0.17
  -7  17   2    1.09    0.41
   6  17  -2    6.09    0.29
  -6  17   2    6.08    0.53
  -5  17   2    1.40    0.30
  -4  17   2    3.03    0.38
  -3 -17   2    0.39    0.07
  -3  17   2    0.55    0.22
   3  17  -2    0.54    0.09
  -2 -17   2   27.77    0.66
  -2  17   2   28.06    0.80
   2  17  -2   27.57    0.67
   1 -17  -2    4.18    0.21
  -1 -17   2    4.38    0.21
   1  17  -2    4.08    0.22
  -1  17   2    3.94    0.27
   0 -17   2    5.15    0.22
   0 -17  -2    4.99    0.23
   0  17  -2    4.77    0.27
   0  17   2    5.09    0.27
  -1  17  -2   -0.07    0.14
   1  17   2    0.05    0.11
  -2  17  -2    4.56    0.33
  -3 -17  -2    2.60    0.13
  -3  17  -2    2.78    0.30
   3  17   2    2.93    0.18
  -4  17  -2    6.52    0.66
   5  17   2    3.99    0.25
  -5  17  -2    4.01    0.40
  -6  17  -2    0.05    0.30
   6  17   2    0.37    0.17
  -7  17  -2    0.81    0.38
   7  17   2    0.96    0.21
   8  17   2   -0.01    0.24
  -8  17  -2    0.73    0.52
  -8  18   2   11.23    0.90
   8  18  -2   11.60    0.49
   7  18  -2    0.13    0.17
  -7  18   2    0.89    0.39
  -6  18   2    0.07    0.31
  -5  18   2    0.24    0.28
  -3 -18   2    3.34    0.15
  -3  18   2    3.48    0.36
   3  18  -2    3.34    0.17
   2 -18  -2   12.96    0.39
  -2 -18   2   12.43    0.36
  -2  18   2   13.12    0.50
   2  18  -2   12.63    0.38
  -1 -18   2    0.16    0.10
   1 -18  -2    0.07    0.10
  -1  18   2    0.24    0.17
   1  18  -2    0.12    0.12
   0 -18   2    0.80    0.12
   0 -18  -2    0.84    0.13
   0  18  -2    0.67    0.15
   0  18   2    0.76    0.16
  -1  18  -2    0.80    0.18
   1  18   2    0.65    0.13
  -2  18  -2    4.68    0.34
  -3 -18  -2   13.02    0.34
  -3  18  -2   13.18    0.53
   4  18   2    2.16    0.19
  -4  18  -2    2.51    0.32
  -5  18  -2   15.41    0.67
   5  18   2   15.80    0.48
  -6  18  -2    0.46    0.28
   6  18   2    0.38    0.17
   7  18   2    4.72    0.35
  -7  18  -2    4.95    0.60
   8  18   2    3.54    0.32
  -8  18  -2    3.33    0.65
  -7  19   2    1.27    0.45
  -6  19   2    2.89    0.43
  -5  19   2    0.53    0.31
  -4  19   2    6.02    0.46
  -3 -19   2    1.23    0.13
  -3  19   2    1.36    0.26
   3  19  -2    1.30    0.14
   2 -19  -2   27.33    0.69
  -2 -19   2   26.15    0.66
   2  19  -2   26.99    0.67
  -2  19   2   26.58    0.80
   1 -19  -2    2.28    0.20
  -1 -19   2    2.12    0.20
   1  19  -2    2.28    0.22
  -1  19   2    2.26    0.28
   0 -19   2    0.00    0.11
   0 -19  -2    0.01    0.11
   0  19   2    0.06    0.15
   0  19  -2    0.02    0.15
  -1  19  -2   10.46    0.44
   1  19   2   10.31    0.36
  -2  19  -2    0.79    0.20
  -3 -19  -2    0.98    0.10
  -3  19  -2    1.04    0.24
  -4  19  -2   15.80    0.64
   4  19   2   15.47    0.47
  -5  19  -2    0.12    0.29
   5  19   2   -0.01    0.13
   6  19   2    0.51    0.18
   7  19   2    1.39    0.23
  -7  19  -2    1.93    0.50
  -7  20   2    1.17    0.51
  -6  20   2    3.56    0.45
  -5  20   2    0.40    0.32
  -4  20   2    2.25    0.34
  -3 -20   2    2.49    0.15
  -3  20   2    2.61    0.33
   3  20  -2    2.42    0.17
  -2 -20   2    4.23    0.22
   2  20  -2    4.36    0.25
  -2  20   2    4.00    0.35
  -1 -20   2   17.30    0.50
   1 -20  -2   17.51    0.51
  -1  20   2   16.77    0.58
   1  20  -2   16.43    0.52
   0 -20  -2    2.54    0.21
   0 -20   2    3.02    0.23
   0  20  -2    3.08    0.29
   0  20   2    2.82    0.28
   1 -20   2    0.08    0.12
   1  20   2    0.04    0.14
  -1  20  -2   -0.10    0.19
  -2  20  -2   56.49    1.44
  -3 -20  -2    4.74    0.20
  -3  20  -2    4.62    0.45
  -4  20  -2    2.49    0.33
   5  20   2    0.11    0.14
  -5  20  -2   -0.01    0.28
  -6  20  -2    2.05    0.42
   6  20   2    1.12    0.22
  -7  20  -2    2.58    0.50
   7  20   2    2.29    0.27
  -7  21   2    9.32    0.81
  -6  21   2    1.66    0.44
  -5  21   2    1.00    0.36
  -4 -21   2    0.73    0.08
  -4 -21   2    0.80    0.07
  -4  21   2    0.68    0.29
  -3 -21   2   11.02    0.32
   3 -21  -2   10.94    0.40
   3  21  -2   10.49    0.32
  -3  21   2    9.94    0.79
   2 -21  -2    3.67    0.25
  -2 -21   2    3.08    0.20
  -2  21   2    2.96    0.37
   2  21  -2    3.17    0.25
  -1 -21   2   34.13    0.85
   1 -21  -2   33.50    0.85
   1  21  -2   33.84    0.87
  -1  21   2   32.90    0.93
   0 -21  -2    1.65    0.19
   0  21   2    1.77    0.23
   0  21  -2    2.14    0.25
   1 -21   2    4.69    0.27
   1  21   2    4.79    0.30
  -1  21  -2    4.87    0.38
  -2  21  -2    1.51    0.26
  -3 -21  -2    4.56    0.21
  -3  21  -2    5.34    0.46
  -4  21  -2    3.38    0.41
  -5  21  -2    3.41    0.41
  -6  21  -2    1.87    0.39
   6  21   2    1.06    0.21
   7  21   2    0.94    0.24
  -7  21  -2    1.96    0.55
  -7  22   2    0.89    0.59
  -6  22   2    1.04    0.44
  -5  22   2    4.65    0.58
  -4 -22   2    1.12    0.10
  -4 -22   2    1.25    0.09
  -4  22   2    1.56    0.34
  -3 -22   2    1.53    0.16
   3 -22  -2    1.26    0.18
  -3  22   2    1.60    0.33
   3  22  -2    1.60    0.18
  -2 -22   2   -0.07    0.11
   2 -22  -2    0.31    0.15
  -2  22   2    0.02    0.24
   2  22  -2    0.17    0.15
   1 -22  -2    6.36    0.30
  -1 -22   2    6.66    0.32
  -1  22   2    6.55    0.42
   1  22  -2    6.80    0.36
   0 -22   2    0.04    0.14
   0 -22  -2    0.19    0.15
   0  22   2    0.07    0.19
   0  22  -2    0.11    0.20
   1 -22   2    0.20    0.14
   1  22   2    0.17    0.16
  -1  22  -2    0.45    0.22
  -2  22  -2   12.08    0.57
  -3 -22  -2    4.32    0.20
  -3 -22  -2    3.25    0.21
  -3  22  -2    4.37    0.46
  -4  22  -2   -0.11    0.29
  -5  22  -2    1.41    0.40
  -6  22  -2    2.67    0.47
  -6  23   2    2.85    0.57
  -5  23   2    0.76    0.41
  -4 -23   2    1.89    0.11
  -4 -23   2    1.85    0.12
  -4  23   2    1.97    0.39
  -3 -23   2    5.10    0.23
   3 -23  -2    4.69    0.32
  -3  23   2    5.52    0.53
   3  23  -2    4.62    0.23
   2 -23  -2    3.64    0.29
  -2 -23   2    3.83    0.25
   2  23  -2    3.95    0.29
  -2  23   2    3.28    0.37
  -1 -23   2    0.23    0.16
   1 -23  -2    0.38    0.16
   1  23  -2    0.28    0.20
  -1  23   2    0.70    0.25
   0 -23  -2    1.02    0.18
   0 -23   2    1.22    0.18
   0  23   2    1.06    0.22
   0  23  -2    1.22    0.24
   1 -23   2    3.56    0.26
  -1  23  -2    3.39    0.39
   1  23   2    3.52    0.32
   2 -23   2    1.26    0.19
  -2  23  -2    1.09    0.36
  -3 -23  -2    2.16    0.18
  -3 -23  -2    2.00    0.20
  -3  23  -2    2.52    0.38
  -4  23  -2    0.53    0.34
  -5  23  -2    0.81    0.41
  -6  23  -2    3.92    0.57
  -6  24   2    0.59    0.54
  -5  24   2    2.62    0.50
  -4 -24   2    0.14    0.08
  -4 -24   2    0.04    0.07
   4 -24  -2    0.10    0.20
  -4  24   2    0.17    0.38
   3 -24  -2    1.48    0.22
  -3 -24   2    1.30    0.14
   3  24  -2    1.16    0.14
  -3  24   2    1.34    0.39
   2 -24  -2    0.19    0.17
  -2 -24   2    0.08    0.13
  -2  24   2    0.40    0.32
   2  24  -2   -0.07    0.17
  -1 -24   2    7.29    0.36
   1 -24  -2    6.56    0.35
   1  24  -2    6.56    0.41
  -1  24   2    6.68    0.47
   0 -24  -2    0.40    0.17
   0 -24   2    0.56    0.16
   0  24   2    0.48    0.23
   0  24  -2    0.78    0.25
   1 -24   2   16.46    0.53
   1  24   2   16.69    0.55
  -1  24  -2   15.94    0.66
   2 -24   2    8.72    0.37
  -2  24  -2    7.81    0.53
  -3 -24  -2    1.94    0.17
  -3 -24  -2    2.21    0.20
  -3  24  -2    1.91    0.37
  -4  24  -2    3.31    0.45
  -5  24  -2    4.69    0.56
  -6  25   2    2.93    0.65
   5 -25  -2    1.20    0.27
  -5  25   2    0.92    0.50
  -4 -25   2    0.10    0.07
  -4 -25   2    0.25    0.09
   4 -25  -2    0.28    0.22
  -4  25   2   -0.17    0.39
   3 -25  -2    1.25    0.21
  -3 -25   2    1.43    0.16
  -3  25   2    1.11    0.37
  -2 -25   2    4.88    0.30
   2 -25  -2    4.52    0.34
   2  25  -2    5.11    0.36
  -2  25   2    4.97    0.52
   1 -25  -2    0.29    0.18
  -1 -25   2    0.30    0.18
   1  25  -2    0.16    0.22
  -1  25   2    0.02    0.27
   0 -25   2    6.40    0.35
   0 -25  -2    5.92    0.35
   0  25   2    6.36    0.45
   0  25  -2    6.06    0.46
   1 -25   2    0.41    0.18
  -1  25  -2    0.65    0.28
   1  25   2    0.31    0.21
   2 -25   2    5.37    0.35
  -2  25  -2    4.41    0.52
  -3 -25  -2   -0.17    0.13
  -3 -25  -2   -0.07    0.12
  -3  25  -2   -0.06    0.33
  -4  25  -2    0.71    0.40
  -5  25  -2    1.23    0.49
   5 -26  -2    1.94    0.32
  -5  26   2    1.87    0.59
  -4 -26   2    8.59    0.26
  -4 -26   2    8.45    0.24
   4 -26  -2    8.86    0.45
  -4  26   2    8.87    0.79
  -3 -26   2    0.04    0.14
   3 -26  -2   -0.30    0.22
  -3  26   2    0.12    0.35
  -2 -26   2    1.22    0.20
   2 -26  -2    1.35    0.23
  -2  26   2    1.10    0.36
   2  26  -2    1.36    0.24
  -1 -26   2    0.06    0.21
   1 -26  -2    0.00    0.19
   1  26  -2    0.25    0.25
  -1  26   2    0.22    0.31
   0 -26  -2   -0.02    0.19
   0 -26   2    0.03    0.19
   0  26   2   -0.02    0.27
   0  26  -2   -0.04    0.27
   1 -26   2    0.10    0.19
   1  26   2    0.18    0.22
  -1  26  -2   -0.11    0.37
   2 -26   2    0.26    0.20
  -2  26  -2    0.22    0.34
   3 -26   2    0.80    0.23
  -3 -26  -2    0.43    0.16
  -3 -26  -2    0.79    0.15
  -3  26  -2    0.98    0.42
  -4  26  -2    0.57    0.49
  -5  26  -2    1.16    0.55
   5 -27  -2   -0.06    0.30
  -5  27   2    0.79    0.62
  -4 -27   2    1.29    0.11
  -4 -27   2    1.35    0.12
   4 -27  -2    1.18    0.30
  -4  27   2    2.36    0.60
  -3 -27   2    4.02    0.29
   3 -27  -2    3.55    0.36
  -3  27   2    4.05    0.51
  -2 -27   2    1.50    0.23
   2 -27  -2    1.29    0.23
  -2  27   2    1.38    0.40
   2  27  -2    1.05    0.25
   1 -27  -2    2.44    0.28
  -1 -27   2    2.70    0.29
   1  27  -2    2.73    0.34
  -1  27   2    3.11    0.43
   0 -27  -2    3.27    0.34
   0 -27   2    3.74    0.35
   0  27  -2    3.51    0.39
   0  27   2    4.05    0.50
   1 -27   2    0.03    0.21
  -1  27  -2    0.07    0.32
   2 -27   2   -0.12    0.20
  -2 -27  -2   -0.26    0.21
  -2  27  -2   -0.14    0.37
  -3 -27  -2    2.07    0.20
  -3 -27  -2    1.85    0.21
   3 -27   2    1.92    0.28
  -3  27  -2    1.79    0.47
  -4  27  -2    0.78    0.50
   4 -28  -2    1.00    0.32
  -4  28   2    2.47    0.63
   3 -28  -2    2.70    0.34
  -3 -28   2    3.24    0.31
  -3  28   2    3.13    0.55
   2 -28  -2    1.47    0.28
  -2 -28   2    1.35    0.24
  -2  28   2    1.49    0.47
   2  28  -2    1.79    0.28
  -1 -28   2    1.50    0.26
   1 -28  -2    1.48    0.27
   1  28  -2    1.21    0.34
  -1  28   2    1.34    0.48
   0 -28   2    0.52    0.24
   0  28   2   -0.03    0.32
   0  28  -2    0.56    0.35
   1 -28   2   -0.11    0.23
  -1  28  -2   -0.01    0.38
   2 -28   2    0.35    0.25
  -2 -28  -2    0.08    0.25
  -2  28  -2    0.61    0.44
  -3 -28  -2    0.38    0.17
   3 -28   2    0.05    0.24
  -3 -28  -2   -0.01    0.18
  -3  28  -2    0.09    0.48
   4 -28   2    0.65    0.36
  -4  28  -2    1.21    0.57
   3 -29  -2    2.94    0.35
  -3 -29   2    4.14    0.41
  -3  29   2    5.20    0.66
  -2 -29   2    0.35    0.30
   2 -29  -2    0.15    0.26
  -2  29   2    0.47    0.47
   2  29  -2    0.25    0.28
   1 -29  -2    0.84    0.29
  -1 -29   2    0.28    0.25
   1  29  -2    0.19    0.35
  -1  29   2    0.51    0.43
   0 -29   2    4.30    0.47
   0  29   2    4.49    0.47
   0  29  -2    4.60    0.50
   1 -29   2    0.02    0.24
  -1  29  -2    0.52    0.41
  -2 -29  -2    4.70    0.45
   2 -29   2    5.30    0.46
  -2  29  -2    6.67    0.77
   3 -29   2    3.38    0.42
  -3 -29  -2    3.36    0.33
  -3  29  -2    3.45    0.60
  -2 -30   2    0.52    0.27
   2  30  -2    0.21    0.38
  -2  30   2    0.50    0.54
   1 -30  -2    6.86    0.51
  -1 -30   2    6.74    0.52
  -1  30   2    7.37    0.75
   1  30  -2    6.60    0.61
   0 -30   2    3.25    0.36
   0  30  -2    3.26    0.63
   0  30   2    3.80    0.48
   1 -30   2    0.83    0.32
  -1  30  -2    0.08    0.47
  -2 -30  -2    0.13    0.26
  -2 -30  -2    0.53    0.31
  -2  30  -2    0.55    0.54
  10   0  -3   -0.20    0.28
   9   0  -3   -0.19    0.20
   8   0  -3    0.02    0.16
   8   0  -3    0.07    0.20
   7   0  -3    3.61    0.30
   6   0  -3    0.22    0.14
  -5   0   3    1.80    0.23
   5   0  -3    1.50    0.17
  -4   0   3    0.05    0.11
   4   0  -3    0.01    0.10
   3   0  -3    9.60    0.31
   2   0  -3    0.02    0.05
   2   0  -3    0.04    0.07
   1   0  -3  612.90   12.99
   0   0  -3    0.03    0.02
   0   0   3    0.01    0.02
   1   0   3   67.88    1.50
  -1   0  -3   70.00    1.51
  -2   0  -3    0.07    0.07
  -3   0  -3   86.00    1.89
  -4   0  -3   -0.01    0.09
  -5   0  -3    8.17    0.34
  -6   0  -3   -0.07    0.15
  -7   0  -3   29.45    0.88
   8   0   3    0.24    0.14
  -8   0  -3    0.20    0.29
  -9   0  -3    0.42    0.37
   9   0   3    0.12    0.19
  10  -1  -3   -0.10    0.37
  10   1  -3   -0.05    0.26
   9  -1  -3    0.04    0.21
   9   1  -3    0.16    0.20
   8  -1  -3    0.36    0.22
   8   1  -3    0.29    0.17
   8   1  -3    0.48    0.20
   7  -1  -3   14.65    0.54
   7   1  -3   14.04    0.52
   7   1  -3   14.11    0.43
   6  -1  -3   20.21    0.62
  -6   1   3   20.44    0.64
   6   1  -3   20.23    0.62
   5  -1  -3    6.64    0.31
  -5   1   3    6.78    0.32
   5   1  -3    6.74    0.29
   4  -1  -3   19.00    0.54
  -4   1   3   18.29    0.54
   4   1  -3   19.47    0.53
   3  -1  -3    9.42    0.31
  -3   1   3    9.46    0.32
   3   1  -3    9.28    0.30
   2  -1  -3   40.24    0.92
  -2   1   3   40.23    0.92
   2   1  -3   39.25    0.87
   2   1  -3   40.42    0.91
  -1  -1   3   29.84    0.64
   1  -1  -3   28.76    0.65
   1   1  -3   29.88    0.64
   0  -1   3    0.20    0.04
   0  -1  -3    0.19    0.04
   0   1   3    0.18    0.05
   0   1  -3    0.20    0.04
  -1  -1  -3  202.56    4.28
   1  -1   3  194.47    4.25
   1   1   3  198.96    4.28
  -2  -1  -3    0.22    0.06
   2   1   3    0.29    0.04
  -2   1  -3    0.30    0.08
  -3  -1  -3    9.81    0.30
  -3   1  -3    9.76    0.31
  -4  -1  -3    0.82    0.12
  -4   1  -3    0.98    0.15
  -5  -1  -3    0.25    0.12
  -5   1  -3    0.34    0.14
  -6  -1  -3    0.21    0.16
  -6   1  -3    0.39    0.18
  -7  -1  -3    9.78    0.49
  -7   1  -3   10.28    0.51
  -8  -1  -3   -0.13    0.26
   8   1   3    0.26    0.14
   9  -1   3   13.87    0.51
  -9  -1  -3   13.61    0.74
   9   1   3   13.11    0.47
  -9   1  -3   12.59    0.74
  10  -1   3    0.41    0.28
  10   1   3    0.05    0.24
  10  -2  -3    1.01    0.33
  10   2  -3    1.31    0.25
   9  -2  -3    0.44    0.23
   9   2  -3    0.18    0.19
   8  -2  -3    0.46    0.21
   8   2  -3    0.74    0.17
   8   2  -3    0.47    0.37
   7  -2  -3    0.09    0.17
   7   2  -3    0.22    0.16
  -7   2   3    0.02    0.22
   7   2  -3    0.22    0.12
   6  -2  -3   27.14    0.76
  -6   2   3   26.73    0.79
   6   2  -3   26.64    0.74
   6   2  -3   26.77    0.66
   5  -2  -3    1.40    0.17
   5   2  -3    1.49    0.18
  -5   2   3    1.50    0.19
   5   2  -3    1.82    0.13
   4  -2  -3   79.76    1.80
   4   2  -3   80.94    1.78
   4   2  -3   77.90    1.71
  -4   2   3   78.34    1.81
   3  -2  -3    4.79    0.22
   3   2  -3    4.75    0.20
  -3   2   3    4.57    0.22
   3   2  -3    4.41    0.15
   2  -2  -3   79.66    1.73
   2   2  -3   78.24    1.72
  -2   2   3   77.05    1.72
   1  -2  -3  135.52    3.02
  -1  -2   3  139.91    3.02
   1   2  -3  141.46    3.02
   0  -2   3   69.25    1.56
   0  -2  -3   70.36    1.53
   0   2   3   70.13    1.55
   0   2  -3   71.89    1.54
  -1  -2  -3    1.22    0.06
   1   2   3    1.27    0.06
  -2  -2  -3    3.06    0.12
   2   2   3    2.86    0.10
  -2   2  -3    3.01    0.16
  -3  -2  -3    9.31    0.28
  -3   2  -3    9.34    0.31
   3   2   3    9.71    0.24
  -4  -2  -3    8.92    0.30
  -4   2  -3    8.34    0.32
  -5  -2  -3    0.53    0.13
  -5   2  -3    0.64    0.16
  -6  -2  -3    0.58    0.18
  -6   2  -3    0.48    0.20
   6   2   3    0.46    0.09
  -7  -2  -3   19.01    0.65
   7   2   3   18.89    0.51
  -7   2  -3   19.08    0.68
  -8  -2  -3    0.08    0.27
  -8   2  -3    0.10    0.30
   8   2   3    0.07    0.12
   9  -2   3    0.30    0.26
  -9   2  -3    0.03    0.38
   9   2   3    0.23    0.17
  10  -2   3    0.05    0.29
  10   2   3    0.33    0.27
 -10   2  -3    1.27    0.55
  10   2   3    0.02    0.25
  10  -3  -3    0.42    0.32
  10   3  -3    0.20    0.23
   9   3  -3    2.39    0.28
   8  -3  -3    0.45    0.20
   8   3  -3    0.52    0.21
   8   3  -3    0.57    0.15
   7  -3  -3    0.71    0.25
   7   3  -3    0.79    0.18
   7   3  -3    0.85    0.13
   6  -3  -3    1.93    0.24
   6   3  -3    1.83    0.20
  -6   3   3    2.10    0.26
   6   3  -3    1.60    0.15
   5  -3  -3   30.59    0.81
   5   3  -3   30.65    0.70
   5   3  -3   30.00    0.78
  -5   3   3   29.77    0.82
   4  -3  -3   29.81    0.78
   4   3  -3   29.94    0.75
   4   3  -3   30.72    0.69
  -4   3   3   30.62    0.80
   3  -3  -3    9.18    0.32
  -3   3   3    8.95    0.33
   3   3  -3    8.65    0.28
   3   3  -3    9.23    0.23
   2  -3  -3    5.60    0.22
  -2  -3   3    6.01    0.16
  -2   3   3    5.68    0.23
   2   3  -3    5.94    0.15
   1  -3  -3  297.76    6.41
  -1  -3   3  284.99    6.19
  -1  -3   3  293.68    6.16
  -1   3   3  291.47    6.37
   1   3  -3  287.86    6.20
   0  -3   3   36.44    0.81
   0  -3  -3   37.95    0.81
   0   3  -3   38.55    0.81
   0   3   3   36.64    0.81
  -1  -3  -3   75.31    1.65
   1   3   3   76.22    1.66
  -2  -3  -3    0.78    0.08
   2   3   3    0.89    0.05
  -2   3  -3    0.73    0.10
  -3  -3  -3   18.39    0.46
   3   3   3   19.02    0.42
  -3   3  -3   18.11    0.50
  -4  -3  -3    3.45    0.19
   4   3   3    3.47    0.13
  -4   3  -3    3.72    0.24
  -5  -3  -3    6.62    0.29
   5   3   3    6.22    0.20
  -5   3  -3    6.46    0.32
  -6  -3  -3   18.61    0.58
  -6   3  -3   17.73    0.62
   6   3   3   19.40    0.47
  -7  -3  -3    1.13    0.23
  -7   3  -3    1.31    0.28
   7   3   3    1.16    0.13
  -8  -3  -3   14.18    0.62
  -8   3  -3   14.97    0.69
   8   3   3   14.90    0.43
  -9   3  -3    0.30    0.43
   9   3   3    0.22    0.15
  10  -3   3    3.13    0.35
 -10   3  -3    3.86    0.64
  10   3   3    2.62    0.32
  10  -4  -3    1.42    0.36
  10   4  -3    1.81    0.27
  10   4  -3    1.67    0.23
   9   4  -3    0.67    0.17
   8  -4  -3    0.22    0.20
   8   4  -3    0.22    0.12
   8   4  -3    0.34    0.18
  -8   4   3    0.20    0.29
   7  -4  -3   18.11    0.65
   7   4  -3   17.87    0.58
  -7   4   3   16.51    0.67
   7   4  -3   18.04    0.47
   6  -4  -3    0.01    0.13
   6   4  -3   -0.10    0.08
  -6   4   3   -0.02    0.17
   6   4  -3   -0.09    0.13
   5  -4  -3   31.79    0.85
   5   4  -3   31.84    0.72
  -5   4   3   31.86    0.87
   5   4  -3   30.62    0.80
   4  -4  -3   25.05    0.68
  -4   4   3   25.59    0.70
   4   4  -3   24.85    0.57
   4   4  -3   24.86    0.64
   3  -4  -3   -0.09    0.09
  -3   4   3    0.24    0.12
   3   4  -3    0.08    0.04
   3   4  -3    0.03    0.07
   2  -4  -3   13.87    0.40
  -2  -4   3   14.67    0.33
  -2   4   3   14.25    0.41
   2   4  -3   14.71    0.32
   2   4  -3   14.33    0.33
  -1  -4   3   86.87    1.90
  -1  -4   3   89.74    1.88
   1  -4  -3   82.23    1.87
  -1   4   3   84.97    1.87
   1   4  -3   88.37    1.90
   0  -4   3   51.24    1.12
   0  -4  -3   53.41    1.12
   0  -4  -3   51.52    1.12
   0   4   3   50.72    1.11
  -1  -4  -3    7.66    0.19
   1   4   3    8.49    0.20
  -2  -4  -3  105.76    2.23
  -2  -4  -3  102.89    2.26
  -2   4  -3  101.08    2.24
   2   4   3  103.17    2.22
  -3  -4  -3   -0.03    0.06
   3   4   3   -0.01    0.03
  -3   4  -3    0.00    0.10
  -4  -4  -3    3.20    0.18
  -4   4  -3    3.75    0.25
   4   4   3    2.95    0.11
  -5  -4  -3    0.05    0.10
  -5   4  -3    0.00    0.14
   5   4   3    0.05    0.05
  -6  -4  -3    0.69    0.17
  -6   4  -3    0.56    0.20
   6   4   3    0.56    0.08
  -7  -4  -3   11.61    0.49
   7   4   3   11.59    0.33
  -7   4  -3   11.43    0.55
  -8   4  -3   13.02    0.65
   8   4   3   13.86    0.39
   9   4   3    1.44    0.19
   9   4   3    1.20    0.17
  -9   4  -3    1.30    0.46
  10  -5  -3    0.27    0.35
   9   5  -3    0.85    0.15
   8  -5  -3    1.57    0.26
   8   5  -3    1.30    0.23
  -8   5   3    1.37    0.31
   8   5  -3    1.21    0.14
   7  -5  -3   15.08    0.56
   7   5  -3   14.79    0.51
  -7   5   3   14.80    0.67
   7   5  -3   14.86    0.40
   6  -5  -3    5.29    0.30
   6   5  -3    4.73    0.18
   6   5  -3    4.37    0.27
  -6   5   3    4.58    0.37
   5  -5  -3   10.89    0.41
   5   5  -3   11.43    0.38
   5   5  -3   11.61    0.29
  -5   5   3   11.48    0.45
   4  -5  -3   -0.05    0.11
   4   5  -3    0.02    0.04
   4   5  -3    0.05    0.08
  -4   5   3   -0.01    0.12
   3  -5  -3   38.71    0.94
   3   5  -3   37.25    0.88
   3   5  -3   37.28    0.82
  -3   5   3   39.49    0.95
   2  -5  -3    3.11    0.19
  -2  -5   3    2.91    0.09
   2   5  -3    2.71    0.09
   2   5  -3    2.96    0.09
  -2   5   3    3.01    0.19
  -1  -5   3  588.17   13.02
   1  -5  -3  623.56   13.30
  -1   5   3  641.72   13.36
   1   5  -3  613.41   13.07
   0  -5  -3  242.85    5.17
   0  -5  -3  228.63    5.06
   0   5   3  239.46    5.11
  -1  -5  -3   10.35    0.25
  -2  -5  -3   36.46    0.78
  -2  -5  -3   37.24    0.79
  -2   5  -3   35.98    0.86
   2   5   3   36.83    0.78
  -3  -5  -3   28.07    0.64
   3   5   3   27.90    0.60
  -3   5  -3   27.93    0.72
  -4  -5  -3    5.68    0.22
  -4   5  -3    5.73    0.29
   4   5   3    5.55    0.15
  -5  -5  -3    3.52    0.22
   5   5   3    3.39    0.12
  -5   5  -3    3.65    0.29
  -6  -5  -3    0.52    0.16
  -6   5  -3    0.22    0.19
   6   5   3    0.36    0.07
  -7  -5  -3    3.61    0.33
  -7   5  -3    3.24    0.38
   7   5   3    3.58    0.17
  -8   5  -3    0.76    0.32
   8   5   3    0.30    0.11
   9   5   3    3.29    0.25
  -9   5  -3    4.20    0.54
   9   5   3    2.74    0.21
   9   6  -3    0.80    0.12
   9   6  -3    0.84    0.13
   8  -6  -3    2.00    0.28
  -8   6   3    2.57    0.37
   8   6  -3    2.07    0.25
   8   6  -3    2.13    0.17
   7  -6  -3   -0.05    0.15
   7   6  -3    0.01    0.08
   7   6  -3    0.12    0.15
  -7   6   3    0.13    0.30
   6  -6  -3    7.24    0.36
   6   6  -3    6.97    0.32
   6   6  -3    7.19    0.21
  -6   6   3    7.23    0.44
   5  -6  -3    0.49    0.15
   5   6  -3    0.63    0.06
  -5   6   3    0.87    0.19
   5   6  -3    0.79    0.13
   4  -6  -3    4.85    0.26
   4   6  -3    4.37    0.20
   4   6  -3    4.43    0.13
  -4   6   3    4.69    0.29
   3  -6  -3   58.25    1.30
  -3   6   3   52.15    1.29
   3   6  -3   54.16    1.17
  -2  -6   3    6.79    0.17
   2  -6  -3    6.54    0.26
  -2   6   3    6.86    0.28
   2   6  -3    7.14    0.17
   2   6  -3    7.02    0.18
  -1  -6   3    1.29    0.07
   1  -6  -3    1.06    0.14
  -1   6   3    1.06    0.12
   0  -6  -3    1.26    0.09
   0  -6  -3    1.45    0.10
   0   6   3    1.38    0.08
   0   6   3    1.31    0.11
  -1  -6  -3  189.49    4.03
  -1  -6  -3  183.07    3.96
  -2  -6  -3    2.56    0.08
  -2   6  -3    2.76    0.17
  -3  -6  -3   20.13    0.45
   3   6   3   19.19    0.42
  -3   6  -3   19.03    0.54
  -4  -6  -3    0.10    0.08
  -4   6  -3    0.23    0.13
   4   6   3    0.06    0.03
  -5  -6  -3    0.44    0.11
  -5   6  -3    0.26    0.16
   5   6   3    0.42    0.05
  -6  -6  -3    5.77    0.30
   6   6   3    5.83    0.17
  -6   6  -3    5.26    0.38
  -7   6  -3    4.63    0.45
   7   6   3    4.88    0.17
   8   6   3    0.80    0.11
   8   6   3    0.88    0.09
  -8   6  -3    1.19    0.36
  -9   6  -3    0.56    0.47
   9   6   3    0.14    0.10
   9   6   3    0.07    0.09
   8  -7  -3   26.32    0.86
  -8   7   3   26.14    0.93
   8   7  -3   26.37    0.59
   8   7  -3   26.10    0.59
   8   7  -3   26.07    0.76
   7  -7  -3    1.85    0.23
  -7   7   3    2.09    0.33
   7   7  -3    1.44    0.11
   7   7  -3    2.26    0.25
   6  -7  -3   18.31    0.61
   6   7  -3   18.27    0.54
  -6   7   3   17.80    0.66
   6   7  -3   17.74    0.41
   5  -7  -3    1.62    0.19
   5   7  -3    1.60    0.18
  -5   7   3    1.55    0.23
   5   7  -3    1.61    0.07
   4  -7  -3   10.80    0.39
   4   7  -3   10.98    0.33
  -4   7   3   10.96    0.43
   4   7  -3   10.82    0.25
   3  -7  -3    2.06    0.18
   3   7  -3    1.95    0.07
   3   7  -3    1.79    0.09
  -3   7   3    1.95    0.21
  -2  -7   3   43.90    0.95
   2  -7  -3   45.98    1.05
   2   7  -3   44.36    0.96
  -2   7   3   42.86    1.05
  -1  -7   3  227.94    4.92
  -1  -7   3  230.87    4.93
   1  -7  -3  215.91    4.82
  -1   7   3  234.28    5.03
   0  -7  -3  632.96   13.34
   0  -7  -3  615.34   13.22
   0   7   3  633.13   13.35
   0   7   3  608.52   13.22
  -1  -7  -3   17.49    0.41
  -1  -7  -3   17.17    0.39
   1   7   3   17.99    0.42
  -2  -7  -3   32.66    0.69
  -2   7  -3   31.77    0.79
  -3   7  -3   10.94    0.38
  -4   7  -3    0.39    0.15
   5   7   3   12.85    0.28
  -5   7  -3   12.41    0.48
   6   7   3    0.55    0.06
   6   7   3    0.39    0.05
  -6   7  -3    0.20    0.22
   7   7   3    0.26    0.05
   7   7   3    0.15    0.05
  -7   7  -3    0.31    0.24
  -8   7  -3    4.90    0.56
  -9   7  -3    0.64    0.48
  -9   8   3    5.99    0.73
   8   8  -3    5.70    0.35
  -8   8   3    5.26    0.50
   7  -8  -3    7.89    0.41
  -7   8   3    8.50    0.51
   7   8  -3    8.76    0.37
  -6   8   3    1.42    0.27
   6   8  -3    0.76    0.15
   5  -8  -3   17.79    0.58
  -5   8   3   17.78    0.61
   5   8  -3   18.42    0.50
   4  -8  -3    1.61    0.19
   4   8  -3    1.87    0.11
   4   8  -3    2.12    0.15
  -4   8   3    2.26    0.23
   3  -8  -3    0.42    0.12
  -3  -8   3    0.40    0.04
  -3   8   3    0.54    0.15
   3   8  -3    0.45    0.06
  -2  -8   3   50.23    1.07
   2  -8  -3   51.33    1.17
  -2   8   3   48.26    1.17
  -1  -8   3   46.38    1.03
   1  -8  -3   47.41    1.08
   1  -8  -3   49.02    1.04
  -1  -8   3   47.26    1.03
  -1   8   3   46.31    1.09
   0  -8  -3    2.29    0.12
   0  -8  -3    1.84    0.12
   0   8   3    1.96    0.13
  -1  -8  -3    0.05    0.03
   1   8   3   -0.05    0.05
  -2  -8  -3    2.01    0.08
  -2   8  -3    1.96    0.17
  -3   8  -3   55.60    1.32
  -4   8  -3   16.74    0.54
  -5   8  -3    0.96    0.21
  -6   8  -3   12.91    0.55
  -7   8  -3    3.78    0.44
  -8   8  -3    1.16    0.38
  -9   8  -3    1.09    0.50
  -9   9   3    0.98    0.46
  -8   9   3    3.44    0.46
   7  -9  -3    0.94    0.21
   7   9  -3    1.37    0.18
  -7   9   3    1.37    0.32
   6  -9  -3    0.05    0.14
  -6   9   3    0.64    0.25
   6   9  -3    0.02    0.13
   5  -9  -3    0.51    0.17
   5   9  -3    0.49    0.11
  -5   9   3    0.51    0.19
   4  -9  -3   22.69    0.65
   4   9  -3   22.11    0.52
  -4   9   3   21.69    0.67
   4   9  -3   22.57    0.56
   3  -9  -3   87.43    1.93
  -3  -9   3   86.50    1.80
   3   9  -3   82.66    1.81
  -3   9   3   81.30    1.93
  -2  -9   3   16.31    0.37
   2  -9  -3   15.83    0.46
  -2   9   3   15.55    0.47
  -1  -9   3   36.15    0.82
   1  -9  -3   37.46    0.87
   1  -9  -3   37.43    0.82
  -1  -9   3   36.69    0.82
  -1   9   3   36.11    0.88
   0  -9  -3   84.32    1.81
   0  -9  -3   82.92    1.80
   0   9   3   83.97    1.82
   1   9   3   43.79    0.97
  -2  -9  -3    6.58    0.17
   2   9   3    6.44    0.21
  -2   9  -3    6.47    0.27
  -3   9  -3    0.49    0.14
  -4   9  -3    5.95    0.32
  -5   9  -3    1.74    0.24
  -6   9  -3    0.85    0.24
  -7   9  -3    1.84    0.32
  -8   9  -3    6.32    0.58
  -9   9  -3   12.82    0.89
  -9  10   3    4.81    0.57
  -8  10   3    1.10    0.36
   7 -10  -3    3.26    0.30
   7  10  -3    3.19    0.26
  -7  10   3    4.48    0.48
   6 -10  -3    0.47    0.17
   6  10  -3    0.42    0.13
  -6  10   3    1.13    0.44
   6  10  -3    0.58    0.10
   5 -10  -3    0.56    0.18
  -5  10   3    0.71    0.21
   5  10  -3    0.68    0.12
   5  10  -3    0.71    0.10
   4 -10  -3    0.03    0.12
   4  10  -3    0.15    0.06
  -4  10   3    0.09    0.17
   4  10  -3    0.17    0.08
   3 -10  -3    2.37    0.20
  -3 -10   3    2.48    0.08
  -3  10   3    2.87    0.26
   3  10  -3    2.64    0.12
  -2 -10   3   32.23    0.72
   2 -10  -3   32.51    0.82
  -2  10   3   33.33    0.84
   1 -10  -3    5.25    0.18
   1 -10  -3    4.81    0.22
  -1 -10   3    5.20    0.17
  -1  10   3    4.86    0.23
   0 -10  -3    2.23    0.13
   0 -10  -3    2.28    0.13
   0  10   3    2.07    0.15
   1  10   3   19.48    0.47
  -2 -10  -3   50.43    1.09
  -2  10  -3   50.21    1.20
   2  10   3   51.35    1.13
  -3  10  -3   28.49    0.77
  -4  10  -3    0.21    0.15
  -5  10  -3    1.70    0.25
  -6  10  -3   10.31    0.60
  -7  10  -3   15.75    0.68
  -8  10  -3    1.84    0.42
  -9  10  -3    0.89    0.54
  -9  11   3    7.70    0.76
   9  11  -3    5.87    0.52
  -8  11   3    6.46    0.61
   8  11  -3    5.90    0.29
   7 -11  -3    0.09    0.16
  -7  11   3    0.25    0.25
   7  11  -3    0.21    0.14
   7  11  -3    0.14    0.11
   6 -11  -3   74.06    1.78
   6  11  -3   69.46    1.58
   6  11  -3   72.47    1.61
  -6  11   3   71.33    1.81
   5 -11  -3    8.66    0.41
   5  11  -3    9.23    0.30
   5  11  -3    8.59    0.27
  -5  11   3    8.67    0.46
   4 -11  -3    0.39    0.15
  -4  11   3    0.46    0.17
   4  11  -3    0.35    0.09
   4  11  -3    0.41    0.08
  -3 -11   3    0.64    0.05
   3 -11  -3    0.42    0.13
   3  11  -3    0.53    0.07
  -3  11   3    0.56    0.16
  -2 -11   3   24.04    0.55
   2 -11  -3   24.51    0.65
  -2 -11   3   24.92    0.57
  -2  11   3   23.96    0.66
   1 -11  -3   16.68    0.46
  -1 -11   3   16.77    0.41
   1 -11  -3   16.55    0.42
  -1  11   3   16.97    0.48
   0 -11  -3   10.12    0.28
   0 -11  -3    9.66    0.28
   0  11   3    9.42    0.30
   1  11   3    4.83    0.18
   1  11   3    5.00    0.17
  -1  11  -3    4.84    0.23
  -2 -11  -3    1.83    0.10
  -2  11  -3    2.16    0.21
   2  11   3    1.79    0.12
  -3  11  -3    1.73    0.20
   3  11   3    1.55    0.12
  -4  11  -3    7.43    0.37
  -5  11  -3    9.87    0.46
  -6  11  -3    8.50    0.48
  -7  11  -3    4.35    0.48
  -8  11  -3    7.18    0.68
  -9  11  -3    2.87    0.58
   9  12  -3   -0.11    0.19
  -9  12   3    0.42    0.53
  -8  12   3    8.39    0.63
   8  12  -3    7.98    0.33
   7  12  -3   20.99    0.56
  -7  12   3   21.57    0.82
   7  12  -3   21.28    0.57
   6 -12  -3    4.87    0.34
  -6  12   3    5.91    0.45
   6  12  -3    5.52    0.25
   6  12  -3    5.57    0.23
   5 -12  -3    0.50    0.20
   5  12  -3    0.31    0.10
  -5  12   3    0.74    0.23
   5  12  -3    0.30    0.10
   4 -12  -3    3.51    0.25
  -4  12   3    3.43    0.30
   4  12  -3    3.39    0.16
   4  12  -3    3.30    0.16
   3 -12  -3   22.21    0.64
  -3 -12   3   22.68    0.50
  -3  12   3   22.03    0.66
  -2 -12   3   27.10    0.62
   2 -12  -3   26.31    0.70
  -2 -12   3   26.38    0.60
  -2  12   3   25.91    0.71
   1 -12  -3    0.11    0.08
   1 -12  -3    0.26    0.07
  -1 -12   3    0.19    0.07
  -1  12   3    0.12    0.11
   0 -12  -3  107.38    2.28
   0  12   3  104.31    2.31
  -1  12  -3   18.78    0.52
   1  12   3   18.24    0.45
   1  12   3   18.85    0.46
  -2 -12  -3    0.25    0.06
  -2  12  -3    0.26    0.14
   2  12   3    0.35    0.08
  -3 -12  -3    2.71    0.08
  -3  12  -3    3.08    0.25
   3  12   3    2.92    0.16
  -4  12  -3   23.20    0.72
   4  12   3   22.73    0.58
  -5  12  -3    0.63    0.19
  -6  12  -3    0.17    0.23
  -7  12  -3    2.66    0.40
  -8  12  -3    0.93    0.40
  -9  12  -3    3.60    0.60
  -9  13   3   -0.18    0.52
   9  13  -3    0.16    0.21
   8  13  -3   -0.02    0.19
  -8  13   3    0.21    0.36
   7  13  -3   -0.03    0.12
  -7  13   3    0.37    0.29
   6 -13  -3   -0.39    0.15
  -6  13   3    0.20    0.26
   6  13  -3    0.06    0.11
   6  13  -3    0.14    0.10
   5 -13  -3    0.49    0.18
   5  13  -3    0.53    0.10
   5  13  -3    0.49    0.10
  -5  13   3    0.65    0.23
   4 -13  -3    4.27    0.28
   4  13  -3    4.40    0.19
  -4  13   3    4.58    0.33
   4  13  -3    4.27    0.17
  -3 -13   3    6.08    0.17
   3 -13  -3    6.09    0.29
  -3  13   3    5.88    0.33
  -2 -13   3    0.07    0.07
  -2 -13   3    0.09    0.05
   2 -13  -3    0.06    0.11
  -2  13   3    0.17    0.13
   1 -13  -3    0.11    0.08
  -1 -13   3    0.16    0.07
   1 -13  -3    0.23    0.08
  -1  13   3    0.16    0.12
   0 -13  -3   36.83    0.84
   0  13   3   35.75    0.87
  -1  13  -3   61.28    1.42
   1  13   3   61.79    1.35
  -2 -13  -3    2.56    0.13
  -2  13  -3    2.39    0.21
   2  13   3    2.86    0.15
  -3 -13  -3    1.45    0.07
  -3  13  -3    1.59    0.20
   3  13   3    1.81    0.14
  -4  13  -3   11.33    0.47
   4  13   3   10.95    0.34
   5  13   3   30.80    0.75
  -5  13  -3   29.88    0.95
  -6  13  -3    1.69    0.30
  -7  13  -3    1.71    0.36
  -8  13  -3    5.46    0.66
  -9  13  -3    3.42    0.63
  -9  14   3    0.53    0.55
   9  14  -3    0.03    0.23
   8  14  -3    2.58    0.22
  -8  14   3    2.43    0.45
  -7  14   3    1.82    0.36
   7  14  -3    1.34    0.17
  -6  14   3    2.90    0.36
   6  14  -3    3.31    0.21
   6  14  -3    3.28    0.17
   5 -14  -3    3.96    0.30
   5  14  -3    3.53    0.17
   5  14  -3    3.48    0.20
  -5  14   3    3.78    0.45
   4 -14  -3    8.71    0.39
   4  14  -3    9.02    0.26
  -4  14   3    8.68    0.43
  -3 -14   3    0.07    0.04
   3 -14  -3   -0.18    0.11
  -3  14   3    0.04    0.15
  -2 -14   3    0.77    0.08
  -2 -14   3    0.80    0.09
   2 -14  -3    0.78    0.13
  -2  14   3    0.66    0.15
  -1 -14   3    7.53    0.25
   1 -14  -3    7.59    0.26
  -1  14   3    7.67    0.32
   0 -14  -3    9.23    0.28
   0  14   3    8.90    0.32
   0  14  -3    9.03    0.32
   1  14   3    6.18    0.22
  -1  14  -3    5.70    0.27
  -2 -14  -3   36.08    0.80
   2  14   3   34.36    0.83
  -2  14  -3   35.70    0.92
  -3 -14  -3   10.10    0.25
  -3  14  -3   11.04    0.43
   3  14   3    9.57    0.31
  -4  14  -3    0.96    0.22
   4  14   3    0.89    0.12
  -5  14  -3    2.02    0.30
   5  14   3    2.11    0.19
  -6  14  -3    0.15    0.29
  -7  14  -3    2.75    0.40
   7  14   3    2.61    0.28
  -8  14  -3   12.69    0.80
   8  14   3   11.98    0.49
  -8  15   3    3.48    0.54
   8  15  -3    3.11    0.25
  -7  15   3    6.46    0.61
   6  15  -3    7.25    0.29
  -6  15   3    7.27    0.52
  -5  15   3    2.95    0.36
   5  15  -3    3.05    0.19
   5  15  -3    3.15    0.14
   4 -15  -3   -0.12    0.15
  -4  15   3    0.16    0.20
   4  15  -3   -0.03    0.07
   3 -15  -3    0.22    0.13
  -3 -15   3    0.04    0.05
  -3  15   3   -0.22    0.16
  -2 -15   3    1.08    0.11
  -2 -15   3    1.61    0.14
  -2  15   3    1.41    0.20
   1 -15  -3   11.69    0.34
  -1 -15   3   11.27    0.33
  -1  15   3   11.56    0.41
   0 -15  -3    8.96    0.30
   0  15   3    9.01    0.33
   0  15  -3    9.56    0.33
  -1  15  -3   10.09    0.38
   1  15   3   10.16    0.31
  -2 -15  -3    0.00    0.07
   2  15   3    0.10    0.08
  -2  15  -3    0.32    0.16
  -3 -15  -3    4.28    0.14
  -3  15  -3    4.48    0.31
   3  15   3    4.35    0.20
  -4  15  -3   15.93    0.59
   4  15   3   15.04    0.43
  -5  15  -3   20.32    0.73
   5  15   3   18.52    0.53
  -6  15  -3   -0.11    0.25
   6  15   3    0.14    0.13
  -7  15  -3    6.53    0.55
   7  15   3    5.51    0.34
   8  15   3    9.79    0.46
  -8  15  -3   10.04    0.82
   8  16  -3   -0.24    0.19
  -8  16   3    0.46    0.45
   7  16  -3    1.38    0.19
  -7  16   3    1.88    0.39
  -6  16   3    2.04    0.37
  -5  16   3    2.22    0.31
   4  16  -3    3.01    0.14
  -4  16   3    2.73    0.34
  -3 -16   3    3.13    0.13
  -3  16   3    2.99    0.32
   2 -16  -3    2.09    0.17
  -2 -16   3    1.95    0.13
  -2 -16   3    1.94    0.16
  -2  16   3    1.77    0.22
   1 -16  -3    0.67    0.11
  -1 -16   3    0.55    0.10
  -1  16   3    0.52    0.15
   1  16  -3    0.64    0.11
   0 -16   3   17.52    0.46
   0 -16  -3   17.91    0.47
   0  16   3   16.94    0.50
   0  16  -3   16.74    0.50
   1  16   3   42.74    0.98
  -1  16  -3   41.55    1.05
  -2 -16  -3    0.03    0.08
  -2  16  -3    0.18    0.15
  -3 -16  -3    3.03    0.13
  -3  16  -3    3.39    0.30
   3  16   3    2.96    0.18
   4  16   3    9.40    0.32
  -4  16  -3    9.44    0.47
   5  16   3   18.60    0.53
  -5  16  -3   18.33    0.71
  -6  16  -3    0.36    0.31
   6  16   3    0.65    0.15
  -7  16  -3    0.17    0.36
   7  16   3    0.31    0.18
  -8  16  -3    2.38    0.53
   8  16   3    1.37    0.26
   8  17  -3   -0.49    0.19
  -8  17   3    0.11    0.44
  -7  17   3    3.88    0.49
   7  17  -3    2.54    0.27
  -6  17   3    0.25    0.30
  -5  17   3    0.17    0.26
   4  17  -3    3.47    0.15
  -4  17   3    3.86    0.41
  -3 -17   3    5.83    0.19
  -3  17   3    6.65    0.39
   2 -17  -3    8.04    0.29
  -2 -17   3    8.14    0.28
  -2 -17   3    7.57    0.25
  -2  17   3    7.36    0.39
   2  17  -3    7.65    0.27
   1 -17  -3   12.97    0.39
  -1 -17   3   12.73    0.38
   1  17  -3   13.00    0.40
  -1  17   3   12.87    0.46
   0 -17   3    5.98    0.24
   0 -17  -3    6.09    0.25
   0  17   3    5.69    0.29
   0  17  -3    6.21    0.29
  -1  17  -3    0.27    0.16
   1  17   3    0.39    0.12
  -2  17  -3   -0.04    0.16
  -3 -17  -3    1.41    0.12
   3  17   3    1.69    0.16
  -3  17  -3    1.39    0.24
   4  17   3    4.57    0.26
   5  17   3    5.76    0.28
  -5  17  -3    5.77    0.45
  -6  17  -3    0.07    0.27
   6  17   3    0.07    0.15
   7  17   3    3.43    0.32
  -7  17  -3    3.00    0.45
   8  17   3    1.81    0.27
  -8  17  -3    2.35    0.55
  -8  18   3    0.10    0.49
  -7  18   3    0.79    0.39
  -6  18   3    6.09    0.55
  -5  18   3    0.16    0.27
  -4 -18   3    0.70    0.05
   4  18  -3    0.69    0.07
   4  18  -3    0.64    0.07
  -3 -18   3    1.23    0.12
  -3  18   3    1.52    0.26
   3  18  -3    1.27    0.15
   2 -18  -3   18.72    0.52
  -2 -18   3   18.93    0.49
  -2 -18   3   18.67    0.51
   2  18  -3   18.69    0.51
  -2  18   3   18.53    0.62
  -1 -18   3    2.03    0.17
   1 -18  -3    1.91    0.18
   1  18  -3    2.15    0.21
  -1  18   3    2.06    0.22
   0 -18   3    8.59    0.30
   0 -18  -3    8.57    0.30
   0  18  -3    8.10    0.35
   0  18   3    8.63    0.35
   1  18   3    5.45    0.26
  -1  18  -3    5.54    0.32
  -2  18  -3    1.04    0.22
  -3 -18  -3   10.60    0.29
  -3  18  -3   10.94    0.49
   3  18   3    9.98    0.35
  -4  18  -3    6.51    0.43
   4  18   3    5.92    0.27
   5  18   3    0.92    0.17
  -5  18  -3    0.68    0.29
   6  18   3    4.61    0.31
  -6  18  -3    5.43    0.53
  -7  18  -3    8.43    0.68
   7  18   3    8.91    0.43
   8  18   3   10.01    0.53
  -8  18  -3   13.73    1.12
  -7  19   3    2.47    0.45
  -6  19   3    0.70    0.38
  -5  19   3    6.66    0.53
  -4 -19   3    2.86    0.10
  -4  19   3    2.99    0.37
  -3 -19   3    4.61    0.19
  -3  19   3    4.99    0.42
   3  19  -3    4.52    0.21
  -2 -19   3    5.50    0.26
   2 -19  -3    5.30    0.25
  -2 -19   3    5.17    0.22
   2  19  -3    5.25    0.26
  -2  19   3    4.83    0.36
   1 -19  -3   -0.04    0.11
  -1 -19   3    0.02    0.10
   1  19  -3   -0.12    0.13
  -1  19   3    0.09    0.17
   0 -19  -3   26.77    0.69
   0 -19   3   26.61    0.68
   0  19   3   27.11    0.73
   0  19  -3   26.55    0.74
  -1  19  -3    4.79    0.33
   1  19   3    4.80    0.25
  -2  19  -3   18.96    0.64
  -3 -19  -3    0.31    0.08
  -3  19  -3    0.36    0.24
   4  19   3    6.52    0.29
  -4  19  -3    6.83    0.48
  -5  19  -3   -0.04    0.28
   5  19   3   -0.19    0.14
   6  19   3    0.30    0.17
   7  19   3    7.82    0.43
  -7  19  -3    7.28    0.72
  -7  20   3    2.44    0.55
  -6  20   3    0.89    0.37
  -5  20   3    1.55    0.33
  -4 -20   3    9.11    0.23
  -4  20   3    9.45    0.53
  -3 -20   3    3.81    0.18
   3 -20  -3    4.03    0.25
  -3  20   3    4.05    0.40
   3  20  -3    3.97    0.22
  -2 -20   3    0.51    0.11
   2  20  -3    0.58    0.14
  -2  20   3    0.60    0.24
  -1 -20   3   32.89    0.82
   1 -20  -3   32.40    0.83
  -1  20   3   34.50    0.92
   1  20  -3   33.47    0.86
   0 -20   3   14.07    0.43
   0 -20  -3   13.98    0.44
   0  20   3   13.61    0.48
   0  20  -3   14.06    0.49
  -1  20  -3    0.27    0.19
   1  20   3   -0.10    0.12
  -2  20  -3    4.85    0.40
  -3 -20  -3    1.90    0.15
  -4  20  -3   16.52    0.70
   5  20   3    0.96    0.18
  -5  20  -3    0.85    0.31
   6  20   3    4.98    0.34
  -6  20  -3    6.57    0.61
   7  20   3    1.67    0.27
  -7  20  -3    1.69    0.48
  -7  21   3    1.56    0.53
  -6  21   3    0.81    0.43
  -5  21   3    8.65    0.64
  -4 -21   3    1.03    0.09
  -4  21   3    1.15    0.32
  -3 -21   3    0.26    0.10
   3 -21  -3    0.63    0.16
   3  21  -3    0.53    0.13
  -3  21   3    0.44    0.34
  -2 -21   3    2.07    0.20
   2 -21  -3    2.29    0.22
  -2  21   3    2.56    0.32
   2  21  -3    2.48    0.24
   1 -21  -3   31.03    0.79
  -1 -21   3   30.81    0.78
   1  21  -3   30.09    0.82
  -1  21   3   31.44    0.88
   0 -21   3    1.01    0.21
   0 -21  -3    1.36    0.17
   0  21   3    1.72    0.23
   0  21  -3    1.67    0.23
   1 -21   3   -0.12    0.13
  -1  21  -3   -0.11    0.21
   1  21   3   -0.02    0.14
  -2  21  -3    3.69    0.37
  -3 -21  -3    0.38    0.10
  -3  21  -3    0.44    0.26
  -4  21  -3    0.43    0.30
   5  21   3    3.94    0.29
  -5  21  -3    3.62    0.43
  -6  21  -3    6.04    0.67
   6  21   3    6.37    0.37
   7  21   3    0.55    0.26
  -7  21  -3    0.85    0.47
  -7  22   3    2.14    0.62
  -6  22   3    0.25    0.40
  -5  22   3    0.19    0.35
   4 -22  -3    2.52    0.28
  -4 -22   3    2.52    0.12
  -4 -22   3    2.70    0.15
  -4  22   3    2.93    0.42
   3 -22  -3    3.05    0.27
  -3 -22   3    2.78    0.19
  -3  22   3    2.99    0.36
   3  22  -3    2.68    0.22
  -2 -22   3   -0.04    0.12
   2 -22  -3    0.17    0.15
  -2  22   3   -0.03    0.24
   2  22  -3    0.07    0.17
  -1 -22   3   11.52    0.41
   1 -22  -3   11.67    0.41
  -1  22   3   11.07    0.50
   1  22  -3   11.66    0.46
   0 -22   3    0.94    0.17
   0 -22  -3    0.99    0.17
   0  22  -3    1.05    0.23
   0  22   3    1.21    0.21
   1 -22   3    3.56    0.26
  -1  22  -3    2.85    0.36
   1  22   3    3.71    0.28
  -2 -22  -3    0.62    0.14
  -2  22  -3    0.49    0.25
  -3 -22  -3    3.69    0.21
  -3  22  -3    4.11    0.42
  -4  22  -3   13.85    0.69
  -5  22  -3    0.75    0.35
   6  22   3    4.82    0.33
  -6  22  -3    5.29    0.65
   7  22   3    0.58    0.26
  -6  23   3    0.78    0.49
  -5  23   3    2.05    0.47
  -4 -23   3    0.08    0.07
  -4 -23   3    0.25    0.09
   4 -23  -3    0.20    0.17
  -4  23   3    0.14    0.34
   3 -23  -3    0.28    0.16
  -3 -23   3    0.25    0.11
   3  23  -3    0.18    0.14
  -3  23   3    0.24    0.30
  -2 -23   3    0.27    0.13
   2 -23  -3    0.29    0.16
  -2  23   3    0.12    0.25
   2  23  -3    0.07    0.16
   1 -23  -3    6.37    0.33
  -1 -23   3    6.08    0.33
   1  23  -3    6.11    0.38
  -1  23   3    6.04    0.44
   0 -23   3    9.04    0.37
   0 -23  -3    9.55    0.38
   0  23   3    9.58    0.45
   0  23  -3    9.06    0.47
   1 -23   3    0.20    0.15
  -1  23  -3    0.80    0.25
   1  23   3    0.63    0.18
  -2 -23  -3    1.46    0.18
  -3 -23  -3    1.80    0.20
  -3  23  -3    1.76    0.34
  -4  23  -3    9.21    0.63
  -5  23  -3    0.21    0.37
  -6  23  -3    1.89    0.51
  -6  24   3    0.93    0.49
   5 -24  -3    0.13    0.23
  -5  24   3    0.38    0.49
  -4 -24   3    1.56    0.14
   4 -24  -3    1.76    0.24
  -4 -24   3    1.66    0.16
  -4  24   3    2.11    0.44
   3 -24  -3   -0.09    0.18
  -3 -24   3   -0.01    0.12
   3  24  -3    0.10    0.15
  -3  24   3    0.17    0.33
   2 -24  -3   -0.06    0.16
  -2 -24   3    0.03    0.13
  -2  24   3    0.11    0.30
   2  24  -3    0.22    0.19
  -1 -24   3    0.98    0.20
   1 -24  -3    0.90    0.20
   1  24  -3    0.97    0.23
  -1  24   3    0.90    0.27
   0 -24  -3    0.88    0.18
   0 -24   3    0.58    0.18
   0  24   3    0.76    0.25
   0  24  -3    0.60    0.24
   1 -24   3    1.31    0.19
  -1  24  -3    0.90    0.29
  -2 -24  -3    1.41    0.19
   2 -24   3    1.68    0.21
  -2  24  -3    1.81    0.35
  -3 -24  -3    0.60    0.14
  -3  24  -3    0.88    0.35
  -4  24  -3   -0.09    0.35
  -5  24  -3    0.33    0.44
   6 -25  -3    1.62    0.34
  -6  25   3    1.64    0.63
   5 -25  -3    7.99    0.49
  -5  25   3    8.47    0.84
   4 -25  -3    1.17    0.24
  -4 -25   3    0.78    0.12
  -4 -25   3    0.66    0.10
  -4  25   3    1.55    0.44
   3 -25  -3   11.00    0.45
  -3 -25   3   10.83    0.37
  -3  25   3   11.45    0.70
   3  25  -3   10.81    0.38
   2 -25  -3    8.50    0.40
  -2 -25   3    8.76    0.37
  -2  25   3    8.81    0.62
   2  25  -3    8.60    0.43
   1 -25  -3    0.17    0.18
  -1 -25   3    0.05    0.17
  -1 -25   3    0.13    0.19
  -1  25   3    0.33    0.29
   1  25  -3    0.14    0.25
   0 -25   3   -0.04    0.18
   0 -25  -3    0.07    0.18
   0  25   3   -0.04    0.23
   0  25  -3    0.23    0.26
   1 -25   3   -0.15    0.17
  -1  25  -3    0.10    0.29
  -2 -25  -3    0.06    0.17
   2 -25   3    0.19    0.17
  -2  25  -3    0.40    0.31
  -3 -25  -3    0.36    0.13
  -3 -25  -3    0.22    0.14
  -3  25  -3    0.53    0.35
  -4  25  -3    3.35    0.50
  -5  25  -3    1.53    0.52
   5 -26  -3    5.24    0.46
  -5  26   3    5.21    0.65
   4 -26  -3   -0.26    0.22
  -4 -26   3   -0.07    0.12
  -4 -26   3   -0.10    0.09
  -4  26   3    0.33    0.45
  -3 -26   3    0.87    0.17
   3 -26  -3    0.85    0.24
   3  26  -3    0.99    0.18
  -2 -26   3    0.32    0.17
   2 -26  -3    0.45    0.20
  -2  26   3    0.64    0.35
   2  26  -3    0.28    0.22
  -1 -26   3    5.14    0.36
  -1 -26   3    4.66    0.36
   1 -26  -3    5.42    0.38
   1  26  -3    4.72    0.44
  -1  26   3    5.06    0.52
   0 -26   3    1.00    0.21
   0  26   3    1.01    0.29
   0  26  -3    1.37    0.32
   1 -26   3    0.57    0.20
  -1  26  -3    0.64    0.42
   2 -26   3    1.62    0.24
  -2 -26  -3    1.32    0.23
  -2  26  -3    1.79    0.40
  -3 -26  -3    5.07    0.29
  -3 -26  -3    4.87    0.27
  -3  26  -3    4.96    0.52
  -4  26  -3    1.29    0.50
  -5  26  -3    2.32    0.54
   5 -27  -3    0.56    0.31
  -5  27   3    0.38    0.59
  -4 -27   3    0.08    0.13
  -4 -27   3    0.10    0.11
   4 -27  -3   -0.10    0.28
  -4  27   3    0.27    0.50
  -3 -27   3    1.30    0.20
   3 -27  -3    1.77    0.28
   3  27  -3    1.54    0.19
  -3  27   3    1.95    0.46
   2 -27  -3    4.25    0.35
  -2 -27   3    4.14    0.35
   2  27  -3    4.81    0.41
  -2  27   3    4.03    0.48
  -1 -27   3    0.04    0.20
   1 -27  -3    0.25    0.21
  -1 -27   3    0.38    0.20
   1  27  -3   -0.02    0.28
  -1  27   3    0.19    0.34
   0 -27   3    0.71    0.23
   0  27  -3    0.41    0.33
   0  27   3    0.77    0.31
   1 -27   3    1.18    0.24
  -1  27  -3    0.69    0.36
  -2 -27  -3    0.46    0.22
   2 -27   3    0.92    0.25
  -2  27  -3    0.35    0.40
   3 -27   3    0.08    0.24
  -3 -27  -3    0.16    0.16
  -3 -27  -3    0.18    0.16
  -3  27  -3    0.26    0.45
  -4  27  -3    0.44    0.55
   4 -28  -3   -0.03    0.28
  -4  28   3    0.14    0.57
  -3 -28   3    0.37    0.19
   3 -28  -3    0.17    0.26
  -3  28   3    0.46    0.50
   2 -28  -3    0.44    0.26
  -2 -28   3    0.62    0.26
  -2  28   3   -0.22    0.43
   2  28  -3    0.34    0.28
  -1 -28   3    1.27    0.26
  -1 -28   3    1.55    0.28
   1 -28  -3    1.66    0.25
   1  28  -3    1.84    0.34
   0 -28   3    4.50    0.42
   0  28   3    4.27    0.52
   0  28  -3    4.56    0.57
   1 -28   3    0.39    0.24
  -1  28  -3    0.49    0.40
  -2 -28  -3    1.85    0.29
   2 -28   3    1.99    0.29
  -2  28  -3    2.26    0.46
  -3 -28  -3    0.43    0.18
   3 -28   3    0.27    0.27
  -3 -28  -3    0.39    0.18
  -3  28  -3    0.15    0.46
  -4  28  -3    1.32    0.59
   3 -29  -3    2.25    0.35
  -3 -29   3    2.29    0.27
  -3  29   3    3.61    0.60
   2 -29  -3    1.56    0.31
  -2 -29   3    1.73    0.28
   2  29  -3    1.54    0.32
  -2  29   3    1.82    0.50
   1 -29  -3    0.98    0.27
  -1 -29   3    0.43    0.27
   1  29  -3    0.60    0.36
  -1  29   3    0.60    0.41
   0 -29   3    4.68    0.43
   1 -29   3    1.57    0.29
  -1  29  -3    1.52    0.47
   2 -29   3    2.03    0.31
  -2 -29  -3    2.34    0.32
  -2  29  -3    3.15    0.58
  -3  29  -3    3.25    0.63
  -2 -30   3    0.78    0.28
  -2  30   3    0.32    0.54
   2  30  -3    0.83    0.35
  -1 -30   3   -0.10    0.29
   1 -30  -3    0.35    0.30
  -1  30   3    0.21    0.45
   1  30  -3    0.13    0.39
   0 -30   3    3.88    0.40
   0 -30   3    4.73    0.51
   0  30  -3    4.60    0.53
   1 -30   3    1.94    0.33
  -1 -30  -3    2.41    0.37
  -1  30  -3    2.70    0.51
  -2 -30  -3    3.63    0.36
  -2  30  -3    3.72    0.60
  10   0  -4   43.90    1.16
   9   0  -4    0.09    0.24
   9   0  -4   -0.05    0.20
   8   0  -4    3.05    0.36
   8   0  -4    3.08    0.29
   7   0  -4    0.28    0.18
   7   0  -4    0.13    0.12
   6   0  -4   17.57    0.58
   5   0  -4   -0.04    0.10
   4   0  -4   15.34    0.46
   3   0  -4   -0.12    0.05
   3   0  -4   -0.03    0.08
   2   0  -4    3.37    0.17
   2   0  -4    3.39    0.13
  -1   0   4    0.00    0.01
   1   0  -4    0.00    0.04
  -1   0   4   -0.06    0.04
   0   0   4   33.98    0.74
   0   0  -4   34.48    0.74
  -1   0  -4   -0.03    0.04
   1   0   4    0.00    0.04
   2   0   4  521.37   11.16
  -3   0  -4   -0.09    0.07
  -4   0  -4  128.57    2.81
  -5   0  -4    0.05    0.12
  -6   0  -4   25.50    0.75
   7   0   4    0.40    0.13
  -7   0  -4    0.29    0.23
  -8   0  -4    5.75    0.51
   8   0   4    5.74    0.31
   9   0   4    0.05    0.19
  -9   0  -4   -0.26    0.36
  10  -1  -4    6.46    0.52
  10   1  -4    6.48    0.46
   9  -1  -4    0.54    0.23
   9  -1  -4    0.44    0.25
   9   1  -4    0.45    0.21
   9   1  -4    0.13    0.26
   8  -1  -4   21.66    0.73
   8  -1  -4   20.31    0.61
   8   1  -4   19.93    0.59
   8   1  -4   20.58    0.70
   7  -1  -4    1.57    0.24
   7   1  -4    1.61    0.23
   7   1  -4    1.56    0.16
   6  -1  -4    2.54    0.25
   6   1  -4    1.99    0.25
   6   1  -4    2.86    0.19
   5  -1  -4   14.06    0.48
   5   1  -4   14.99    0.47
   5   1  -4   14.77    0.40
   4  -1  -4    0.00    0.11
   4   1  -4    0.21    0.07
   4   1  -4    0.07    0.10
   3  -1  -4   18.15    0.49
   3   1  -4   16.52    0.42
   3   1  -4   17.36    0.47
   2  -1  -4   42.58    0.93
   2  -1  -4   40.96    0.96
   2   1  -4   42.02    0.91
  -1  -1   4    9.50    0.23
   1  -1  -4    9.16    0.24
  -1   1   4    9.56    0.24
   1   1  -4    9.51    0.23
   0  -1  -4   57.00    1.25
   0  -1   4   54.70    1.21
   0   1   4   56.05    1.23
   0   1  -4   56.47    1.23
  -1  -1  -4  288.11    6.32
   1  -1   4  295.69    6.38
   1   1   4  299.87    6.35
  -1   1  -4  298.64    6.40
   2  -1   4    1.56    0.10
   2   1   4    1.82    0.09
  -3  -1  -4   12.14    0.34
   3   1   4   12.30    0.31
  -3   1  -4   11.79    0.36
  -4  -1  -4    4.30    0.22
  -4   1  -4    4.73    0.25
   4   1   4    4.17    0.16
  -5  -1  -4    0.62    0.13
   5   1   4    0.48    0.08
  -5   1  -4    0.41    0.15
  -6  -1  -4    0.15    0.16
  -6   1  -4   -0.04    0.16
   6   1   4   -0.05    0.09
  -7  -1  -4   10.64    0.50
  -7   1  -4   11.02    0.52
   7   1   4   10.21    0.35
  -8  -1  -4    0.65    0.27
   8  -1   4    0.59    0.16
   8   1   4    0.59    0.15
   9  -1   4    2.07    0.25
  -9  -1  -4    2.43    0.42
  -9   1  -4    2.18    0.43
   9   1   4    2.70    0.30
  10  -2  -4    0.06    0.30
  10   2  -4    0.65    0.25
   9  -2  -4    0.14    0.25
   9  -2  -4    0.15    0.23
   9   2  -4   -0.02    0.18
   9   2  -4    0.12    0.25
   8  -2  -4    2.56    0.28
   8  -2  -4    2.41    0.31
   8   2  -4    2.32    0.25
   7  -2  -4    5.58    0.37
   7   2  -4    5.22    0.34
   7   2  -4    5.67    0.27
   6  -2  -4    8.67    0.40
   6   2  -4    9.39    0.30
   6   2  -4    8.93    0.38
   5  -2  -4   10.43    0.39
   5   2  -4   10.60    0.38
  -5   2   4   10.95    0.42
   5   2  -4   10.71    0.31
   4  -2  -4   35.73    0.89
   4   2  -4   35.60    0.80
  -4   2   4   34.88    0.89
   4   2  -4   34.08    0.86
   3  -2  -4   12.86    0.39
  -3   2   4   12.65    0.39
   3   2  -4   12.52    0.37
   3   2  -4   12.29    0.31
  -2  -2   4   34.52    0.77
   2  -2  -4   35.84    0.83
   2   2  -4   35.12    0.77
   1  -2  -4  140.18    3.04
   1  -2  -4  145.52    3.11
  -1  -2   4  137.80    3.07
   1   2  -4  142.20    3.08
   0  -2   4   47.77    1.02
   0  -2  -4   47.44    1.02
   0   2  -4   47.21    1.02
   0   2   4   47.65    1.02
  -1  -2  -4   85.97    1.86
   1  -2   4   79.83    1.80
   1   2   4   86.75    1.86
   2   2   4    4.56    0.14
  -3  -2  -4    0.00    0.07
  -3   2  -4    0.01    0.09
   3   2   4    0.02    0.04
  -4  -2  -4    6.96    0.27
  -4   2  -4    7.69    0.30
   4   2   4    6.89    0.21
  -5  -2  -4   15.61    0.49
  -5   2  -4   17.05    0.54
   5   2   4   16.89    0.42
  -6  -2  -4    4.11    0.31
  -6   2  -4    4.26    0.33
   6   2   4    4.42    0.20
  -7  -2  -4   15.51    0.59
  -7   2  -4   18.44    0.65
   7   2   4   15.99    0.46
  -8  -2  -4    0.25    0.27
   8  -2   4    0.09    0.16
  -8   2  -4    0.14    0.26
   8   2   4    0.00    0.12
   9  -2   4    0.98    0.24
  -9  -2  -4    1.97    0.42
   9   2   4    1.39    0.19
  -9   2  -4    1.52    0.44
  10  -3  -4    1.78    0.36
  10   3  -4    1.94    0.26
   9  -3  -4    5.11    0.47
   9  -3  -4    4.20    0.41
   9   3  -4    4.90    0.32
   9   3  -4    3.90    0.43
   8  -3  -4    0.11    0.21
   8   3  -4   -0.15    0.13
   8   3  -4    0.18    0.21
   7   3  -4    0.04    0.11
   7   3  -4    0.15    0.15
   6  -3  -4   -0.20    0.14
   6   3  -4    0.00    0.08
   6   3  -4    0.10    0.14
  -6   3   4    0.29    0.19
   5  -3  -4    0.89    0.16
  -5   3   4    0.95    0.18
   5   3  -4    0.93    0.14
   5   3  -4    1.00    0.10
   4  -3  -4   21.57    0.59
   4   3  -4   20.00    0.55
  -4   3   4   20.27    0.59
   4   3  -4   19.87    0.48
   3  -3  -4   71.78    1.63
  -3   3   4   69.88    1.62
   3   3  -4   72.45    1.59
   3   3  -4   71.96    1.53
   2  -3  -4    4.10    0.20
  -2  -3   4    4.36    0.13
  -2   3   4    4.53    0.21
   2   3  -4    4.43    0.13
   2   3  -4    4.44    0.11
   1  -3  -4   -0.12    0.03
   1  -3  -4   -0.07    0.05
   1  -3  -4   -0.05    0.08
   1   3  -4    0.02    0.04
   0  -3   4  131.72    2.85
   0  -3  -4  134.64    2.88
   0   3  -4  127.44    2.82
   0   3   4  129.04    2.85
  -1  -3  -4   23.17    0.52
   1  -3   4   24.39    0.55
   1   3   4   23.67    0.52
  -2  -3  -4    6.82    0.18
   2   3   4    6.77    0.17
  -3  -3  -4    0.95    0.11
   3   3   4    0.78    0.07
  -3   3  -4    0.73    0.12
  -4  -3  -4    0.43    0.10
  -4   3  -4    0.42    0.13
   4   3   4    0.49    0.06
  -5  -3  -4    0.15    0.12
   5   3   4    0.12    0.06
  -5   3  -4    0.15    0.14
  -6  -3  -4    0.88    0.19
  -6   3  -4    0.90    0.21
   6   3   4    0.61    0.10
  -7  -3  -4   16.66    0.60
  -7   3  -4   16.62    0.65
   7   3   4   16.66    0.45
  -8  -3  -4    2.90    0.34
   8   3   4    2.42    0.21
  -8   3  -4    2.24    0.36
   9  -3   4    2.86    0.28
   9   3   4    2.75    0.27
  -9   3  -4    3.81    0.52
  10  -4  -4    0.48    0.34
  10   4  -4    0.23    0.20
   9  -4  -4    0.34    0.27
   9  -4  -4    0.60    0.25
   9   4  -4    0.47    0.27
   9   4  -4    0.69    0.17
   8  -4  -4   -0.01    0.18
   8   4  -4    0.12    0.22
   8   4  -4   -0.03    0.13
   7  -4  -4   19.69    0.67
   7   4  -4   19.30    0.50
   7   4  -4   18.86    0.62
  -7   4   4   19.57    0.72
   6  -4  -4    3.81    0.29
   6   4  -4    3.94    0.27
   6   4  -4    4.18    0.18
  -6   4   4    4.02    0.33
   5  -4  -4    1.24    0.18
  -5   4   4    0.97    0.19
   5   4  -4    1.29    0.15
   5   4  -4    1.13    0.11
   4  -4  -4    1.13    0.15
  -4   4   4    1.06    0.16
   4   4  -4    0.81    0.13
   4   4  -4    0.83    0.07
   3  -4  -4   18.23    0.52
  -3   4   4   18.69    0.53
   3   4  -4   19.00    0.48
   3   4  -4   18.26    0.42
   2  -4  -4    5.06    0.22
  -2  -4   4    4.54    0.14
   2   4  -4    4.72    0.12
  -2   4   4    4.91    0.22
   2   4  -4    4.72    0.13
  -1  -4   4   25.11    0.59
   1  -4  -4   27.22    0.58
   1  -4  -4   27.49    0.64
   1   4  -4   26.66    0.59
   0  -4   4  127.71    2.76
   0  -4  -4  129.05    2.76
   0   4   4  117.97    2.64
   0   4  -4  125.72    2.72
  -1  -4  -4   38.06    0.83
   1   4   4   38.64    0.83
  -2  -4  -4    0.08    0.03
  -3  -4  -4    2.53    0.13
  -3   4  -4    2.37    0.18
   3   4   4    2.59    0.09
  -4  -4  -4   -0.02    0.08
  -4   4  -4    0.02    0.12
   4   4   4    0.03    0.04
  -5  -4  -4    1.28    0.15
   5   4   4    1.46    0.10
  -5   4  -4    1.26    0.19
  -6  -4  -4   44.29    1.10
   6   4   4   44.67    1.00
  -6   4  -4   44.50    1.17
  -7  -4  -4    1.34    0.23
   7   4   4    1.01    0.11
  -7   4  -4    1.23    0.28
  -8  -4  -4   15.38    0.62
   8   4   4   14.83    0.42
  -8   4  -4   15.00    0.68
   9  -4   4    0.30    0.23
   9   4   4   -0.09    0.14
  -9   4  -4    0.46    0.45
  10  -5  -4    0.82    0.37
   9   5  -4    1.20    0.28
   9   5  -4    1.13    0.16
   8  -5  -4   12.78    0.56
   8   5  -4   12.40    0.37
   8   5  -4   11.86    0.51
   7  -5  -4    3.13    0.33
   7   5  -4    2.49    0.18
   7   5  -4    2.82    0.29
  -7   5   4    2.65    0.46
   6  -5  -4    9.26    0.41
  -6   5   4    9.03    0.46
   6   5  -4    8.95    0.26
   6   5  -4    8.40    0.37
   5  -5  -4    2.04    0.21
  -5   5   4    2.38    0.28
   5   5  -4    2.08    0.19
   5   5  -4    1.90    0.11
   4  -5  -4   -0.01    0.11
   4   5  -4    0.12    0.09
  -4   5   4   -0.02    0.13
   4   5  -4    0.10    0.04
   3  -5  -4    1.77    0.18
  -3   5   4    1.44    0.20
   3   5  -4    1.85    0.08
  -2  -5   4   16.04    0.37
   2  -5  -4   17.29    0.46
  -2   5   4   15.73    0.46
   2   5  -4   15.90    0.37
   2   5  -4   16.43    0.37
   1  -5  -4   96.11    2.04
  -1  -5   4   89.20    1.97
   1  -5  -4   95.65    2.02
   1   5  -4   90.24    1.97
  -1   5   4   92.21    2.02
   0  -5   4   92.04    2.03
   0  -5  -4  100.75    2.10
   0  -5  -4   92.07    2.04
   0   5   4   96.36    2.05
  -1  -5  -4   45.25    0.99
   1   5   4   46.29    0.99
  -2  -5  -4  169.24    3.62
   2   5   4  166.67    3.62
  -3  -5  -4   55.29    1.21
  -3   5  -4   55.36    1.28
   3   5   4   54.61    1.18
  -4  -5  -4    1.19    0.14
   4   5   4    1.11    0.07
  -4   5  -4    1.13    0.17
  -5  -5  -4    0.22    0.12
   5   5   4    0.20    0.05
  -5   5  -4    0.21    0.16
  -6  -5  -4    1.46    0.19
  -6   5  -4    1.59    0.25
   6   5   4    1.30    0.11
  -7  -5  -4    3.02    0.32
  -7   5  -4    3.28    0.56
   7   5   4    3.16    0.17
  -8   5  -4    5.58    0.55
   8   5   4    4.62    0.21
   9   5   4    3.57    0.23
  -9   5  -4    3.90    0.57
   9   5   4    3.42    0.26
  10  -6  -4    0.92    0.39
   9   6  -4    0.01    0.12
   8  -6  -4    0.30    0.23
   8   6  -4    0.09    0.20
   8   6  -4   -0.04    0.10
  -8   6   4    0.23    0.30
   7  -6  -4    0.39    0.21
   7   6  -4   -0.02    0.16
   7   6  -4   -0.05    0.08
  -7   6   4   -0.11    0.24
   6  -6  -4   -0.11    0.14
   6   6  -4   -0.01    0.06
   6   6  -4    0.04    0.13
  -6   6   4    0.13    0.22
   5  -6  -4    4.20    0.26
   5   6  -4    3.60    0.13
   5   6  -4    3.55    0.22
  -5   6   4    3.53    0.29
   4  -6  -4    9.37    0.37
   4   6  -4    9.88    0.32
   4   6  -4    9.58    0.24
  -4   6   4    9.17    0.39
  -3  -6   4    5.55    0.15
   3  -6  -4    5.55    0.26
  -3   6   4    5.50    0.27
   3   6  -4    5.66    0.15
   3   6  -4    5.41    0.15
  -2  -6   4   48.74    1.04
   2  -6  -4   47.28    1.13
   2   6  -4   49.88    1.05
  -2   6   4   48.27    1.14
   1  -6  -4   68.28    1.51
  -1  -6   4   67.47    1.45
   1  -6  -4   67.18    1.45
  -1   6   4   68.21    1.51
   0  -6  -4  201.76    4.44
   0  -6   4  196.29    4.38
   0  -6  -4  212.66    4.52
   0   6   4  211.91    4.47
  -1  -6  -4   11.80    0.29
  -2  -6  -4   73.72    1.56
   2   6   4   71.98    1.55
  -3  -6  -4    6.61    0.19
  -3   6  -4    7.04    0.29
   3   6   4    6.58    0.17
  -4  -6  -4    7.47    0.24
  -4   6  -4    7.44    0.33
   4   6   4    7.08    0.18
  -5  -6  -4    0.75    0.13
   5   6   4    0.70    0.07
  -5   6  -4    0.83    0.18
  -6  -6  -4    0.01    0.14
   6   6   4   -0.05    0.05
  -6   6  -4   -0.08    0.20
   7   6   4    2.54    0.14
  -7   6  -4    2.22    0.32
  -8   6  -4    0.53    0.34
   8   6   4    0.07    0.10
   8   6   4    0.13    0.08
  -9   6  -4    0.20    0.45
   9   6   4    0.02    0.10
   9   6   4    0.10    0.11
   9   7  -4    0.00    0.08
   9   7  -4    0.22    0.08
   8  -7  -4   16.85    0.66
   8   7  -4   16.81    0.41
   8   7  -4   16.63    0.59
  -8   7   4   17.94    0.76
   7  -7  -4    0.34    0.18
  -7   7   4   -0.12    0.23
   7   7  -4   -0.13    0.06
   7   7  -4    0.08    0.16
   6  -7  -4   12.68    0.50
  -6   7   4   13.52    0.57
   6   7  -4   13.02    0.32
   6   7  -4   13.23    0.44
   5  -7  -4    3.43    0.25
  -5   7   4    3.34    0.29
   5   7  -4    3.70    0.12
   5   7  -4    3.73    0.22
   4  -7  -4    0.04    0.12
   4   7  -4    0.03    0.05
   4   7  -4   -0.02    0.03
   4   7  -4   -0.02    0.08
  -4   7   4    0.26    0.15
   3  -7  -4    1.80    0.19
  -3  -7   4    1.98    0.08
  -3   7   4    2.08    0.22
   3   7  -4    1.89    0.09
   3   7  -4    2.01    0.08
  -2  -7   4   42.68    0.94
   2  -7  -4   44.83    1.04
  -2   7   4   42.77    1.04
   2   7  -4   43.85    0.95
   1  -7  -4  155.47    3.24
  -1  -7   4  145.88    3.18
   1  -7  -4  145.64    3.19
  -1   7   4  147.03    3.19
   0  -7  -4   52.95    1.20
   0   7   4   55.49    1.18
  -1  -7  -4   20.68    0.46
  -1  -7  -4   19.17    0.45
  -2  -7  -4    2.85    0.09
  -3  -7  -4    2.81    0.11
  -3   7  -4    2.66    0.20
   3   7   4    2.75    0.09
  -4  -7  -4    6.56    0.21
   4   7   4    6.30    0.16
  -4   7  -4    6.28    0.33
  -5  -7  -4    0.01    0.09
   5   7   4    0.09    0.03
  -5   7  -4    0.34    0.16
  -6   7  -4    7.88    0.44
   6   7   4    7.77    0.20
   7   7   4    4.34    0.15
   7   7   4    4.45    0.14
  -7   7  -4    4.94    0.47
   8   7   4   12.26    0.29
  -8   7  -4   11.73    0.69
  -9   7  -4    1.86    0.47
   8  -8  -4    5.95    0.40
  -8   8   4    6.35    0.56
   8   8  -4    5.29    0.37
   7  -8  -4    0.10    0.17
   7   8  -4   -0.05    0.05
  -7   8   4    0.22    0.25
   7   8  -4   -0.05    0.14
   6   8  -4    3.20    0.25
  -6   8   4    3.17    0.37
   6   8  -4    3.12    0.11
   5  -8  -4   12.77    0.47
   5   8  -4   12.98    0.30
   5   8  -4   13.47    0.41
  -5   8   4   12.60    0.50
   4  -8  -4   42.64    1.03
   4   8  -4   38.99    0.87
   4   8  -4   39.22    0.93
   4   8  -4   38.59    0.85
  -4   8   4   38.14    1.03
  -3  -8   4   29.40    0.63
   3  -8  -4   27.63    0.75
  -3   8   4   28.81    0.77
   3   8  -4   27.69    0.64
   3   8  -4   29.18    0.63
  -2  -8   4   20.47    0.47
  -2  -8   4   20.78    0.47
   2  -8  -4   20.43    0.56
  -2   8   4   20.44    0.57
  -1  -8   4    0.46    0.06
   1  -8  -4    0.43    0.10
  -1   8   4    0.51    0.11
   0  -8  -4   13.25    0.35
   0  -8  -4   13.46    0.34
   0   8   4   13.78    0.34
  -1  -8  -4    7.74    0.20
  -1  -8  -4    8.18    0.22
   1   8   4    7.55    0.22
  -2  -8  -4   58.26    1.25
  -2   8  -4   58.62    1.35
  -3   8  -4    4.76    0.26
  -4   8  -4   35.44    0.93
  -5   8  -4    3.36    0.30
  -6   8  -4   14.74    0.61
  -7   8  -4    1.64    0.31
  -8   8  -4    2.79    0.42
  -9   8  -4    0.00    0.48
   8  -9  -4    3.80    0.36
  -8   9   4    4.08    0.47
   8   9  -4    3.72    0.33
   7  -9  -4    5.73    0.36
  -7   9   4    5.85    0.50
   7   9  -4    5.79    0.33
   6  -9  -4    5.06    0.34
  -6   9   4    5.04    0.41
   6   9  -4    4.97    0.27
   5  -9  -4    7.56    0.38
   5   9  -4    6.88    0.28
   5   9  -4    6.96    0.22
  -5   9   4    8.03    0.43
   4  -9  -4    6.32    0.31
   4   9  -4    6.61    0.24
   4   9  -4    6.55    0.20
  -4   9   4    6.81    0.35
  -3  -9   4   23.65    0.52
   3  -9  -4   23.70    0.66
  -3   9   4   23.63    0.67
   3   9  -4   23.18    0.54
  -2  -9   4   25.97    0.58
  -2  -9   4   26.86    0.59
   2  -9  -4   25.34    0.68
  -2   9   4   25.67    0.69
   1  -9  -4  104.61    2.29
  -1  -9   4  107.10    2.29
   1  -9  -4  112.49    2.34
  -1   9   4  103.60    2.34
   0  -9  -4    6.54    0.22
   0  -9  -4    6.94    0.21
   0   9   4    7.27    0.21
   0   9   4    6.81    0.24
  -1  -9  -4   31.98    0.71
  -1  -9  -4   31.18    0.70
   1   9   4   31.76    0.72
  -2  -9  -4    6.40    0.17
  -2   9  -4    6.38    0.27
  -3  -9  -4    9.98    0.22
  -3   9  -4    9.60    0.37
  -4   9  -4   11.84    0.44
  -5   9  -4    5.01    0.34
  -6   9  -4   11.05    0.62
  -7   9  -4    0.98    0.30
  -8   9  -4    0.52    0.32
  -9   9  -4    2.57    0.51
   9  10  -4    1.18    0.19
   8 -10  -4    9.01    0.48
   8  10  -4    9.47    0.42
  -8  10   4    9.55    0.63
   8  10  -4    9.18    0.33
   7 -10  -4    5.98    0.40
   7  10  -4    5.74    0.24
   7  10  -4    5.95    0.32
  -7  10   4    6.06    0.48
   6 -10  -4   23.30    0.75
   6  10  -4   24.47    0.59
   6  10  -4   24.53    0.65
   5 -10  -4   36.61    0.97
   5  10  -4   35.29    0.80
  -5  10   4   32.80    0.98
   5  10  -4   36.16    0.86
   4 -10  -4    1.07    0.17
   4  10  -4    1.28    0.11
  -4  10   4    0.95    0.19
   4  10  -4    1.14    0.14
  -3 -10   4   52.17    1.12
   3 -10  -4   54.35    1.27
  -3  10   4   49.81    1.27
   2 -10  -4  100.46    2.19
  -2 -10   4   99.06    2.09
  -2 -10   4   96.02    2.09
  -2  10   4   95.98    2.19
   1 -10  -4   49.25    1.12
  -1 -10   4   47.21    1.06
  -1 -10   4   48.37    1.07
   1 -10  -4   50.05    1.07
  -1  10   4   47.26    1.13
   0 -10  -4   23.41    0.55
   0 -10  -4   22.66    0.56
   0  10   4   22.93    0.57
  -1 -10  -4   14.11    0.34
  -1 -10  -4   14.10    0.36
   1  10   4   14.23    0.37
  -2 -10  -4    1.49    0.09
   2  10   4    1.67    0.12
  -2  10  -4    1.74    0.18
  -3 -10  -4   18.20    0.39
  -3  10  -4   17.81    0.55
  -4  10  -4    7.85    0.38
  -5  10  -4    1.34    0.23
  -6  10  -4    7.90    0.51
  -7  10  -4    0.09    0.28
  -8  10  -4    1.65    0.40
  -9  10  -4    1.06    0.50
  -9  11   4    0.73    0.49
   9  11  -4    0.29    0.18
   8  11  -4   11.70    0.38
  -8  11   4   12.01    0.72
   8  11  -4   11.41    0.45
   7 -11  -4    2.24    0.28
   7  11  -4    2.46    0.20
   7  11  -4    2.82    0.26
  -7  11   4    3.05    0.37
   6 -11  -4    2.78    0.30
  -6  11   4    3.39    0.38
   6  11  -4    2.13    0.22
   6  11  -4    2.21    0.17
   5 -11  -4    5.28    0.34
   5  11  -4    5.47    0.25
  -5  11   4    5.96    0.42
   5  11  -4    5.48    0.21
   4 -11  -4    1.26    0.19
   4  11  -4    1.43    0.11
  -4  11   4    1.51    0.22
   4  11  -4    1.48    0.14
  -3 -11   4   28.91    0.64
   3 -11  -4   28.98    0.78
  -3  11   4   28.84    0.80
  -2 -11   4    9.04    0.24
  -2 -11   4    9.79    0.26
   2 -11  -4    7.99    0.32
  -2  11   4    8.83    0.36
  -1 -11   4   36.74    0.81
  -1 -11   4   35.98    0.81
   1 -11  -4   35.08    0.81
   1 -11  -4   35.72    0.86
  -1  11   4   34.76    0.87
   0 -11  -4   44.45    1.00
   0 -11  -4   44.50    1.01
   0  11   4   43.95    1.02
   1  11   4   68.17    1.49
  -2 -11  -4    6.12    0.18
   2  11   4    5.86    0.21
  -2  11  -4    6.33    0.29
  -3 -11  -4    3.06    0.09
  -3  11  -4    3.15    0.25
  -4  11  -4    4.49    0.31
  -5  11  -4    9.31    0.47
  -6  11  -4   40.46    1.17
  -7  11  -4    0.32    0.29
  -8  11  -4    9.40    0.69
  -9  11  -4    1.73    0.59
   9  12  -4    0.48    0.32
  -9  12   4    1.11    0.54
   8  12  -4    0.33    0.15
  -8  12   4    0.42    0.34
   7 -12  -4    0.01    0.19
  -7  12   4    0.35    0.29
   7  12  -4    0.21    0.11
   7  12  -4    0.25    0.14
   6 -12  -4    3.29    0.31
   6  12  -4    3.52    0.23
   6  12  -4    3.85    0.20
  -6  12   4    4.03    0.44
   5 -12  -4    9.25    0.50
   5  12  -4    9.75    0.30
   5  12  -4   10.28    0.32
  -5  12   4    9.84    0.48
   4 -12  -4    2.30    0.22
  -4  12   4    2.11    0.26
   4  12  -4    2.56    0.14
  -3 -12   4   22.47    0.51
   3 -12  -4   22.77    0.66
  -3  12   4   22.53    0.67
  -2 -12   4   14.22    0.37
  -2 -12   4   14.25    0.35
   2 -12  -4   14.71    0.45
  -2  12   4   13.23    0.46
  -1 -12   4   27.24    0.66
  -1 -12   4   28.12    0.65
   1 -12  -4   27.66    0.70
   1 -12  -4   28.06    0.66
  -1  12   4   28.92    0.73
   0 -12  -4   40.30    0.91
   0 -12  -4   39.73    0.92
   0  12   4   39.06    0.93
   1  12   4   42.43    0.96
  -2 -12  -4   40.05    0.89
  -2  12  -4   39.96    1.00
   2  12   4   40.42    0.92
  -3 -12  -4    3.08    0.10
   3  12   4    3.20    0.17
  -3  12  -4    3.26    0.25
  -4  12  -4    0.75    0.20
  -5  12  -4   20.91    0.70
  -6  12  -4    0.41    0.24
  -7  12  -4    0.59    0.31
  -8  12  -4    5.10    0.66
  -9  12  -4    2.00    0.57
  -9  13   4    1.16    0.50
   9  13  -4    0.40    0.21
   8  13  -4    1.73    0.20
  -8  13   4    1.53    0.39
   7 -13  -4    0.35    0.19
   7  13  -4    0.58    0.14
   7  13  -4    0.72    0.15
  -7  13   4    0.80    0.31
   6 -13  -4    3.71    0.32
  -6  13   4    4.39    0.45
   6  13  -4    3.69    0.23
   6  13  -4    4.21    0.21
   5 -13  -4    6.07    0.35
   5  13  -4    5.83    0.23
   5  13  -4    6.49    0.25
  -5  13   4    6.48    0.41
   4 -13  -4    0.33    0.16
  -4  13   4    0.36    0.19
  -3 -13   4    3.57    0.12
   3 -13  -4    3.41    0.25
  -3  13   4    3.28    0.28
  -2 -13   4    0.00    0.07
   2 -13  -4   -0.02    0.10
  -2 -13   4   -0.03    0.05
  -2  13   4   -0.14    0.13
   1 -13  -4    0.03    0.08
   1 -13  -4    0.06    0.08
  -1 -13   4    0.03    0.06
  -1 -13   4    0.03    0.07
  -1  13   4    0.08    0.12
   0 -13  -4    0.22    0.08
   0 -13  -4    0.33    0.08
   0  13   4    0.24    0.10
   1  13   4   48.83    1.11
  -1  13  -4   49.43    1.17
  -2 -13  -4   -0.03    0.06
   2  13   4    0.01    0.07
  -2  13  -4    0.19    0.13
  -3 -13  -4   53.76    1.15
  -3  13  -4   53.07    1.32
   3  13   4   54.08    1.22
   4  13   4   -0.04    0.08
  -4  13  -4    0.16    0.16
  -5  13  -4   21.79    1.04
  -6  13  -4   26.52    0.89
  -7  13  -4    3.60    0.41
  -8  13  -4    0.52    0.43
  -9  13  -4    0.67    0.61
   9  14  -4    1.05    0.23
  -9  14   4    1.72    0.57
  -8  14   4    1.59    0.43
   8  14  -4    1.63    0.21
  -7  14   4    0.20    0.30
   7  14  -4    0.29    0.13
   7  14  -4    0.24    0.13
   6 -14  -4    7.57    0.42
   6  14  -4    7.89    0.29
  -6  14   4    8.79    0.52
   6  14  -4    7.62    0.28
   5 -14  -4   15.65    0.56
  -5  14   4   11.77    0.87
   5  14  -4   13.80    0.39
   5  14  -4   13.80    0.39
  -4 -14   4    6.78    0.16
   4 -14  -4    6.26    0.33
  -4  14   4    5.99    0.37
   3 -14  -4    0.47    0.14
  -3 -14   4    0.73    0.08
  -3  14   4    0.47    0.18
   2 -14  -4    4.43    0.20
  -2 -14   4    4.48    0.19
  -2 -14   4    4.35    0.17
   2 -14  -4    4.28    0.24
  -2  14   4    4.17    0.28
   1 -14  -4    0.00    0.09
  -1 -14   4    0.09    0.07
   1 -14  -4    0.12    0.08
  -1  14   4    0.08    0.12
   0 -14  -4   44.92    1.04
   0  14   4   46.03    1.07
  -1  14  -4   37.74    0.94
  -2 -14  -4    7.10    0.23
  -2  14  -4    6.92    0.34
   2  14   4    7.33    0.25
  -3 -14  -4   -0.10    0.04
  -3  14  -4    0.13    0.14
   3  14   4   -0.05    0.08
  -4  14  -4    1.55    0.24
   4  14   4    1.78    0.17
  -5  14  -4    0.64    0.26
  -6  14  -4    5.75    0.50
  -7  14  -4    0.48    0.32
  -8  14  -4    2.06    0.46
  -8  15   4   -0.41    0.40
   8  15  -4   -0.06    0.18
  -7  15   4    2.38    0.44
   6  15  -4    0.19    0.10
   6  15  -4    0.00    0.11
  -6  15   4    0.46    0.28
   5  15  -4    0.42    0.10
  -5  15   4    0.44    0.24
  -4 -15   4    4.91    0.13
   4 -15  -4    4.55    0.32
  -4  15   4    5.19    0.36
   3 -15  -4   10.79    0.41
  -3 -15   4   10.91    0.28
  -3  15   4   11.17    0.46
  -2 -15   4    1.83    0.13
  -2 -15   4    1.90    0.15
   2 -15  -4    2.15    0.16
   2 -15  -4    1.75    0.19
  -2  15   4    1.82    0.22
   1 -15  -4    2.82    0.16
   1 -15  -4    2.53    0.19
  -1 -15   4    2.68    0.15
  -1  15   4    2.37    0.22
   0 -15  -4    3.14    0.19
   0  15   4    2.80    0.21
  -1  15  -4   15.57    0.49
  -2 -15  -4    6.62    0.23
   2  15   4    7.08    0.25
  -2  15  -4    7.07    0.33
  -3 -15  -4    2.74    0.12
  -3  15  -4    2.78    0.28
   3  15   4    2.94    0.18
   4  15   4   12.01    0.38
  -4  15  -4   13.16    0.54
  -5  15  -4    0.05    0.21
  -6  15  -4    0.36    0.24
   6  15   4    0.16    0.15
  -7  15  -4    1.75    0.36
   7  15   4    1.51    0.21
  -8  15  -4    1.71    0.47
   8  15   4    0.79    0.24
  -8  16   4    0.08    0.44
   8  16  -4   -0.52    0.17
   7  16  -4   -0.18    0.14
  -7  16   4    0.40    0.36
   6  16  -4    6.43    0.21
  -6  16   4    6.87    0.52
   5 -16  -4   -0.07    0.16
   5  16  -4    0.15    0.09
  -5  16   4    0.23    0.26
  -4 -16   4   76.45    1.63
  -4  16   4   77.87    1.90
   3 -16  -4    1.09    0.19
  -3 -16   4    1.15    0.11
  -3  16   4    1.27    0.24
  -2 -16   4    1.70    0.16
   2 -16  -4    1.34    0.17
   2 -16  -4    1.51    0.15
  -2 -16   4    1.51    0.13
  -2  16   4    1.43    0.21
  -1 -16   4   10.86    0.33
   1 -16  -4   10.64    0.33
  -1  16   4   10.70    0.40
   0 -16  -4  117.05    2.58
   0  16   4  118.17    2.61
   0  16  -4  121.55    2.63
  -1  16  -4    2.54    0.24
  -2 -16  -4    7.98    0.26
   2  16   4    7.79    0.27
  -2  16  -4    8.46    0.38
  -3 -16  -4   14.15    0.34
   3  16   4   13.56    0.40
  -3  16  -4   13.78    0.52
   4  16   4    0.71    0.13
  -4  16  -4    1.00    0.26
   5  16   4    6.84    0.30
  -5  16  -4    6.58    0.46
   6  16   4    3.30    0.27
  -6  16  -4    3.25    0.39
   7  16   4    0.11    0.20
  -7  16  -4    0.07    0.34
   8  16   4    4.20    0.40
  -8  16  -4    4.48    0.56
  -8  17   4   -0.03    0.46
  -7  17   4    1.81    0.41
  -6  17   4    3.86    0.45
  -5  17   4   -0.05    0.24
   5  17  -4    0.03    0.08
  -4 -17   4    1.82    0.09
  -4  17   4    2.27    0.29
  -3 -17   4   34.80    0.81
  -3  17   4   36.62    1.01
   2 -17  -4   14.65    0.43
  -2 -17   4   14.40    0.40
  -2 -17   4   14.98    0.42
  -2  17   4   14.96    0.54
   1 -17  -4    0.24    0.11
  -1 -17   4    0.50    0.12
  -1  17   4    0.34    0.16
   0 -17  -4    2.02    0.17
   0  17  -4    1.77    0.20
   0  17   4    1.37    0.17
  -1  17  -4   16.19    0.53
  -2 -17  -4    1.38    0.15
  -2  17  -4    1.20    0.20
  -3 -17  -4   48.78    1.08
   3  17   4   49.57    1.15
  -3  17  -4   49.18    1.27
  -4  17  -4    1.76    0.29
   4  17   4    1.32    0.15
  -5  17  -4    0.66    0.28
   5  17   4    0.44    0.14
  -6  17  -4    2.50    0.37
   6  17   4    2.92    0.26
   7  17   4    5.55    0.36
  -7  17  -4    4.95    0.58
  -8  17  -4    0.85    0.51
   8  17   4    0.93    0.28
  -8  18   4    3.20    0.62
  -7  18   4    1.38    0.43
  -6  18   4    7.04    0.58
  -5  18   4    4.94    0.51
  -4 -18   4    0.96    0.08
   3 -18  -4   21.66    0.57
  -3 -18   4   20.93    0.50
  -3  18   4   19.14    0.68
  -2 -18   4    2.64    0.20
   2 -18  -4    2.89    0.21
  -2 -18   4    2.57    0.17
  -2  18   4    1.96    0.24
   1 -18  -4    4.23    0.23
  -1 -18   4    4.39    0.22
  -1  18   4    4.37    0.30
   1  18  -4    4.12    0.25
   0 -18  -4    1.49    0.15
   0 -18   4    1.25    0.13
   0  18  -4    1.29    0.18
   0  18   4    1.33    0.18
  -1  18  -4   43.64    1.11
  -2 -18  -4    0.14    0.09
  -2  18  -4   -0.05    0.16
  -3 -18  -4   12.90    0.34
  -3  18  -4   13.84    0.56
   3  18   4   13.43    0.41
   4  18   4    0.47    0.12
  -4  18  -4    0.60    0.24
  -5  18  -4    3.65    0.42
   5  18   4    3.36    0.25
   6  18   4    7.30    0.35
  -6  18  -4    6.10    0.57
   7  18   4    0.09    0.21
  -7  18  -4    0.38    0.43
   8  18   4    5.37    0.46
  -7  19   4    2.67    0.49
  -6  19   4    2.02    0.38
  -5  19   4    1.85    0.37
  -4 -19   4    7.14    0.19
  -4  19   4    6.06    0.48
   4  19  -4    6.99    0.23
  -3 -19   4    8.97    0.28
   3 -19  -4    9.21    0.35
  -3  19   4    9.31    0.49
   3  19  -4    9.28    0.31
   2 -19  -4    0.37    0.12
  -2 -19   4    0.40    0.10
  -2  19   4    0.41    0.21
   2  19  -4    0.62    0.13
   1 -19  -4   17.79    0.51
  -1 -19   4   17.49    0.50
   1  19  -4   17.99    0.53
  -1  19   4   17.81    0.59
   0 -19   4    1.00    0.14
   0 -19  -4    0.98    0.14
   0  19   4    0.60    0.17
   0  19  -4    0.53    0.16
  -1  19  -4   17.63    0.58
  -2 -19  -4   24.79    0.62
  -2  19  -4   23.89    0.74
  -3 -19  -4    3.62    0.17
  -3  19  -4    4.82    0.42
   3  19   4    3.74    0.21
  -4  19  -4    0.16    0.24
   4  19   4   -0.16    0.12
  -5  19  -4    8.48    0.56
   5  19   4    9.55    0.37
  -6  19  -4   -0.16    0.34
   6  19   4    0.19    0.19
  -7  19  -4    0.35    0.42
   7  19   4    0.19    0.22
  -7  20   4    0.28    0.50
  -6  20   4    0.74    0.35
  -5  20   4    0.98    0.33
  -4 -20   4    6.55    0.19
  -4  20   4    6.50    0.48
   4  20  -4    6.40    0.23
  -3 -20   4   20.26    0.51
   3 -20  -4   21.25    0.59
   3  20  -4   20.62    0.54
  -3  20   4   19.83    0.73
  -2 -20   4   15.16    0.45
  -2 -20   4   14.44    0.43
   2  20  -4   14.90    0.46
  -2  20   4   15.52    0.59
   1 -20  -4    0.44    0.15
  -1 -20   4    0.28    0.12
   1  20  -4    0.40    0.16
  -1  20   4    0.30    0.21
   0 -20   4   17.59    0.50
   0 -20  -4   17.68    0.51
   0  20   4   17.55    0.56
   0  20  -4   17.54    0.57
  -1  20  -4    2.80    0.31
  -2 -20  -4    1.68    0.19
  -2  20  -4    1.52    0.27
  -3 -20  -4   -0.07    0.08
  -3  20  -4    0.06    0.23
  -4  20  -4    3.05    0.36
   4  20   4    2.64    0.22
  -5  20  -4    2.57    0.39
   5  20   4    2.57    0.22
  -6  20  -4    0.29    0.36
   6  20   4   -0.01    0.18
   7  20   4   -0.04    0.23
  -7  20  -4    0.25    0.45
  -7  21   4   -0.37    0.45
  -6  21   4    1.00    0.43
  -5  21   4    6.29    0.56
   4 -21  -4    0.19    0.15
  -4 -21   4    0.20    0.07
  -4  21   4    0.24    0.30
   4  21  -4    0.17    0.10
  -3 -21   4    1.71    0.16
   3 -21  -4    2.31    0.24
   3  21  -4    1.86    0.22
  -3  21   4    1.89    0.37
  -2 -21   4    0.94    0.16
   2 -21  -4    1.37    0.17
  -2 -21   4    1.05    0.14
  -2  21   4    1.10    0.26
   2  21  -4    1.09    0.17
   1 -21  -4    1.15    0.18
  -1 -21   4    1.03    0.16
  -1 -21   4    1.09    0.16
  -1  21   4    1.21    0.24
   1  21  -4    1.00    0.19
   0 -21  -4    5.57    0.29
   0 -21   4    4.82    0.32
   0  21  -4    5.44    0.34
   0  21   4    5.51    0.34
  -1  21  -4    0.83    0.22
  -2 -21  -4    4.90    0.26
  -2  21  -4    5.41    0.40
  -3 -21  -4    0.99    0.12
  -3  21  -4    1.09    0.27
  -4  21  -4    0.35    0.28
   5  21   4    0.17    0.15
  -5  21  -4    0.11    0.32
  -6  21  -4    6.75    0.71
   6  21   4    6.57    0.38
  -7  21  -4    1.17    0.51
   7  21   4    0.73    0.26
  -7  22   4    3.85    0.69
  -6  22   4    1.04    0.44
  -5  22   4    6.67    0.64
   4 -22  -4   15.78    0.51
  -4 -22   4   14.58    0.37
   4  22  -4   14.39    0.37
  -4  22   4   15.59    0.73
  -3 -22   4    0.07    0.11
   3 -22  -4    0.01    0.15
  -3  22   4    0.18    0.29
   3  22  -4    0.30    0.14
  -2 -22   4    1.77    0.17
   2 -22  -4    1.87    0.20
  -2  22   4    1.79    0.32
   1 -22  -4    8.40    0.36
  -1 -22   4    8.51    0.35
  -1 -22   4    8.58    0.35
  -1  22   4    8.18    0.46
   1  22  -4    8.36    0.40
   0 -22   4   11.13    0.39
   0 -22  -4   11.07    0.40
   0  22  -4   10.47    0.47
   0  22   4   10.76    0.45
   1 -22   4    1.29    0.18
  -1  22  -4    1.34    0.25
  -2 -22  -4    0.60    0.15
  -2  22  -4    0.62    0.29
  -3 -22  -4    0.35    0.12
  -3  22  -4    0.51    0.29
  -4  22  -4    8.05    0.62
  -5  22  -4    3.38    0.43
  -6  22  -4   11.16    0.80
   6  22   4   10.31    0.46
  -6  23   4    0.78    0.52
   5 -23  -4   -0.15    0.20
  -5  23   4    0.06    0.38
  -4 -23   4   -0.11    0.08
   4 -23  -4    0.14    0.19
  -4  23   4    0.35    0.36
   3 -23  -4   -0.05    0.17
  -3 -23   4   -0.03    0.11
   3  23  -4    0.21    0.16
  -3  23   4    0.44    0.35
   2 -23  -4   -0.15    0.15
  -2 -23   4   -0.06    0.13
   2  23  -4    0.06    0.18
  -2  23   4    0.38    0.27
  -1 -23   4    1.42    0.18
   1 -23  -4    1.82    0.22
  -1 -23   4    1.60    0.20
  -1  23   4    1.82    0.29
   1  23  -4    1.70    0.24
   0 -23  -4    0.15    0.16
   0 -23   4   -0.17    0.15
   0  23  -4    0.15    0.23
   0  23   4    0.19    0.20
   1 -23   4    6.97    0.33
  -1  23  -4    6.99    0.48
  -2 -23  -4   11.11    0.40
  -2  23  -4   11.64    0.58
  -3 -23  -4    2.44    0.21
  -3  23  -4    2.63    0.37
  -4  23  -4    1.07    0.38
  -5  23  -4   -0.20    0.38
  -6  23  -4    1.73    0.52
   6 -24  -4    0.82    0.30
  -6  24   4    1.26    0.51
   5 -24  -4    6.71    0.43
  -5  24   4    8.06    0.76
  -4 -24   4    2.42    0.16
   4 -24  -4    3.43    0.34
  -4  24   4    3.33    0.49
  -3 -24   4    2.10    0.22
   3 -24  -4    2.98    0.27
  -3  24   4    2.75    0.41
   3  24  -4    2.59    0.27
  -2 -24   4   -0.23    0.13
   2 -24  -4   -0.24    0.16
   2  24  -4    0.10    0.20
  -2  24   4    0.14    0.28
   1 -24  -4   -0.09    0.17
  -1 -24   4    0.20    0.18
  -1 -24   4    0.09    0.15
   1  24  -4    0.01    0.22
  -1  24   4    0.03    0.26
   0 -24   4    1.85    0.21
   0  24  -4    1.74    0.28
   0  24   4    1.71    0.26
   1 -24   4    5.20    0.30
  -1  24  -4    5.37    0.46
  -2 -24  -4    0.09    0.16
  -2  24  -4    0.15    0.29
  -3 -24  -4    4.66    0.25
  -3  24  -4    5.53    0.54
  -4  24  -4    0.46    0.37
  -5  24  -4    0.22    0.43
  -6  24  -4    6.88    0.81
   6 -25  -4    0.11    0.32
  -6  25   4    0.35    0.57
   5 -25  -4    1.76    0.30
  -5  25   4    1.86    0.58
  -4 -25   4    4.06    0.20
   4 -25  -4    4.48    0.38
  -4  25   4    4.93    0.55
  -3 -25   4    5.67    0.28
   3 -25  -4    5.91    0.35
  -3  25   4    6.12    0.59
   3  25  -4    5.50    0.33
  -2 -25   4    4.60    0.30
   2 -25  -4    5.20    0.35
   2  25  -4    5.48    0.38
  -2  25   4    4.01    0.54
   1 -25  -4    2.31    0.25
  -1 -25   4    2.76    0.30
  -1 -25   4    2.30    0.24
   1  25  -4    2.18    0.31
  -1  25   4    2.19    0.34
   0 -25   4    0.16    0.19
   0  25  -4    0.17    0.27
   0  25   4    0.46    0.26
   1 -25   4    0.04    0.18
  -1  25  -4    0.45    0.43
  -2 -25  -4    2.35    0.23
   2 -25   4    2.74    0.26
  -2  25  -4    2.68    0.38
  -3 -25  -4    0.07    0.14
  -3  25  -4   -0.10    0.38
  -4  25  -4    4.84    0.60
  -5  25  -4    4.79    0.59
   5 -26  -4    0.21    0.28
  -5  26   4    0.44    0.52
   4 -26  -4    0.10    0.25
  -4 -26   4    0.28    0.11
  -4 -26   4    0.44    0.13
  -4  26   4    0.58    0.51
   3 -26  -4   -0.05    0.22
  -3 -26   4    0.21    0.16
   3  26  -4    0.41    0.19
  -3  26   4    0.25    0.39
   2 -26  -4    1.48    0.25
  -2 -26   4    1.73    0.20
   2  26  -4    1.85    0.28
  -2  26   4    1.96    0.39
   1 -26  -4    0.69    0.21
  -1 -26   4    0.47    0.20
  -1 -26   4    0.51    0.21
  -1  26   4    0.47    0.32
   1  26  -4    0.59    0.27
   0 -26   4    1.21    0.22
   0  26  -4    1.24    0.31
   1 -26   4    4.32    0.34
  -1  26  -4    4.73    0.52
  -2 -26  -4    0.81    0.22
   2 -26   4    1.18    0.23
  -2  26  -4    1.71    0.40
  -3 -26  -4    0.26    0.16
  -3  26  -4    0.55    0.37
  -4  26  -4   -0.29    0.47
  -5  26  -4    1.50    0.56
   4 -27  -4   10.87    0.55
  -4 -27   4   10.29    0.34
  -4 -27   4   10.37    0.33
  -4  27   4   10.92    0.89
   3 -27  -4   -0.25    0.22
  -3 -27   4   -0.09    0.16
   3  27  -4    0.11    0.20
  -3  27   4    0.37    0.43
  -2 -27   4    5.93    0.38
   2 -27  -4    6.02    0.40
   2  27  -4    6.33    0.45
  -2  27   4    5.70    0.65
   1 -27  -4    1.86    0.25
  -1 -27   4    1.59    0.27
  -1 -27   4    1.43    0.25
  -1  27   4    1.29    0.38
   1  27  -4    1.67    0.33
   0 -27   4    2.84    0.28
   0  27  -4    3.01    0.41
   1 -27   4    6.93    0.40
  -1  27  -4    7.17    0.62
   2 -27   4    9.34    0.44
  -2 -27  -4    8.55    0.45
  -2  27  -4   10.06    0.71
  -3 -27  -4    5.05    0.29
  -3 -27  -4    4.90    0.32
   3 -27   4    5.01    0.39
  -3  27  -4    4.91    0.58
  -4  27  -4    1.27    0.57
   4 -28  -4    0.00    0.30
  -4  28   4    0.57    0.59
  -3 -28   4    0.76    0.20
   3 -28  -4    0.62    0.26
   3  28  -4    0.74    0.22
  -3  28   4    0.71    0.50
   2 -28  -4    2.75    0.31
  -2  28   4    2.65    0.50
   2  28  -4    2.86    0.34
  -1 -28   4    0.11    0.24
  -1 -28   4    0.46    0.26
   1 -28  -4    0.33    0.25
   1  28  -4    0.00    0.32
  -1  28   4    0.50    0.43
   0 -28   4    4.70    0.44
   0 -28   4    4.19    0.39
   0  28  -4    4.88    0.61
  -1 -28  -4    0.23    0.30
   1 -28   4    0.38    0.25
  -1  28  -4    0.91    0.41
  -2 -28  -4   13.33    0.55
   2 -28   4   13.58    0.56
  -2  28  -4   13.49    0.82
  -3 -28  -4    0.12    0.19
   3 -28   4    0.37    0.26
  -3 -28  -4    0.26    0.18
  -3  28  -4    0.65    0.50
  -4  28  -4   -0.06    0.55
   3 -29  -4    2.31    0.37
  -3 -29   4    2.46    0.27
  -3  29   4    2.72    0.63
  -2 -29   4    0.49    0.24
   2 -29  -4    0.66    0.29
   2  29  -4    0.77    0.32
  -2  29   4    0.94    0.47
   1 -29  -4    1.15    0.28
  -1 -29   4    0.99    0.28
  -1 -29   4    1.26    0.30
   1  29  -4    1.10    0.37
   0 -29   4    3.14    0.34
   0 -29   4    2.22    0.32
   0  29  -4    1.92    0.44
   1 -29   4    0.56    0.28
  -1 -29  -4    0.83    0.31
  -1  29  -4    0.91    0.43
  -2 -29  -4    0.15    0.27
   2 -29   4   -0.03    0.28
  -2  29  -4    0.66    0.48
  -3  29  -4    1.94    0.64
  -2 -30   4    7.32    0.48
   2  30  -4    6.59    0.59
  -2  30   4    8.67    0.88
  -1 -30   4    2.40    0.34
   1  30  -4    2.90    0.46
   0 -30   4    4.70    0.50
   0 -30   4    4.08    0.40
   0  30  -4    4.23    0.52
  -1 -30  -4    0.40    0.34
   1 -30   4    0.82    0.30
  -1  30  -4    1.01    0.51
  -2 -30  -4    0.41    0.30
  -2  30  -4    0.21    0.53
  10   0  -5   -0.04    0.29
   9   0  -5    1.53    0.30
   9   0  -5    1.09    0.22
   8   0  -5   -0.28    0.16
   8   0  -5    0.36    0.21
   7   0  -5    2.95    0.31
   7   0  -5    3.64    0.25
   6   0  -5   -0.02    0.11
   6   0  -5   -0.15    0.14
   5   0  -5   15.55    0.42
   5   0  -5   15.19    0.49
   4   0  -5    0.06    0.11
   4   0  -5    0.02    0.07
   3   0  -5   30.63    0.77
   3   0  -5   31.53    0.71
   2   0  -5   -0.02    0.05
   1   0  -5   40.62    0.90
  -1   0   5   41.40    0.90
   0   0   5    0.10    0.04
   0   0  -5    0.02    0.04
   1   0   5  118.68    2.62
  -1   0  -5  119.39    2.62
   2   0   5   -0.04    0.05
   3   0   5   48.51    1.06
  -3   0  -5   47.12    1.09
   4   0   5   -0.06    0.05
  -4   0  -5    0.04    0.10
  -5   0  -5   37.83    0.98
   5   0   5   40.95    0.92
   6   0   5    0.04    0.10
  -6   0  -5   -0.07    0.17
  -7   0  -5   65.49    1.62
   7   0   5   66.11    1.50
  -8   0  -5   -0.05    0.28
   8   0   5   -0.07    0.15
   9   0   5    1.87    0.24
  -9   0  -5    1.78    0.43
  10  -1  -5    2.44    0.34
  10   1  -5    2.03    0.31
   9  -1  -5    0.62    0.27
   9  -1  -5    0.19    0.23
   9   1  -5    0.41    0.26
   9   1  -5    0.26    0.21
   8  -1  -5   12.24    0.46
   8  -1  -5   12.38    0.55
   8   1  -5   12.70    0.44
   8   1  -5   11.83    0.53
   7  -1  -5    0.07    0.13
   7  -1  -5   -0.23    0.16
   7   1  -5    0.02    0.12
   7   1  -5   -0.18    0.16
   6  -1  -5    6.22    0.26
   6  -1  -5    5.73    0.32
   6   1  -5    5.79    0.32
   6   1  -5    6.20    0.25
   5  -1  -5    5.68    0.30
   5   1  -5    6.34    0.30
   5   1  -5    6.18    0.22
   4  -1  -5  194.97    4.17
   4  -1  -5  186.71    4.09
   4   1  -5  191.73    4.16
   4   1  -5  195.82    4.13
   3  -1  -5   24.84    0.61
   3  -1  -5   26.07    0.67
   3   1  -5   26.35    0.66
   3   1  -5   26.86    0.60
  -2  -1   5   44.41    0.99
   2  -1  -5   46.44    1.04
   2  -1  -5   44.20    0.99
   2   1  -5   44.61    0.98
  -1  -1   5  276.40    6.06
   1  -1  -5  281.84    6.12
  -1   1   5  278.40    5.99
  -1   1   5  287.21    6.13
   1   1  -5  289.73    6.11
   0  -1   5    8.80    0.23
   0  -1  -5    8.80    0.23
   0   1   5    9.55    0.24
   0   1  -5    9.47    0.23
   1  -1   5  224.28    4.85
  -1  -1  -5  223.67    4.83
   1   1   5  222.23    4.83
  -1   1  -5  220.06    4.82
   2  -1   5    1.86    0.11
   2   1   5    1.83    0.09
  -3  -1  -5    7.68    0.25
   3  -1   5    7.43    0.23
   3   1   5    7.50    0.22
  -3   1  -5    7.52    0.26
  -4  -1  -5    0.40    0.11
   4   1   5    0.42    0.07
  -4   1  -5    0.48    0.12
  -5  -1  -5   18.76    0.55
  -5   1  -5   18.67    0.57
   5   1   5   18.81    0.48
   6  -1   5    5.31    0.25
  -6  -1  -5    5.31    0.33
  -6   1  -5    5.58    0.35
   6   1   5    5.12    0.23
  -7  -1  -5    4.19    0.38
   7  -1   5    3.82    0.24
   7   1   5    3.76    0.23
  -7   1  -5    3.54    0.38
   8  -1   5    7.85    0.35
  -8  -1  -5    7.30    0.52
   8   1   5    6.97    0.32
  -8   1  -5    6.65    0.52
  -9  -1  -5    2.49    0.45
   9  -1   5    2.52    0.29
  -9   1  -5    2.29    0.45
   9   1   5    2.31    0.23
  10  -2  -5    0.09    0.31
  10   2  -5    0.04    0.24
   9  -2  -5    0.57    0.25
   9  -2  -5    0.69    0.27
   9   2  -5    0.95    0.20
   9   2  -5    0.81    0.28
   8  -2  -5    0.30    0.22
   8  -2  -5    0.14    0.16
   8   2  -5   -0.06    0.14
   8   2  -5    0.12    0.22
   7  -2  -5    6.17    0.30
   7  -2  -5    5.37    0.38
   7   2  -5    5.60    0.36
   7   2  -5    6.01    0.27
   6  -2  -5    1.86    0.22
   6   2  -5    1.58    0.20
   6   2  -5    1.80    0.17
   5  -2  -5   11.70    0.44
   5   2  -5   13.26    0.43
   5   2  -5   13.25    0.35
   4  -2  -5    8.97    0.35
   4   2  -5    9.76    0.27
   4   2  -5    9.72    0.33
   3  -2  -5   20.28    0.55
   3   2  -5   19.46    0.52
   3   2  -5   19.13    0.46
   2  -2  -5   68.30    1.50
  -2  -2   5   68.79    1.48
   2  -2  -5   71.48    1.54
   2   2  -5   66.30    1.47
  -1  -2   5    4.10    0.13
   1  -2  -5    3.56    0.14
  -1   2   5    3.60    0.11
  -1   2   5    3.64    0.14
   1   2  -5    3.85    0.13
   0  -2  -5   34.13    0.75
   0  -2   5   33.66    0.75
   0   2  -5   33.71    0.75
   0   2   5   35.05    0.75
   1  -2   5  210.72    4.45
  -1  -2  -5  203.63    4.40
   1   2   5  196.87    4.34
  -1   2  -5  201.10    4.33
  -2  -2  -5    0.29    0.05
   2  -2   5    0.35    0.07
   2   2   5    0.32    0.05
  -3  -2  -5    0.00    0.07
   3   2   5    0.03    0.05
  -3   2  -5    0.06    0.09
  -4  -2  -5    1.65    0.16
  -4   2  -5    1.86    0.19
   4   2   5    1.86    0.11
  -5  -2  -5    9.55    0.35
   5   2   5    9.47    0.28
  -5   2  -5    9.14    0.37
  -6  -2  -5    2.53    0.27
  -6   2  -5    2.91    0.31
   6   2   5    2.39    0.17
   7  -2   5   32.52    0.83
  -7  -2  -5   32.37    0.92
   7   2   5   31.64    0.78
  -7   2  -5   31.95    0.95
   8  -2   5    0.85    0.18
  -8  -2  -5    0.92    0.29
   8   2   5    0.93    0.15
  -8   2  -5    0.94    0.32
  -9  -2  -5    0.18    0.39
   9  -2   5    0.27    0.21
  -9   2  -5    0.38    0.41
   9   2   5    0.45    0.17
  10  -3  -5    0.00    0.33
  10   3  -5    0.15    0.23
   9  -3  -5    2.06    0.32
   9  -3  -5    2.32    0.30
   9   3  -5    2.15    0.21
   9   3  -5    2.22    0.32
   8  -3  -5    3.96    0.40
   8  -3  -5    3.81    0.32
   8   3  -5    3.42    0.53
   8   3  -5    4.01    0.26
   7  -3  -5   -0.03    0.21
   7   3  -5    0.07    0.11
   7   3  -5   -0.20    0.17
   6  -3  -5    0.63    0.19
   6   3  -5    0.79    0.11
   6   3  -5    0.52    0.16
   5  -3  -5    1.28    0.18
   5   3  -5    1.12    0.16
   5   3  -5    1.07    0.12
   4  -3  -5    2.45    0.20
   4   3  -5    2.12    0.12
  -4   3   5    2.43    0.22
   4   3  -5    2.24    0.18
   3  -3  -5    0.17    0.11
   3   3  -5    0.40    0.06
   2  -3  -5  148.53    3.26
   2  -3  -5  147.12    3.22
  -2  -3   5  158.23    3.32
   2   3  -5  151.92    3.27
  -1  -3   5   46.63    1.01
   1  -3  -5   46.51    1.03
   1  -3  -5   45.31    1.00
  -1   3   5   48.77    1.01
   1   3  -5   45.85    1.01
   0  -3   5   10.38    0.26
   0  -3  -5    9.99    0.26
   0   3   5    9.97    0.26
   0   3  -5   10.13    0.26
   1  -3   5   76.40    1.66
  -1  -3  -5   77.73    1.71
   1   3   5   77.49    1.67
  -2  -3  -5   86.41    1.88
   2  -3   5   86.28    1.91
   2   3   5   91.88    1.92
  -3  -3  -5    3.13    0.15
  -3   3  -5    2.98    0.18
   3   3   5    2.70    0.11
  -4  -3  -5    1.53    0.16
   4   3   5    1.37    0.10
  -4   3  -5    1.70    0.19
  -5  -3  -5    2.58    0.22
  -5   3  -5    2.43    0.25
   5   3   5    2.29    0.13
  -6  -3  -5   25.95    0.73
   6   3   5   25.38    0.62
  -6   3  -5   25.59    0.78
  -7  -3  -5    0.09    0.19
  -7   3  -5    0.12    0.23
   7   3   5    0.11    0.10
  -8  -3  -5   -0.08    0.27
   8  -3   5    0.35    0.18
   8   3   5    0.36    0.13
  -8   3  -5    0.40    0.31
  -9  -3  -5    1.83    0.40
   9  -3   5    1.49    0.26
  -9   3  -5    2.09    0.48
   9   3   5    1.30    0.19
  10  -4  -5    1.25    0.35
  10   4  -5    1.41    0.23
   9  -4  -5    0.91    0.30
   9  -4  -5    1.32    0.27
   9   4  -5    1.44    0.19
   9   4  -5    1.46    0.29
   8  -4  -5    0.30    0.24
   8   4  -5    0.21    0.20
   8   4  -5   -0.17    0.12
   7  -4  -5   22.02    0.74
   7   4  -5   22.27    0.69
   7   4  -5   22.33    0.57
   6  -4  -5    3.12    0.28
  -6   4   5    3.44    0.31
   6   4  -5    3.20    0.17
   6   4  -5    3.05    0.26
   5  -4  -5    1.80    0.20
   5   4  -5    1.96    0.20
  -5   4   5    2.00    0.23
   5   4  -5    1.89    0.12
   4  -4  -5    2.22    0.21
  -4   4   5    2.51    0.22
   4   4  -5    2.02    0.18
   4   4  -5    2.18    0.11
   3  -4  -5    8.95    0.32
   3   4  -5    8.35    0.22
   3   4  -5    8.36    0.20
  -3   4   5    8.83    0.33
  -2  -4   5    0.63    0.07
   2  -4  -5    0.74    0.12
   2   4  -5    0.94    0.07
   1  -4  -5   -0.07    0.06
   1  -4  -5   -0.02    0.04
   1  -4  -5   -0.09    0.08
  -1  -4   5    0.02    0.04
   1   4  -5   -0.07    0.04
   0  -4   5    0.02    0.05
   0  -4  -5    0.05    0.05
   0   4   5   -0.03    0.05
   0   4  -5   -0.06    0.06
  -1  -4  -5  806.78   17.56
   1  -4   5  855.80   17.75
  -2  -4  -5    0.34    0.05
   2   4   5    0.43    0.05
  -3  -4  -5   58.96    1.29
  -3   4  -5   58.71    1.35
   3   4   5   58.55    1.26
  -4  -4  -5    5.82    0.23
  -4   4  -5    5.82    0.28
   4   4   5    6.04    0.18
  -5  -4  -5    0.38    0.13
  -5   4  -5    0.69    0.18
   5   4   5    0.50    0.07
  -6  -4  -5    5.34    0.32
  -6   4  -5    5.85    0.38
   6   4   5    5.02    0.20
  -7  -4  -5    0.92    0.22
   7   4   5    0.77    0.11
  -7   4  -5    1.07    0.27
  -8  -4  -5    1.63    0.29
   8  -4   5    1.64    0.23
   8   4   5    1.19    0.15
  -8   4  -5    1.60    0.32
   9  -4   5    3.71    0.39
   9   4   5    3.54    0.27
  -9   4  -5    3.98    0.54
  10  -5  -5    8.09    0.64
  10   5  -5    8.38    0.57
   9  -5  -5    0.05    0.24
   9  -5  -5   -0.03    0.25
   9   5  -5    0.01    0.14
   9   5  -5    0.20    0.26
   8  -5  -5    8.99    0.51
   8   5  -5    9.45    0.47
   8   5  -5    9.12    0.32
   7  -5  -5    7.23    0.43
   7   5  -5    7.22    0.26
   7   5  -5    6.47    0.38
   6  -5  -5    7.02    0.36
   6   5  -5    6.47    0.33
   6   5  -5    6.95    0.23
  -6   5   5    7.04    0.42
   5  -5  -5   28.12    0.77
   5   5  -5   26.92    0.62
   5   5  -5   27.54    0.72
  -5   5   5   25.23    0.77
   4  -5  -5    4.02    0.25
   4   5  -5    3.52    0.21
   4   5  -5    3.82    0.14
  -4   5   5    3.99    0.26
  -3  -5   5    6.54    0.18
   3  -5  -5    6.33    0.28
  -3   5   5    6.26    0.29
   3   5  -5    6.30    0.16
   3   5  -5    6.10    0.17
  -2  -5   5   57.56    1.27
   2  -5  -5   61.05    1.36
  -2   5   5   58.57    1.35
   2   5  -5   59.24    1.27
   1  -5  -5    5.30    0.22
   1  -5  -5    5.43    0.16
   1  -5  -5    5.58    0.19
  -1  -5   5    5.70    0.16
   1   5  -5    5.28    0.16
   0  -5  -5  200.20    4.27
   0  -5   5  188.03    4.21
   0   5   5  205.23    4.30
  -1  -5  -5    1.71    0.09
   1  -5   5    1.56    0.12
   1   5   5    1.77    0.09
  -2  -5  -5   63.55    1.33
   2   5   5   60.61    1.33
  -3  -5  -5   39.75    0.88
  -3   5  -5   38.28    0.95
   3   5   5   39.50    0.85
  -4  -5  -5    2.52    0.16
  -4   5  -5    2.52    0.22
   4   5   5    2.39    0.10
  -5  -5  -5    6.70    0.28
   5   5   5    6.46    0.19
  -5   5  -5    6.20    0.35
  -6  -5  -5    7.05    0.35
  -6   5  -5    7.64    0.41
   6   5   5    7.74    0.23
  -7  -5  -5   27.61    0.79
   7   5   5   27.10    0.64
  -8  -5  -5    1.31    0.29
  -8   5  -5    1.18    0.34
   8   5   5    0.96    0.13
   9  -5   5    0.45    0.24
  -9   5  -5    0.53    0.46
   9   5   5    0.54    0.13
  10  -6  -5    1.36    0.41
   9  -6  -5    4.53    0.45
   9  -6  -5    3.58    0.45
   9   6  -5    3.82    0.43
   9   6  -5    3.75    0.23
   8  -6  -5   25.16    0.82
   8   6  -5   24.11    0.60
   8   6  -5   25.41    0.77
   7  -6  -5    0.03    0.18
   7   6  -5   -0.28    0.17
   7   6  -5   -0.05    0.09
  -7   6   5   -0.03    0.23
   6  -6  -5   19.70    0.64
   6   6  -5   19.24    0.59
   6   6  -5   19.02    0.47
  -6   6   5   19.86    0.69
   5  -6  -5    1.91    0.23
   5   6  -5    2.21    0.11
   5   6  -5    2.47    0.21
  -5   6   5    2.09    0.26
   4  -6  -5   13.30    0.45
   4   6  -5   12.15    0.39
   4   6  -5   12.49    0.30
   4   6  -5   12.53    0.31
  -4   6   5   13.55    0.46
  -3  -6   5    0.18    0.04
   3  -6  -5    0.25    0.11
  -3   6   5    0.19    0.13
   3   6  -5    0.28    0.04
   3   6  -5    0.23    0.04
   2  -6  -5    6.37    0.27
  -2  -6   5    6.81    0.18
   2   6  -5    6.53    0.18
  -2   6   5    5.98    0.27
   1  -6  -5   13.38    0.32
  -1  -6   5   13.06    0.32
   1  -6  -5   13.44    0.38
   1   6  -5   12.88    0.33
   0  -6  -5   14.80    0.36
   0  -6   5   13.99    0.36
   0  -6  -5   13.78    0.37
   0   6   5   14.54    0.35
  -1  -6  -5   13.85    0.33
   1   6   5   13.90    0.34
  -2  -6  -5   81.07    1.73
   2   6   5   78.83    1.70
  -3  -6  -5    2.09    0.11
   3   6   5    2.43    0.09
  -3   6  -5    2.40    0.20
  -4  -6  -5    7.96    0.25
   4   6   5    7.73    0.20
  -4   6  -5    7.66    0.33
  -5  -6  -5    1.09    0.14
  -5   6  -5    1.30    0.21
   5   6   5    0.93    0.08
  -6  -6  -5    8.27    0.36
   6   6   5    8.43    0.23
  -6   6  -5    8.83    0.46
  -7  -6  -5    2.70    0.31
  -7   6  -5    2.75    0.35
   7   6   5    2.25    0.13
   8   6   5    1.25    0.15
  -8   6  -5    1.57    0.38
   9  -6   5    0.88    0.27
   9   6   5    0.48    0.10
  -9   6  -5   -0.01    0.43
   9   6   5    0.32    0.12
   9  -7  -5    0.18    0.27
   9   7  -5    0.01    0.26
   9   7  -5   -0.13    0.10
   8  -7  -5    0.19    0.20
   8   7  -5    0.27    0.21
   8   7  -5    0.02    0.09
   7  -7  -5    0.01    0.17
  -7   7   5    0.42    0.26
   7   7  -5   -0.23    0.16
   7   7  -5   -0.05    0.07
   6  -7  -5    8.02    0.41
   6   7  -5    8.48    0.23
  -6   7   5    8.36    0.47
   6   7  -5    8.78    0.36
   5  -7  -5   28.73    0.81
  -5   7   5   28.98    0.84
   5   7  -5   28.04    0.74
   5   7  -5   27.73    0.63
   4  -7  -5    1.05    0.16
   4   7  -5    1.01    0.08
   4   7  -5    0.76    0.07
  -4   7   5    1.06    0.19
   4   7  -5    1.04    0.13
  -3  -7   5    8.05    0.21
   3  -7  -5    8.26    0.32
   3   7  -5    7.96    0.21
   3   7  -5    8.02    0.21
  -3   7   5    8.09    0.34
   2  -7  -5    0.95    0.14
  -2  -7   5    1.10    0.07
  -2  -7   5    0.97    0.07
   2   7  -5    0.96    0.08
  -2   7   5    0.86    0.14
   1  -7  -5   49.78    1.13
  -1  -7   5   49.27    1.08
   1  -7  -5   49.28    1.08
   0  -7  -5   18.76    0.46
   0  -7   5   19.09    0.46
   0  -7  -5   18.65    0.47
   0   7   5   18.58    0.44
  -1  -7  -5    2.72    0.12
  -2  -7  -5   50.67    1.10
   2   7   5   51.74    1.11
  -3  -7  -5    8.99    0.22
  -3  -7  -5    9.17    0.23
   3   7   5    8.87    0.22
  -3   7  -5    8.83    0.33
  -4  -7  -5    0.88    0.09
   4   7   5    0.78    0.06
  -4   7  -5    0.94    0.17
  -5  -7  -5    6.50    0.26
   5   7   5    6.23    0.17
  -5   7  -5    7.11    0.36
  -6  -7  -5    0.07    0.13
  -6   7  -5    0.48    0.23
   6   7   5    0.15    0.05
   7   7   5    1.16    0.10
  -7   7  -5    1.17    0.31
   8   7   5    1.19    0.12
  -8   7  -5    1.97    0.39
   8   7   5    1.27    0.10
   9  -7   5    3.82    0.37
  -9   7  -5    3.33    0.55
   9  -8  -5    3.37    0.40
   9   8  -5    3.79    0.41
   8  -8  -5    0.94    0.25
   8   8  -5    0.71    0.07
   8   8  -5    0.90    0.22
   7  -8  -5    1.11    0.23
   7   8  -5    0.47    0.19
   7   8  -5    0.53    0.07
  -7   8   5    1.14    0.28
   6  -8  -5   -0.04    0.22
  -6   8   5    0.06    0.21
   6   8  -5   -0.04    0.12
   5  -8  -5    1.44    0.21
   5   8  -5    1.65    0.19
  -5   8   5    1.89    0.25
   5   8  -5    1.40    0.11
   5   8  -5    1.37    0.09
   4  -8  -5   20.06    0.61
   4   8  -5   20.39    0.53
   4   8  -5   19.67    0.47
   4   8  -5   19.91    0.45
  -4   8   5   19.56    0.62
   3  -8  -5   20.40    0.59
  -3  -8   5   20.92    0.47
  -3   8   5   20.15    0.60
   3   8  -5   21.24    0.47
   2  -8  -5   48.21    1.17
  -2  -8   5   50.39    1.08
  -2  -8   5   49.48    1.08
  -2   8   5   51.26    1.19
  -1  -8   5    0.05    0.05
   1  -8  -5    0.13    0.06
   1  -8  -5   -0.06    0.08
  -1   8   5    0.06    0.10
   0  -8   5    0.93    0.10
   0  -8  -5    0.86    0.11
   0  -8  -5    0.92    0.10
   0   8   5    0.96    0.09
  -1  -8  -5    0.86    0.08
  -1  -8  -5    0.80    0.07
   1   8   5    0.92    0.09
  -2  -8  -5   77.19    1.67
  -3  -8  -5   64.16    1.36
  -3  -8  -5   64.66    1.36
  -3   8  -5   63.40    1.49
  -4  -8  -5   11.92    0.31
   4   8   5   11.93    0.28
  -4   8  -5   12.83    0.46
  -5  -8  -5    4.89    0.22
  -5   8  -5    5.44    0.34
   5   8   5    4.77    0.13
  -6   8  -5    1.81    0.26
  -7   8  -5    8.69    0.52
  -8   8  -5    0.67    0.36
  -9   8  -5    1.85    0.53
   9   9  -5    0.31    0.25
   9   9  -5    0.17    0.15
   8  -9  -5    0.21    0.21
  -8   9   5    0.28    0.30
   8   9  -5    0.84    0.21
   8   9  -5    0.41    0.12
   7  -9  -5    0.98    0.21
   7   9  -5    0.11    0.16
   7   9  -5    0.31    0.10
  -7   9   5    0.13    0.25
   6  -9  -5   33.59    0.97
   6   9  -5   33.37    0.73
   6   9  -5   33.50    0.86
   6   9  -5   33.41    0.77
  -6   9   5   34.78    1.01
   5  -9  -5   -0.09    0.15
  -5   9   5    0.39    0.19
   5   9  -5    0.28    0.12
   5   9  -5    0.26    0.05
   5   9  -5    0.29    0.07
   4  -9  -5    8.83    0.38
  -4   9   5    9.61    0.42
   4   9  -5    9.71    0.24
   4   9  -5    9.38    0.26
  -3  -9   5   12.97    0.31
   3  -9  -5   12.77    0.44
  -3   9   5   13.22    0.46
  -2  -9   5    2.50    0.12
  -2  -9   5    2.58    0.11
   2  -9  -5    2.72    0.19
  -2   9   5    2.55    0.21
   1  -9  -5   72.98    1.63
   1  -9  -5   75.09    1.58
  -1  -9   5   70.95    1.58
  -1   9   5   71.87    1.63
   0  -9   5   56.07    1.25
   0  -9  -5   55.96    1.25
   0   9   5   56.81    1.23
  -1  -9  -5  174.02    3.70
  -1  -9  -5  175.54    3.73
   1   9   5  170.28    3.68
  -2  -9  -5   49.32    1.07
  -3  -9  -5    2.72    0.10
  -3   9  -5    3.14    0.22
  -4   9  -5    2.35    0.24
  -5   9  -5   13.58    0.54
  -7   9  -5    8.64    0.55
  -8   9  -5    0.76    0.35
  -9   9  -5    1.34    0.54
   9  10  -5    5.39    0.30
   8 -10  -5   -0.06    0.20
  -8  10   5    0.49    0.34
   8  10  -5    0.17    0.20
   8  10  -5   -0.01    0.12
   7 -10  -5    0.00    0.19
  -7  10   5    0.26    0.27
   7  10  -5    0.10    0.10
   7  10  -5    0.12    0.16
   6 -10  -5    1.60    0.24
   6  10  -5    1.15    0.17
   6  10  -5    1.45    0.14
   5 -10  -5   57.84    1.42
   5  10  -5   56.52    1.25
   5  10  -5   57.24    1.31
  -5  10   5   54.72    1.44
   4 -10  -5   26.61    0.75
   4  10  -5   26.75    0.61
  -4  10   5   25.29    0.76
  -3 -10   5    7.02    0.19
   3 -10  -5    7.02    0.31
  -3  10   5    7.16    0.33
   2 -10  -5    5.83    0.28
  -2 -10   5    6.31    0.19
   2 -10  -5    6.39    0.20
  -2 -10   5    6.32    0.19
  -2  10   5    6.28    0.29
  -1 -10   5   81.50    1.82
   1 -10  -5   86.50    1.88
   1 -10  -5   83.86    1.82
  -1  10   5   84.37    1.88
   0 -10  -5   -0.06    0.07
   0  10   5    0.00    0.06
  -1 -10  -5   25.21    0.57
  -1 -10  -5   25.67    0.59
   1  10   5   24.40    0.59
  -2 -10  -5    1.67    0.10
   2  10   5    1.61    0.12
  -3 -10  -5   53.43    1.13
  -3  10  -5   52.80    1.29
  -4  10  -5    0.17    0.16
  -5  10  -5    0.53    0.21
  -6  10  -5    1.27    0.28
  -7  10  -5   -0.04    0.30
  -8  10  -5    1.90    0.41
  -9  10  -5    4.24    0.63
   9  11  -5    1.38    0.19
   8 -11  -5    0.80    0.23
   8  11  -5    0.62    0.20
   8  11  -5    0.52    0.14
  -8  11   5    0.93    0.36
   7 -11  -5    4.64    0.34
  -7  11   5    4.28    0.45
   7  11  -5    4.83    0.31
   7  11  -5    5.07    0.23
   6 -11  -5   17.93    0.63
  -6  11   5   17.65    0.69
   6  11  -5   16.75    0.44
   6  11  -5   16.06    0.51
   5 -11  -5    0.56    0.19
  -5  11   5    0.85    0.23
   5  11  -5    0.51    0.13
   5  11  -5    0.50    0.09
  -4 -11   5    7.05    0.18
   4 -11  -5    6.38    0.33
  -4  11   5    7.43    0.37
  -3 -11   5    1.81    0.09
   3 -11  -5    1.62    0.21
  -3  11   5    2.09    0.26
   2 -11  -5   13.01    0.43
   2 -11  -5   13.34    0.35
  -2 -11   5   13.31    0.33
  -2 -11   5   12.89    0.34
  -2  11   5   13.30    0.45
  -1 -11   5   16.56    0.43
   1 -11  -5   17.24    0.48
   1 -11  -5   16.99    0.43
  -1  11   5   17.01    0.49
   0 -11  -5   60.96    1.35
   0 -11  -5   59.28    1.33
  -1 -11  -5    0.65    0.09
  -1 -11  -5    0.65    0.08
   1  11   5    0.74    0.09
  -2 -11  -5   39.86    0.87
   2  11   5   39.46    0.90
  -2  11  -5   38.33    0.97
  -3 -11  -5    0.34    0.04
  -3  11  -5    0.27    0.15
  -4  11  -5   38.14    1.02
  -5  11  -5    0.13    0.20
  -6  11  -5    9.60    0.54
  -7  11  -5    1.88    0.36
  -8  11  -5    0.48    0.36
  -9  11  -5   10.98    0.96
   9  12  -5    0.88    0.26
   8 -12  -5    0.41    0.21
  -8  12   5    0.46    0.35
   8  12  -5    0.26    0.18
   8  12  -5   -0.12    0.14
   7 -12  -5    6.37    0.41
   7  12  -5    6.16    0.26
  -7  12   5    6.28    0.54
   7  12  -5    6.21    0.33
   6 -12  -5   42.57    1.15
   6  12  -5   39.98    0.94
  -6  12   5   39.72    1.17
   6  12  -5   41.73    1.00
  -5  12   5    5.29    0.38
   5  12  -5    4.43    0.24
   5  12  -5    4.46    0.20
   4 -12  -5   13.47    0.48
  -4 -12   5   12.86    0.31
  -4  12   5   12.78    0.50
   3 -12  -5   12.25    0.44
  -3 -12   5   13.37    0.32
  -3  12   5   13.07    0.48
   2 -12  -5    1.52    0.13
  -2 -12   5    1.34    0.12
  -2 -12   5    1.44    0.10
   2 -12  -5    1.50    0.17
  -2  12   5    1.61    0.21
  -1 -12   5   17.33    0.45
   1 -12  -5   17.69    0.49
   1 -12  -5   16.88    0.45
  -1  12   5   18.66    0.52
   0 -12  -5    4.89    0.20
   0 -12  -5    5.18    0.20
  -1 -12  -5    0.33    0.06
  -1 -12  -5    0.28    0.08
   1  12   5    0.17    0.07
  -2 -12  -5    0.26    0.06
  -2  12  -5    0.36    0.13
   2  12   5    0.26    0.08
  -3 -12  -5    2.21    0.09
   3  12   5    2.30    0.15
  -3  12  -5    2.09    0.23
  -4  12  -5    6.19    0.35
  -5  12  -5    4.86    0.40
  -6  12  -5    9.05    0.53
  -7  12  -5    4.59    0.50
  -8  12  -5    3.44    0.50
  -9  12  -5    3.27    0.65
   9  13  -5    2.05    0.23
  -8  13   5    0.90    0.39
   8  13  -5    0.49    0.19
   8  13  -5    0.31    0.16
   7 -13  -5    2.77    0.33
   7  13  -5    3.65    0.22
  -7  13   5    3.63    0.47
   7  13  -5    3.87    0.27
   6 -13  -5    0.14    0.18
  -6  13   5    0.27    0.24
   6  13  -5    0.41    0.14
   6  13  -5    0.31    0.11
   5 -13  -5    0.10    0.17
   5  13  -5    0.24    0.12
  -5  13   5    0.35    0.21
  -4 -13   5   18.51    0.43
   4 -13  -5   19.23    0.61
  -4  13   5   18.92    0.65
  -3 -13   5    5.63    0.17
   3 -13  -5    5.79    0.30
  -3  13   5    5.40    0.33
  -2 -13   5    1.57    0.13
  -2 -13   5    1.42    0.11
   2 -13  -5    1.52    0.19
   2 -13  -5    1.35    0.14
  -2  13   5    1.61    0.19
  -1 -13   5    1.17    0.12
  -1 -13   5    0.95    0.11
   1 -13  -5    0.98    0.13
   1 -13  -5    1.21    0.13
  -1  13   5    0.94    0.15
   0 -13  -5    0.56    0.09
   0 -13  -5    0.49    0.09
   0  13   5    0.60    0.11
  -1 -13  -5   12.02    0.34
   1  13   5   11.66    0.33
  -2 -13  -5   12.33    0.33
   2  13   5   12.89    0.36
  -2  13  -5   12.65    0.43
  -3 -13  -5    8.72    0.22
  -3  13  -5    8.96    0.38
   3  13   5    8.31    0.28
  -4  13  -5    0.19    0.18
   4  13   5    0.44    0.10
  -5  13  -5    1.47    0.31
  -6  13  -5   16.05    0.67
  -7  13  -5    3.15    0.42
  -8  13  -5    0.28    0.41
   9  14  -5    0.21    0.22
  -8  14   5    1.22    0.41
   7 -14  -5    0.39    0.19
  -7  14   5    0.27    0.33
   7  14  -5    0.25    0.13
   7  14  -5    0.44    0.15
   6 -14  -5    1.13    0.22
   6  14  -5    0.92    0.15
   6  14  -5    0.85    0.13
  -6  14   5    1.01    0.30
   5 -14  -5    8.86    0.43
   5  14  -5    8.59    0.31
  -4 -14   5    7.85    0.21
   4 -14  -5    8.60    0.39
  -4  14   5    8.60    0.45
  -3 -14   5   13.78    0.35
   3 -14  -5   13.88    0.49
  -3  14   5   13.97    0.51
  -2 -14   5    6.98    0.22
  -2 -14   5    6.56    0.23
   2 -14  -5    6.69    0.30
   2 -14  -5    6.81    0.24
  -2  14   5    7.23    0.35
   1 -14  -5   33.44    0.82
  -1 -14   5   32.46    0.77
  -1 -14   5   32.44    0.76
   1 -14  -5   32.83    0.77
  -1  14   5   32.08    0.84
   0 -14  -5    9.33    0.29
   0 -14  -5    8.90    0.30
  -1 -14  -5    4.18    0.19
   1  14   5    4.31    0.18
  -2 -14  -5   25.60    0.60
   2  14   5   25.28    0.63
  -2  14  -5   25.53    0.72
  -3 -14  -5    1.56    0.10
   3  14   5    1.77    0.15
  -3  14  -5    1.28    0.20
  -4  14  -5    0.12    0.19
   4  14   5    0.07    0.11
  -5  14  -5    7.46    0.49
   5  14   5    7.22    0.30
  -6  14  -5    1.23    0.28
  -7  14  -5    6.97    0.57
  -8  14  -5    9.83    0.72
  -8  15   5    8.18    0.75
   8  15  -5    6.68    0.34
   7 -15  -5    4.28    0.35
  -7  15   5    4.15    0.48
   7  15  -5    4.64    0.26
   6 -15  -5    3.05    0.32
   6  15  -5    3.36    0.22
  -6  15   5    3.85    0.42
   5 -15  -5   10.03    0.47
   5  15  -5   10.83    0.34
  -5  15   5   10.32    0.52
  -4 -15   5   13.71    0.32
   4 -15  -5   13.83    0.51
  -4  15   5   13.57    0.58
  -3 -15   5   10.21    0.27
   3 -15  -5   10.11    0.41
  -3  15   5    9.98    0.46
  -2 -15   5    2.24    0.14
   2 -15  -5    1.84    0.22
  -2 -15   5    2.32    0.16
   2 -15  -5    2.34    0.16
  -2  15   5    2.85    0.27
  -1 -15   5    0.06    0.07
   1 -15  -5    0.05    0.08
  -1 -15   5    0.09    0.08
   1 -15  -5   -0.05    0.10
  -1  15   5   -0.01    0.13
   0 -15  -5    0.62    0.11
   0  15   5    0.54    0.13
  -1 -15  -5    0.54    0.10
  -1  15  -5    0.54    0.14
  -2 -15  -5   94.12    2.04
   2  15   5   95.56    2.08
  -2  15  -5   94.11    2.17
  -3 -15  -5    4.56    0.15
  -3  15  -5    4.63    0.32
   3  15   5    4.49    0.21
   4  15   5    5.01    0.23
  -4  15  -5    5.10    0.35
  -5  15  -5    0.25    0.21
   5  15   5    0.15    0.12
  -6  15  -5    1.96    0.36
   6  15   5    2.17    0.19
   7  15   5    0.37    0.19
  -7  15  -5    0.05    0.34
   8  15   5    7.35    0.44
  -8  15  -5    8.03    0.72
  -8  16   5    0.78    0.47
  -7  16   5   -0.14    0.33
   7  16  -5    0.10    0.12
   6 -16  -5    2.05    0.26
   6  16  -5    2.12    0.19
  -6  16   5    2.32    0.37
   5 -16  -5    2.35    0.27
  -5  16   5    3.54    0.39
   5  16  -5    2.72    0.19
  -4  16   5    0.58    0.24
   3 -16  -5   33.15    0.79
   3 -16  -5   32.72    0.89
  -3 -16   5   32.70    0.74
  -3  16   5   30.43    0.91
  -2 -16   5    7.52    0.25
   2 -16  -5    7.56    0.27
   2 -16  -5    7.37    0.33
  -2 -16   5    7.20    0.26
  -2  16   5    7.70    0.39
   1 -16  -5   10.72    0.37
  -1 -16   5   11.14    0.34
  -1 -16   5   10.87    0.33
   1 -16  -5   10.63    0.33
  -1  16   5   10.78    0.41
   0 -16  -5    3.41    0.19
   0  16   5    3.12    0.23
  -1  16  -5    0.58    0.15
  -2 -16  -5    1.21    0.14
   2  16   5    1.32    0.13
  -2  16  -5    1.37    0.21
  -3 -16  -5    1.02    0.11
  -3  16  -5    1.29    0.23
   3  16   5    1.23    0.13
  -5  16  -5   14.46    0.62
   5  16   5   13.75    0.44
  -6  16  -5    7.34    0.57
   6  16   5    6.19    0.32
  -7  16  -5    0.20    0.36
   7  16   5    0.42    0.19
   8  16   5    0.49    0.26
  -8  16  -5    0.51    0.46
  -8  17   5    0.87    0.49
  -7  17   5    4.27    0.49
   6  17  -5   -0.09    0.10
  -6  17   5    0.10    0.31
   5 -17  -5    0.42    0.19
  -5  17   5    0.62    0.27
   5  17  -5    0.43    0.11
   4 -17  -5    0.08    0.16
  -4 -17   5    0.07    0.05
  -4  17   5    0.17    0.24
   3 -17  -5    5.62    0.33
   3 -17  -5    5.90    0.25
  -3 -17   5    5.75    0.21
  -3  17   5    6.14    0.39
  -2 -17   5   43.47    1.01
  -2 -17   5   44.16    1.00
   2 -17  -5   43.67    1.10
   2 -17  -5   43.76    1.03
  -2  17   5   43.05    1.13
  -1 -17   5    2.76    0.18
  -1 -17   5    2.50    0.18
   1 -17  -5    2.64    0.19
  -1  17   5    2.81    0.27
   0 -17  -5   23.48    0.61
   0  17  -5   24.11    0.66
   0  17   5   23.36    0.64
  -1  17  -5   10.42    0.41
  -2 -17  -5   18.50    0.48
   2  17   5   18.90    0.50
  -2  17  -5   17.77    0.59
  -3 -17  -5    1.75    0.13
  -3  17  -5    2.47    0.28
   4  17   5    0.21    0.12
  -4  17  -5    0.46    0.25
  -5  17  -5    2.59    0.36
   5  17   5    2.44    0.23
   6  17   5   -0.01    0.15
  -6  17  -5    0.55    0.33
   7  17   5    0.03    0.20
  -7  17  -5   -0.04    0.36
  -8  17  -5    1.31    0.54
   8  17   5    0.90    0.28
  -8  18   5    1.51    0.57
  -7  18   5   -0.47    0.37
  -6  18   5   13.31    0.67
   6  18  -5   12.96    0.32
   5  18  -5    0.71    0.11
  -5  18   5    0.77    0.30
  -4 -18   5    4.15    0.14
   4 -18  -5    3.67    0.33
  -4  18   5    3.49    0.61
  -3 -18   5    0.66    0.09
   3 -18  -5    0.71    0.15
   3 -18  -5    0.62    0.18
  -3  18   5    0.83    0.24
  -2 -18   5   11.91    0.36
   2 -18  -5   11.94    0.39
  -2 -18   5   12.42    0.38
  -2  18   5   12.06    0.49
  -1 -18   5    0.35    0.11
  -1 -18   5    0.33    0.11
   1 -18  -5    0.37    0.12
  -1  18   5    0.31    0.17
   0 -18  -5    6.90    0.29
   0  18  -5    7.14    0.33
   0  18   5    6.88    0.32
  -1  18  -5   91.98    2.12
  -2 -18  -5    7.49    0.27
  -2  18  -5    8.15    0.41
  -3 -18  -5    1.10    0.13
  -3  18  -5    1.41    0.24
   3  18   5    1.53    0.15
   4  18   5    9.35    0.35
  -4  18  -5    8.69    0.49
  -5  18  -5   10.44    0.59
   5  18   5   10.09    0.38
  -6  18  -5   -0.05    0.34
   6  18   5    0.22    0.16
  -7  18  -5    4.88    0.54
   7  18   5    3.85    0.35
   8  18   5    0.05    0.26
  -7  19   5    5.49    0.69
  -6  19   5    1.27    0.37
  -5  19   5    2.28    0.40
   5  19  -5    2.29    0.16
  -4 -19   5    3.66    0.14
   4 -19  -5    3.42    0.29
  -4  19   5    4.14    0.44
  -3 -19   5   57.80    1.28
   3 -19  -5   57.73    1.34
  -3  19   5   56.95    1.48
  -2 -19   5    0.33    0.13
  -2 -19   5    0.43    0.11
   2 -19  -5    0.47    0.13
  -2  19   5    0.45    0.23
  -1 -19   5    7.24    0.30
  -1 -19   5    7.42    0.29
   1 -19  -5    7.42    0.30
   1  19  -5    7.52    0.32
  -1  19   5    6.96    0.38
   0 -19   5   27.20    0.68
   0 -19  -5   25.74    0.69
   0  19  -5   26.45    0.74
   0  19   5   26.76    0.72
  -1  19  -5   -0.06    0.15
  -2 -19  -5   -0.15    0.10
  -2  19  -5    0.06    0.17
  -3 -19  -5    0.04    0.08
   3  19   5   -0.04    0.10
  -4  19  -5    0.47    0.25
   4  19   5    0.13    0.12
  -5  19  -5    1.38    0.32
   5  19   5    1.20    0.18
   6  19   5    0.29    0.17
  -6  19  -5    0.39    0.33
   7  19   5    0.02    0.23
  -7  19  -5    0.16    0.45
  -7  20   5    2.78    0.57
  -6  20   5    0.04    0.35
  -5  20   5    4.71    0.51
   4 -20  -5    6.30    0.31
  -4 -20   5    5.70    0.19
  -4  20   5    5.74    0.49
   3 -20  -5   17.53    0.53
  -3 -20   5   17.40    0.46
  -3  20   5   18.72    0.70
   2 -20  -5    4.65    0.31
  -2 -20   5    5.18    0.27
  -2 -20   5    5.45    0.25
  -2  20   5    4.99    0.40
   2  20  -5    5.35    0.28
  -1 -20   5    0.81    0.14
  -1 -20   5    0.90    0.14
  -1  20   5    0.71    0.22
   1  20  -5    1.08    0.19
   0 -20   5   16.26    0.47
   0  20  -5   15.75    0.55
   0  20   5   16.33    0.53
  -1  20  -5   16.01    0.57
  -2 -20  -5   26.78    0.69
  -2  20  -5   28.12    0.85
  -3 -20  -5    1.10    0.11
  -3  20  -5    1.80    0.30
   4  20   5    1.24    0.17
  -4  20  -5    1.44    0.31
   5  20   5    0.12    0.16
  -5  20  -5    0.34    0.30
  -6  20  -5    0.22    0.37
   6  20   5    0.48    0.20
   7  20   5    5.20    0.41
  -7  20  -5    5.51    0.70
  -7  21   5   -0.32    0.48
  -6  21   5    0.41    0.40
  -5  21   5    1.58    0.36
   4 -21  -5    0.15    0.17
  -4 -21   5    0.38    0.08
   4  21  -5    0.30    0.12
  -4  21   5    0.29    0.30
  -3 -21   5   -0.12    0.09
   3 -21  -5   -0.06    0.13
  -3  21   5   -0.03    0.29
   3  21  -5   -0.01    0.14
  -2 -21   5    0.06    0.13
  -2 -21   5    0.16    0.11
   2 -21  -5   -0.22    0.13
   2  21  -5   -0.07    0.14
  -2  21   5    0.08    0.25
  -1 -21   5    4.78    0.26
  -1 -21   5    4.79    0.28
   1 -21  -5    4.54    0.27
  -1  21   5    4.39    0.38
   1  21  -5    4.61    0.32
   0 -21   5   15.48    0.48
   0  21   5   16.06    0.53
   0  21  -5   15.33    0.55
  -1  21  -5    3.56    0.34
  -2 -21  -5    6.30    0.28
  -2  21  -5    5.85    0.43
  -3 -21  -5   -0.04    0.10
  -3  21  -5    0.32    0.27
   4  21   5    0.22    0.12
  -4  21  -5    0.48    0.30
   5  21   5    0.24    0.17
  -5  21  -5    0.72    0.34
   6  21   5    0.12    0.20
  -6  21  -5   -0.54    0.38
  -7  21  -5    2.11    0.89
   7  21   5    1.28    0.28
  -7  22   5   -0.46    0.57
  -6  22   5    1.30    0.47
   5 -22  -5   -0.03    0.20
  -5  22   5    0.23    0.36
  -4 -22   5   11.20    0.31
   4 -22  -5   11.92    0.44
  -4  22   5   11.76    0.65
   4  22  -5   11.09    0.35
  -3 -22   5    0.09    0.11
   3 -22  -5   -0.03    0.15
   3  22  -5    0.41    0.15
  -3  22   5    0.17    0.29
  -2 -22   5    0.33    0.12
   2 -22  -5    0.06    0.14
   2  22  -5    0.00    0.15
  -2  22   5    0.13    0.27
  -1 -22   5    5.74    0.29
   1 -22  -5    6.00    0.31
  -1 -22   5    6.06    0.31
  -1  22   5    5.62    0.42
   1  22  -5    5.88    0.36
   0 -22   5   22.99    0.64
   0  22  -5   23.23    0.72
  -1  22  -5   11.11    0.52
  -2 -22  -5   12.75    0.42
  -3 -22  -5    2.81    0.20
  -3  22  -5    3.22    0.41
  -4  22  -5    6.66    0.58
   5  22   5    3.00    0.28
  -5  22  -5    3.88    0.46
  -6  22  -5    3.02    0.52
   6  22   5    2.19    0.26
   6 -23  -5    4.18    0.43
  -6  23   5    4.19    0.62
   5 -23  -5    1.78    0.26
  -5  23   5    2.34    0.46
  -4 -23   5    4.70    0.20
   4 -23  -5    5.38    0.36
  -4  23   5    4.78    0.59
   4  23  -5    5.06    0.25
   3 -23  -5   -0.09    0.16
  -3 -23   5    0.04    0.11
   3  23  -5   -0.09    0.16
  -3  23   5    0.06    0.31
  -2 -23   5    4.24    0.26
  -2 -23   5    3.70    0.29
   2 -23  -5    4.18    0.30
  -2  23   5    4.82    0.44
   2  23  -5    4.42    0.33
   1 -23  -5    1.96    0.22
  -1 -23   5    1.89    0.20
  -1 -23   5    1.77    0.20
  -1  23   5    1.83    0.29
   1  23  -5    2.06    0.26
   0 -23   5   -0.02    0.14
   0  23  -5    0.21    0.22
  -1 -23  -5    1.27    0.19
   1 -23   5    1.33    0.20
  -1  23  -5    1.28    0.27
  -2 -23  -5    3.61    0.28
  -2  23  -5    4.15    0.47
  -3 -23  -5   -0.06    0.11
  -3  23  -5    0.05    0.29
  -4  23  -5    2.55    0.43
  -5  23  -5    0.35    0.35
   6  23   5    1.27    0.24
  -6  23  -5    0.44    0.50
   6 -24  -5    0.11    0.28
  -6  24   5   -0.36    0.51
   5 -24  -5    8.14    0.46
  -5  24   5    7.60    0.70
  -4 -24   5   -0.04    0.10
   4 -24  -5    0.56    0.22
   4  24  -5    0.05    0.12
  -4  24   5    0.27    0.38
  -3 -24   5    2.63    0.23
   3 -24  -5    2.72    0.26
   3  24  -5    3.47    0.31
  -3  24   5    2.80    0.41
   2 -24  -5    0.25    0.20
  -2 -24   5    0.42    0.16
  -2 -24   5    0.33    0.18
   2  24  -5    0.50    0.20
  -2  24   5    0.30    0.27
  -1 -24   5    4.56    0.30
   1 -24  -5    4.67    0.33
  -1 -24   5    4.24    0.30
   1  24  -5    4.23    0.38
  -1  24   5    4.09    0.43
   0 -24   5    2.68    0.29
   0  24  -5    3.45    0.39
  -1 -24  -5   33.42    0.88
   1 -24   5   33.60    0.87
  -1  24  -5   32.59    1.01
  -2 -24  -5    3.26    0.29
  -2  24  -5    3.90    0.47
  -3 -24  -5    2.12    0.22
  -3  24  -5    2.13    0.38
  -4  24  -5    5.75    0.63
  -5  24  -5    1.01    0.45
  -6  24  -5    1.39    0.62
   5 -25  -5    5.44    0.47
  -5  25   5    6.39    0.66
   4 -25  -5    0.41    0.23
  -4 -25   5    0.57    0.12
  -4  25   5    0.90    0.41
   3 -25  -5    2.35    0.26
  -3 -25   5    2.14    0.19
   3  25  -5    2.15    0.24
  -3  25   5    1.91    0.40
  -2 -25   5    2.90    0.28
   2 -25  -5    2.97    0.33
   2  25  -5    2.93    0.37
  -2  25   5    2.29    0.47
  -1 -25   5    0.07    0.18
   1 -25  -5    0.26    0.19
  -1  25   5    0.42    0.28
   1  25  -5    0.55    0.28
   0 -25   5    7.74    0.37
   0 -25   5    7.47    0.41
   0  25  -5    7.48    0.52
  -1 -25  -5    0.36    0.20
   1 -25   5    0.59    0.18
  -1  25  -5    0.34    0.34
  -2 -25  -5    4.95    0.34
  -2  25  -5    5.61    0.54
  -3 -25  -5    0.53    0.15
  -3  25  -5    0.26    0.38
  -4  25  -5    2.91    0.49
  -5  25  -5   -0.18    0.48
   5 -26  -5    0.91    0.32
  -5  26   5    1.32    0.60
  -4 -26   5    3.48    0.22
   4 -26  -5    3.37    0.32
  -4  26   5    3.02    0.55
  -3 -26   5    3.65    0.28
   3 -26  -5    3.72    0.38
  -3  26   5    3.83    0.49
   3  26  -5    3.79    0.36
  -2 -26   5    0.15    0.18
   2 -26  -5    0.30    0.23
  -2  26   5    0.02    0.36
   2  26  -5    0.33    0.25
   1 -26  -5   -0.14    0.19
  -1 -26   5    0.15    0.21
  -1 -26   5    0.00    0.20
   1  26  -5    0.43    0.27
  -1  26   5    0.45    0.30
   0 -26   5    0.73    0.23
   0 -26   5    0.61    0.21
   0  26  -5    0.81    0.31
   1 -26   5    5.99    0.37
  -1 -26  -5    6.10    0.41
  -1  26  -5    6.23    0.54
  -2 -26  -5    3.37    0.35
   2 -26   5    4.41    0.35
  -2  26  -5    3.89    0.47
  -3 -26  -5    0.31    0.16
  -3  26  -5    0.86    0.42
  -4  26  -5    0.24    0.48
  -5  26  -5    2.38    0.59
   4 -27  -5    0.60    0.30
  -4 -27   5    0.25    0.14
  -4  27   5    0.10    0.51
  -3 -27   5    0.10    0.18
   3 -27  -5    0.11    0.24
   3  27  -5    0.05    0.22
  -3  27   5    0.02    0.42
   2 -27  -5    0.48    0.24
  -2 -27   5    0.36    0.22
  -2  27   5    0.38    0.39
   2  27  -5    0.33    0.28
   1 -27  -5    0.20    0.22
  -1 -27   5    0.08    0.22
  -1 -27   5    0.26    0.22
   1  27  -5    0.15    0.30
   0 -27   5    0.06    0.22
   0 -27   5    0.23    0.23
   0  27  -5    0.31    0.33
   1 -27   5   -0.02    0.22
  -1 -27  -5   -0.02    0.24
  -1  27  -5    0.54    0.36
  -2 -27  -5    5.31    0.40
   2 -27   5    6.64    0.43
  -2  27  -5    6.56    0.67
  -3 -27  -5    2.84    0.30
  -3  27  -5    3.06    0.53
  -4  27  -5    0.10    0.54
   4 -28  -5    2.51    0.36
  -4  28   5    2.80    0.64
  -3 -28   5   -0.12    0.20
   3 -28  -5    0.21    0.27
   3  28  -5    0.38    0.26
  -3  28   5    0.34    0.48
   2 -28  -5    2.38    0.30
  -2 -28   5    2.31    0.28
   2  28  -5    2.33    0.35
  -2  28   5    3.12    0.48
  -1 -28   5   -0.17    0.24
  -1 -28   5    0.09    0.26
   1  28  -5    0.10    0.33
   0 -28   5    0.44    0.27
   0 -28   5    0.53    0.25
   0  28  -5    1.22    0.38
  -1 -28  -5    0.15    0.27
   1 -28   5   -0.14    0.24
  -1  28  -5    0.07    0.41
  -2 -28  -5    0.62    0.25
   2 -28   5    1.36    0.27
  -2  28  -5    0.65    0.47
   3 -28   5    0.48    0.27
  -3 -28  -5    0.53    0.20
  -3  28  -5    0.81    0.51
   3 -29  -5    1.14    0.38
  -3 -29   5    0.84    0.29
  -3  29   5    1.71    0.57
  -2 -29   5    0.17    0.25
   2 -29  -5    0.62    0.27
   2  29  -5    0.12    0.33
  -1 -29   5    0.38    0.28
  -1 -29   5   -0.09    0.26
   1  29  -5    0.57    0.37
   0 -29   5    4.99    0.45
   0 -29   5    4.10    0.48
   0  29  -5    5.32    0.65
   1 -29   5    0.26    0.27
  -1 -29  -5    0.64    0.32
   1 -29   5    0.63    0.32
  -1  29  -5    0.90    0.46
   2 -29   5    5.85    0.47
  -2 -29  -5    4.42    0.46
  -2  29  -5    5.96    0.63
  -3  29  -5   -0.75    0.59
  -2 -30   5    2.25    0.31
   2  30  -5    1.79    0.39
  -1 -30   5   -0.09    0.30
  -1 -30   5   -0.02    0.31
   1  30  -5   -0.02    0.43
   0 -30  -5    1.64    0.39
   0 -30   5    1.00    0.35
   0 -30   5    1.67    0.34
   0  30  -5    1.94    0.49
   1 -30   5    0.47    0.33
   1 -30   5    0.13    0.32
  -1 -30  -5    0.19    0.35
  -1  30  -5   -0.16    0.51
  10   0  -6    8.99    0.66
   9   0  -6    0.19    0.21
   9   0  -6   -0.06    0.27
   8   0  -6   42.77    1.07
   8   0  -6   44.30    1.21
   7   0  -6   -0.43    0.18
   7   0  -6   -0.09    0.12
   6   0  -6   35.90    0.87
   6   0  -6   36.19    0.97
   5   0  -6    0.00    0.10
   5   0  -6   -0.07    0.07
   4   0  -6    0.04    0.11
   4   0  -6    0.20    0.08
   3   0  -6    0.39    0.11
   3   0  -6   -0.06    0.06
   2   0  -6   32.49    0.74
  -2   0   6   33.48    0.75
   1   0  -6   -0.50    0.05
  -1   0   6   -0.54    0.05
   0   0   6    4.69    0.15
   0   0  -6    4.70    0.15
   1   0   6    0.02    0.05
  -1   0  -6   -0.07    0.05
   2   0   6   33.13    0.75
   3   0   6   -0.09    0.05
   4   0   6   11.16    0.31
  -4   0  -6   10.91    0.36
  -5   0  -6   -0.04    0.13
   5   0   6   -0.02    0.08
  -6   0  -6   37.63    1.00
   6   0   6   38.01    0.90
   7   0   6    0.08    0.12
  -7   0  -6    0.42    0.22
  -8   0  -6   15.06    0.80
   8   0   6   15.74    0.50
   9   0   6   -0.01    0.19
  -9   0  -6    0.26    0.39
  10  -1  -6    1.43    0.33
  10  -1  -6    2.13    0.42
  10   1  -6    1.71    0.31
  10   1  -6    2.02    0.40
   9  -1  -6    2.99    0.37
   9  -1  -6    2.33    0.27
   9   1  -6    2.44    0.35
   9   1  -6    2.40    0.25
   8  -1  -6    0.46    0.18
   8  -1  -6    0.48    0.23
   8   1  -6    0.55    0.22
   8   1  -6    0.40    0.16
   7  -1  -6    2.15    0.23
   7  -1  -6    1.71    0.25
   7   1  -6    1.81    0.17
   7   1  -6    2.26    0.27
   6  -1  -6    2.77    0.27
   6  -1  -6    3.13    0.21
   6   1  -6    2.93    0.20
   6   1  -6    2.58    0.27
   5  -1  -6    0.11    0.09
   5  -1  -6   -0.08    0.11
   5   1  -6   -0.11    0.12
   5   1  -6   -0.03    0.08
   4  -1  -6   18.86    0.48
   4  -1  -6   18.04    0.55
   4   1  -6   19.14    0.47
   4   1  -6   18.57    0.54
   3  -1  -6   53.53    1.22
   3  -1  -6   56.14    1.29
   3   1  -6   55.27    1.21
   3   1  -6   55.53    1.27
   2  -1  -6   81.85    1.78
   2  -1  -6   83.40    1.75
  -2  -1   6   81.23    1.77
   2   1  -6   82.24    1.77
  -1  -1   6  106.36    2.34
   1  -1  -6  102.97    2.29
   1   1  -6  104.67    2.29
  -1   1   6  109.25    2.31
   0  -1  -6  316.77    6.91
   0  -1   6  320.82    6.94
   0   1   6  323.55    6.94
   0   1  -6  321.45    6.93
   1  -1   6  514.11   10.90
  -1  -1  -6  508.05   10.86
   1   1   6  505.03   10.86
  -1   1  -6  504.83   10.90
   2  -1   6   97.86    2.09
  -2  -1  -6   95.58    2.08
   2   1   6   98.54    2.08
   3  -1   6    9.19    0.26
   3   1   6    8.79    0.25
   4  -1   6    1.05    0.11
  -4  -1  -6    1.14    0.14
  -4   1  -6    1.00    0.14
   4   1   6    0.95    0.10
   5  -1   6    4.09    0.19
  -5  -1  -6    4.40    0.26
  -5   1  -6    4.12    0.28
   5   1   6    3.95    0.18
  -6  -1  -6    2.58    0.27
   6  -1   6    2.47    0.20
  -6   1  -6    2.81    0.30
   6   1   6    2.31    0.18
   7  -1   6   19.52    0.56
  -7  -1  -6   19.55    0.67
  -7   1  -6   20.16    0.70
   7   1   6   18.99    0.53
   8  -1   6    0.65    0.18
  -8  -1  -6    0.87    0.29
  -8   1  -6    0.84    0.31
   8   1   6    0.57    0.15
  -9  -1  -6    0.47    0.41
  -9   1  -6    0.61    0.42
   9   1   6    0.22    0.19
  10  -2  -6    4.93    0.61
  10  -2  -6    4.08    0.40
  10   2  -6    4.55    0.57
  10   2  -6    4.30    0.42
   9  -2  -6    0.16    0.26
   9  -2  -6   -0.19    0.27
   9   2  -6   -0.04    0.18
   9   2  -6    0.05    0.28
   8  -2  -6   23.86    0.81
   8  -2  -6   23.75    0.69
   8   2  -6   23.75    0.65
   8   2  -6   23.60    0.78
   7  -2  -6    0.26    0.14
   7   2  -6    0.41    0.21
   7   2  -6    0.25    0.13
   6  -2  -6   13.01    0.42
   6  -2  -6   13.30    0.49
   6   2  -6   13.50    0.39
   6   2  -6   13.32    0.49
   5  -2  -6    1.77    0.20
   5  -2  -6    1.92    0.16
   5   2  -6    1.92    0.14
   5   2  -6    1.94    0.20
   4  -2  -6    5.93    0.28
   4  -2  -6    6.10    0.23
   4   2  -6    5.92    0.20
   4   2  -6    6.37    0.28
   3  -2  -6    0.13    0.08
   3  -2  -6    0.15    0.11
   3   2  -6    0.07    0.05
   2  -2  -6   25.32    0.53
   2  -2  -6   24.91    0.58
  -2  -2   6   24.22    0.57
   2   2  -6   24.39    0.56
   1  -2  -6   38.56    0.84
  -1  -2   6   36.70    0.83
   1   2  -6   37.62    0.83
  -1   2   6   37.09    0.81
  -1   2   6   38.59    0.84
   0  -2  -6  208.90    4.46
   0  -2   6  207.91    4.43
   0   2   6  197.12    4.41
   0   2  -6  199.26    4.42
  -1  -2  -6  140.82    3.10
   1  -2   6  139.59    3.07
  -1   2  -6  145.04    3.15
   1   2   6  140.28    3.09
  -2  -2  -6    0.16    0.05
   2  -2   6    0.15    0.06
   2   2   6    0.17    0.05
   3  -2   6    6.42    0.22
   3   2   6    6.18    0.19
  -4  -2  -6    0.26    0.11
   4  -2   6    0.25    0.08
  -4   2  -6    0.31    0.12
   4   2   6    0.21    0.06
  -5  -2  -6    6.60    0.30
   5  -2   6    6.35    0.25
  -5   2  -6    6.31    0.33
   5   2   6    5.92    0.22
   6  -2   6   24.93    0.65
  -6  -2  -6   23.32    0.71
   6   2   6   24.98    0.61
  -6   2  -6   24.98    0.75
   7  -2   6   44.04    1.04
  -7  -2  -6   42.07    1.13
   7   2   6   41.88    1.00
  -7   2  -6   42.68    1.18
  -8  -2  -6   -0.05    0.26
   8  -2   6    0.09    0.16
  -8   2  -6    0.01    0.30
   8   2   6    0.17    0.13
  -9  -2  -6   -0.04    0.40
   9  -2   6   -0.35    0.21
  -9   2  -6    0.36    0.41
   9   2   6   -0.36    0.17
  10  -3  -6    1.13    0.36
  10  -3  -6    1.52    0.41
  10   3  -6    1.43    0.38
  10   3  -6    0.80    0.25
   9  -3  -6    1.46    0.28
   9  -3  -6    1.97    0.33
   9   3  -6    1.90    0.22
   9   3  -6    2.25    0.35
   8  -3  -6    0.64    0.25
   8  -3  -6    0.55    0.19
   8   3  -6    0.33    0.14
   8   3  -6    0.41    0.23
   7  -3  -6    1.93    0.20
   7  -3  -6    1.61    0.25
   7   3  -6    1.89    0.19
   7   3  -6    1.42    0.22
   6  -3  -6    2.52    0.26
   6   3  -6    3.18    0.26
   6   3  -6    3.07    0.18
   5  -3  -6    1.17    0.18
   5   3  -6    1.72    0.19
   5   3  -6    1.34    0.13
   4  -3  -6   20.59    0.60
   4   3  -6   20.67    0.50
   4   3  -6   20.72    0.57
   3  -3  -6    1.88    0.14
  -3  -3   6    2.23    0.11
   3  -3  -6    2.05    0.18
   3   3  -6    2.19    0.06
   3   3  -6    2.08    0.11
   2  -3  -6   11.74    0.32
   2  -3  -6   11.84    0.27
   2  -3  -6   11.39    0.36
  -2  -3   6   11.81    0.30
   2   3  -6   12.00    0.29
  -1  -3   6    4.48    0.14
   1  -3  -6    4.53    0.17
  -1   3   6    4.35    0.12
   1   3  -6    4.65    0.15
  -1   3   6    4.17    0.16
   0  -3   6  349.78    7.44
   0  -3  -6  350.05    7.46
   0   3   6  334.77    7.42
   0   3  -6  344.72    7.45
  -1  -3  -6   88.47    1.92
   1  -3   6   84.07    1.88
  -1   3  -6   86.61    1.89
   1   3   6   89.84    1.90
   2  -3   6  173.73    3.85
  -2  -3  -6  180.99    3.90
   2   3   6  189.59    3.95
   3  -3   6   94.74    2.05
   3   3   6   93.66    2.01
  -4  -3  -6   22.89    0.59
   4   3   6   23.37    0.54
  -4   3  -6   22.40    0.63
  -5  -3  -6    2.55    0.22
  -5   3  -6    2.62    0.24
   5   3   6    2.41    0.14
  -6  -3  -6   16.93    0.56
   6  -3   6   18.15    0.52
   6   3   6   17.51    0.46
  -6   3  -6   18.15    0.62
   7  -3   6   23.20    0.64
  -7  -3  -6   22.73    0.71
   7   3   6   22.85    0.58
  -7   3  -6   21.43    0.77
   8  -3   6    0.36    0.21
  -8  -3  -6    0.23    0.28
  -8   3  -6    0.43    0.32
   8   3   6    0.27    0.13
   9  -3   6    2.98    0.30
  -9   3  -6    2.77    0.50
   9   3   6    2.59    0.22
  10  -4  -6    0.37    0.37
  10   4  -6    0.05    0.22
  10   4  -6    0.79    0.39
   9  -4  -6   -0.22    0.23
   9  -4  -6    0.09    0.25
   9   4  -6    0.09    0.16
   9   4  -6    0.21    0.28
   8  -4  -6    0.26    0.20
   8  -4  -6    0.74    0.22
   8   4  -6    0.50    0.14
   8   4  -6    0.70    0.26
   7  -4  -6   -0.18    0.18
   7   4  -6    0.23    0.12
   7   4  -6    0.17    0.18
   6  -4  -6    0.55    0.18
   6   4  -6    0.60    0.16
   6   4  -6    0.68    0.10
   5  -4  -6    4.63    0.28
   5   4  -6    5.02    0.27
   5   4  -6    4.79    0.18
   4  -4  -6   16.25    0.51
   4   4  -6   16.17    0.47
   4   4  -6   15.56    0.39
   3  -4  -6   78.02    1.76
  -3  -4   6   77.18    1.67
   3   4  -6   76.24    1.66
   3   4  -6   77.70    1.64
   2  -4  -6   13.20    0.39
   2  -4  -6   13.03    0.35
  -2  -4   6   12.25    0.31
   2  -4  -6   12.96    0.30
   2   4  -6   12.51    0.31
   1  -4  -6   61.68    1.33
  -1  -4   6   59.97    1.30
  -1   4   6   59.01    1.29
   1   4  -6   61.01    1.31
   0  -4   6   45.15    0.99
   0  -4  -6   45.45    0.99
   0   4   6   45.56    0.99
   0   4  -6   43.26    0.99
   1  -4   6    0.02    0.06
  -1  -4  -6    0.04    0.05
   1   4   6    0.04    0.04
   2  -4   6    5.11    0.19
  -2  -4  -6    5.33    0.16
   2   4   6    5.19    0.16
   3   4   6   -0.02    0.04
  -4  -4  -6    2.15    0.16
  -4   4  -6    2.14    0.21
   4   4   6    2.16    0.11
  -5  -4  -6    3.51    0.23
  -5   4  -6    3.76    0.29
   5   4   6    3.37    0.15
  -6  -4  -6   -0.04    0.15
   6   4   6    0.03    0.08
  -6   4  -6    0.00    0.19
   7  -4   6    6.93    0.33
  -7  -4  -6    6.86    0.41
  -7   4  -6    6.43    0.48
   7   4   6    6.91    0.25
  -8  -4  -6    4.63    0.46
   8  -4   6    5.08    0.33
   8   4   6    4.22    0.25
  -8   4  -6    4.86    0.51
  -9  -4  -6    0.37    0.40
   9  -4   6    0.38    0.25
   9   4   6   -0.04    0.16
  -9   4  -6   -0.10    0.42
  10  -5  -6    1.35    0.38
  10   5  -6    0.93    0.29
   9  -5  -6    4.77    0.45
   9  -5  -6    5.38    0.49
   9   5  -6    4.85    0.29
   9   5  -6    5.24    0.50
   8  -5  -6   16.48    0.65
   8  -5  -6   13.03    0.83
   8   5  -6   16.47    0.45
   8   5  -6   15.51    0.61
   7  -5  -6    2.12    0.26
   7   5  -6    2.02    0.18
   7   5  -6    2.09    0.25
   6  -5  -6    4.61    0.32
   6   5  -6    5.06    0.30
   6   5  -6    4.45    0.19
   5  -5  -6   14.78    0.51
   5   5  -6   13.95    0.46
   5   5  -6   13.90    0.36
   4  -5  -6   34.23    0.89
   4   5  -6   33.42    0.76
   4   5  -6   33.63    0.74
   4   5  -6   34.69    0.85
  -3  -5   6   10.99    0.28
   3  -5  -6   10.87    0.38
   3   5  -6   10.98    0.28
  -2  -5   6    0.66    0.07
   2  -5  -6    0.50    0.12
   2  -5  -6    0.66    0.07
  -2  -5   6    0.56    0.05
   2   5  -6    0.81    0.08
   1  -5  -6   82.93    1.76
   1  -5  -6   75.98    1.72
  -1  -5   6   76.29    1.70
   1  -5  -6   78.89    1.69
   1   5  -6   80.09    1.70
  -1   5   6   81.59    1.71
   0  -5  -6  111.62    2.36
   0  -5   6  107.10    2.31
   0   5   6  107.18    2.32
   0   5  -6  107.41    2.32
   1  -5   6    5.83    0.20
  -1  -5  -6    6.11    0.17
   1   5   6    5.89    0.18
   2  -5   6   12.02    0.34
  -2  -5  -6   12.24    0.30
   2   5   6   12.21    0.30
  -3  -5  -6   29.39    0.67
   3   5   6   28.97    0.65
  -4  -5  -6    1.97    0.16
  -4   5  -6    2.09    0.23
   4   5   6    1.99    0.10
  -5  -5  -6    0.70    0.13
  -5   5  -6    0.95    0.19
   5   5   6    0.87    0.09
  -6  -5  -6   40.06    1.02
  -6   5  -6   40.95    1.11
   6   5   6   40.98    0.91
  -7  -5  -6   13.92    0.52
  -7   5  -6   12.04    0.58
   7   5   6   13.31    0.36
   8  -5   6    1.55    0.23
  -8  -5  -6    1.60    0.30
   8   5   6    1.58    0.14
  -8   5  -6    2.28    0.39
   9  -5   6    1.29    0.27
   9   5   6    0.95    0.15
  -9   5  -6    1.31    0.48
  10  -6  -6    1.72    0.42
   9  -6  -6    0.80    0.27
   9  -6  -6    0.62    0.30
   9   6  -6    0.63    0.28
   9   6  -6    0.52    0.14
   8  -6  -6    1.68    0.30
   8   6  -6    1.54    0.14
   8   6  -6    1.70    0.27
   7  -6  -6    4.29    0.34
   7   6  -6    4.52    0.20
   7   6  -6    4.38    0.33
   6  -6  -6    2.43    0.27
   6   6  -6    2.93    0.26
   6   6  -6    2.68    0.15
   5  -6  -6    0.21    0.12
   5   6  -6    0.59    0.13
  -5   6   6    0.70    0.19
   5   6  -6    0.47    0.07
   4  -6  -6    0.65    0.15
   4   6  -6    0.76    0.09
  -4   6   6    0.95    0.17
   4   6  -6    0.88    0.07
   4   6  -6    0.72    0.11
  -3  -6   6   47.69    1.05
   3  -6  -6   50.04    1.17
   3   6  -6   47.35    1.04
  -3   6   6   46.35    1.15
  -2  -6   6   49.59    1.11
   2  -6  -6   52.13    1.20
   2  -6  -6   50.92    1.10
  -2  -6   6   51.48    1.09
   2   6  -6   50.70    1.11
   1  -6  -6    1.03    0.09
   1  -6  -6    1.23    0.13
   1  -6  -6    1.23    0.12
  -1  -6   6    1.15    0.09
   1   6  -6    1.23    0.10
   0  -6   6    2.88    0.13
   0  -6  -6    2.67    0.13
   0   6   6    2.57    0.11
   1  -6   6   26.83    0.66
  -1  -6  -6   28.16    0.63
   1   6   6   28.72    0.64
  -2  -6  -6    0.27    0.05
   2   6   6    0.17    0.04
  -3  -6  -6   68.09    1.46
  -3  -6  -6   67.09    1.47
  -3   6  -6   69.65    1.57
   3   6   6   67.21    1.46
  -4  -6  -6    1.49    0.14
  -4   6  -6    1.54    0.20
   4   6   6    1.62    0.09
  -5  -6  -6    0.18    0.11
   5   6   6    0.14    0.05
  -5   6  -6    0.21    0.15
  -6  -6  -6    7.11    0.33
   6   6   6    6.64    0.21
  -6   6  -6    7.40    0.41
  -7  -6  -6    2.14    0.24
  -7   6  -6    2.38    0.34
   7   6   6    1.90    0.14
   8  -6   6    0.13    0.18
  -8   6  -6    0.16    0.34
   8   6   6    0.11    0.09
   9  -6   6    3.74    0.43
   9   6   6    4.06    0.24
  -9   6  -6    4.40    0.59
   9   6   6    4.45    0.21
   9  -7  -6    1.46    0.31
   9  -7  -6    0.74    0.29
   9   7  -6    1.08    0.13
   9   7  -6    1.61    0.32
   8  -7  -6    5.74    0.46
   8   7  -6    5.44    0.41
   8   7  -6    5.09    0.22
   7  -7  -6    9.95    0.48
   7   7  -6    9.65    0.42
   7   7  -6   10.06    0.28
   6  -7  -6   24.87    1.03
  -6   7   6   28.61    0.87
   6   7  -6   28.52    0.77
   6   7  -6   28.41    0.64
   5  -7  -6   14.72    0.53
   5   7  -6   15.36    0.38
  -5   7   6   15.96    0.56
   5   7  -6   15.97    0.48
   5   7  -6   15.40    0.37
   4  -7  -6    1.52    0.20
   4   7  -6    1.89    0.09
  -4   7   6    1.71    0.21
   4   7  -6    1.69    0.10
  -3  -7   6    0.00    0.04
   3  -7  -6   -0.13    0.10
  -3   7   6    0.07    0.13
   3   7  -6    0.05    0.05
  -2  -7   6   21.97    0.49
  -2  -7   6   21.77    0.50
   2  -7  -6   21.15    0.50
   2  -7  -6   22.01    0.60
   2   7  -6   22.16    0.51
   1  -7  -6    3.64    0.14
   1  -7  -6    3.83    0.18
   1  -7  -6    3.74    0.20
  -1  -7   6    3.70    0.14
   1   7  -6    3.93    0.15
   0  -7   6    0.00    0.06
   0  -7  -6    0.05    0.06
   0  -7  -6    0.01    0.07
   0   7   6    0.03    0.05
   1  -7   6    0.21    0.08
  -1  -7  -6    0.23    0.06
  -2  -7  -6   58.72    1.26
   2   7   6   58.36    1.27
  -3  -7  -6   12.60    0.30
  -3  -7  -6   12.43    0.31
  -3   7  -6   12.33    0.41
   3   7   6   12.60    0.30
  -4  -7  -6    8.20    0.25
   4   7   6    8.09    0.21
  -4   7  -6    8.16    0.35
  -5  -7  -6   20.59    0.54
  -5   7  -6   20.20    0.65
   5   7   6   20.02    0.46
  -6  -7  -6   82.90    1.83
  -6   7  -6   80.25    1.96
   6   7   6   80.14    1.73
  -7  -7  -6    1.21    0.22
   7   7   6    1.21    0.11
  -7   7  -6    1.47    0.30
  -8   7  -6   14.38    0.71
   8   7   6   13.58    0.34
   9  -7   6    0.13    0.26
  -9   7  -6    0.59    0.52
   9  -8  -6    0.94    0.32
   9  -8  -6    0.16    0.27
   9   8  -6    0.29    0.14
   9   8  -6    0.83    0.30
   8  -8  -6    0.52    0.25
   8   8  -6    0.39    0.21
   8   8  -6    0.50    0.09
   7  -8  -6    0.28    0.19
   7   8  -6    0.28    0.08
   7   8  -6    0.29    0.09
   7   8  -6    0.35    0.18
   6  -8  -6   -0.25    0.15
   6   8  -6    0.22    0.15
  -6   8   6    0.26    0.22
   6   8  -6    0.02    0.06
   6   8  -6   -0.03    0.06
   5  -8  -6   16.50    0.56
   5   8  -6   15.85    0.49
   5   8  -6   15.87    0.38
   5   8  -6   16.19    0.39
  -5   8   6   15.29    0.57
   4  -8  -6   29.93    0.81
  -4   8   6   28.86    0.81
   4   8  -6   28.63    0.65
   4   8  -6   28.47    0.65
   3  -8  -6   28.22    0.78
  -3  -8   6   30.04    0.67
  -3   8   6   30.67    0.80
   3   8  -6   30.13    0.67
  -2  -8   6    9.56    0.24
  -2  -8   6    9.19    0.24
   2  -8  -6    8.89    0.33
   2  -8  -6    9.16    0.25
  -2   8   6    9.18    0.34
   2   8  -6    9.15    0.25
   1  -8  -6   10.84    0.29
  -1  -8   6   10.61    0.28
   1  -8  -6   10.71    0.34
   0  -8   6   34.06    0.79
   0  -8  -6   34.74    0.81
   0  -8  -6   34.97    0.80
   0   8   6   34.78    0.78
  -1  -8  -6   13.84    0.34
  -1  -8  -6   13.41    0.34
  -2  -8  -6    2.66    0.11
  -3  -8  -6   24.41    0.55
  -3  -8  -6   24.32    0.55
   3   8   6   24.49    0.55
  -3   8  -6   25.26    0.68
  -4  -8  -6   25.75    0.59
   4   8   6   25.13    0.57
  -4   8  -6   25.49    0.73
  -5  -8  -6   44.79    1.02
   5   8   6   43.21    0.96
  -5   8  -6   45.25    1.17
  -6  -8  -6   23.12    0.61
   6   8   6   22.52    0.50
  -6   8  -6   22.36    0.76
  -7   8  -6    2.80    0.36
  -8   8  -6    0.53    0.38
   9  -8   6    1.64    0.29
  -9   8  -6    0.73    0.48
   9  -9  -6    0.01    0.26
   9   9  -6   -0.09    0.14
   9   9  -6    0.20    0.30
   8  -9  -6    1.40    0.25
   8   9  -6    1.72    0.14
   8   9  -6    1.80    0.26
   7  -9  -6    1.20    0.22
   7   9  -6    0.86    0.20
  -7   9   6    1.23    0.32
   7   9  -6    0.80    0.11
   7   9  -6    0.71    0.07
   6  -9  -6    4.89    0.36
   6   9  -6    6.13    0.31
   6   9  -6    5.76    0.17
  -6   9   6    5.71    0.50
   6   9  -6    5.66    0.20
   5  -9  -6   18.04    0.62
   5   9  -6   18.30    0.42
   5   9  -6   18.60    0.53
  -5   9   6   16.93    0.62
   5   9  -6   18.16    0.44
  -4  -9   6   67.16    1.46
   4  -9  -6   69.81    1.63
   4   9  -6   68.44    1.46
  -4   9   6   66.39    1.63
   3  -9  -6    4.65    0.27
  -3  -9   6    4.65    0.15
   3   9  -6    4.85    0.16
  -3   9   6    4.82    0.30
  -2  -9   6    8.28    0.23
   2  -9  -6    8.02    0.32
   2  -9  -6    8.32    0.24
  -2  -9   6    8.02    0.22
  -2   9   6    8.59    0.34
  -1  -9   6   15.72    0.39
   1  -9  -6   15.27    0.38
   1  -9  -6   14.84    0.44
   0  -9  -6    1.49    0.13
   0  -9  -6    1.59    0.13
   0  -9   6    1.61    0.12
   0   9   6    1.60    0.10
  -1  -9  -6   81.46    1.71
  -1  -9  -6   77.19    1.70
   1   9   6   78.47    1.72
  -2  -9  -6    0.93    0.06
  -2  -9  -6    0.87    0.08
  -3  -9  -6    5.97    0.17
  -3   9  -6    6.13    0.29
  -4  -9  -6    0.25    0.06
  -4   9  -6    0.09    0.13
  -5   9  -6    0.37    0.19
  -6   9  -6    0.33    0.27
  -7   9  -6    1.01    0.29
  -8   9  -6    0.37    0.38
   9  -9   6    0.81    0.31
  -9   9  -6    1.21    0.54
   9 -10  -6   -0.41    0.31
   9  10  -6    0.02    0.16
   9  10  -6    0.21    0.25
   8 -10  -6    1.96    0.29
   8  10  -6    1.95    0.26
   8  10  -6    2.06    0.20
   7 -10  -6   11.23    0.53
  -7  10   6   11.61    0.58
   7  10  -6   10.67    0.44
   7  10  -6   10.67    0.33
   6 -10  -6   11.38    0.51
  -6  10   6   12.28    0.58
   6  10  -6   11.79    0.33
   6  10  -6   12.31    0.43
   5 -10  -6   20.62    0.66
   5  10  -6   20.71    0.47
   5  10  -6   20.27    0.50
  -5  10   6   20.34    0.69
   5  10  -6   20.76    0.58
  -4 -10   6    3.42    0.13
   4 -10  -6    3.44    0.26
  -4  10   6    4.04    0.30
   3 -10  -6   -0.05    0.12
  -3 -10   6    0.07    0.04
  -3  10   6    0.14    0.15
  -2 -10   6   81.58    1.78
  -2 -10   6   82.05    1.79
   2 -10  -6   84.06    1.80
   2 -10  -6   83.92    1.89
  -2  10   6   84.07    1.90
   1 -10  -6    9.54    0.32
  -1 -10   6    9.57    0.27
   1 -10  -6    9.86    0.28
   0 -10   6   13.33    0.36
   0 -10  -6   13.66    0.37
   0 -10  -6   13.01    0.37
   0  10   6   13.49    0.35
  -1 -10  -6   10.43    0.27
  -1 -10  -6    9.61    0.28
   1  10   6    9.88    0.29
  -2 -10  -6   -0.02    0.05
  -2 -10  -6   -0.07    0.03
  -3 -10  -6    1.65    0.09
  -3  10  -6    1.73    0.20
  -4  10  -6   -0.13    0.13
  -5  10  -6   19.67    0.66
  -6  10  -6    3.54    0.37
  -7  10  -6    0.12    0.28
  -8  10  -6    0.46    0.38
   9 -10   6    0.41    0.31
  -9  10  -6    1.03    0.57
   9  11  -6    2.55    0.21
   9  11  -6    2.63    0.31
   8 -11  -6    2.95    0.36
   8  11  -6    3.06    0.23
   8  11  -6    2.78    0.35
   7 -11  -6    0.31    0.20
  -7  11   6    0.56    0.30
   7  11  -6    0.37    0.12
   7  11  -6    0.10    0.17
   6 -11  -6    5.00    0.38
  -6  11   6    5.12    0.43
   6  11  -6    5.20    0.21
   6  11  -6    5.86    0.31
   5 -11  -6   14.82    0.55
  -5  11   6   16.42    0.62
   5  11  -6   15.38    0.47
   5  11  -6   15.09    0.40
   4 -11  -6   14.99    0.52
  -4 -11   6   15.26    0.36
  -4  11   6   14.33    0.53
   3 -11  -6   16.97    0.54
  -3 -11   6   16.94    0.41
  -3  11   6   17.65    0.56
   2 -11  -6   -0.11    0.11
  -2 -11   6    0.04    0.05
  -2 -11   6    0.19    0.06
   2 -11  -6    0.20    0.07
  -2  11   6   -0.06    0.14
   1 -11  -6    3.16    0.15
  -1 -11   6    2.85    0.14
   1 -11  -6    3.03    0.19
  -1  11   6    2.93    0.21
   0 -11  -6   17.40    0.45
   0 -11  -6   16.39    0.45
   0 -11   6   17.06    0.45
   0  11   6   17.21    0.43
  -1 -11  -6   -0.05    0.05
  -1 -11  -6   -0.05    0.06
   1  11   6   -0.08    0.06
  -2 -11  -6   20.80    0.49
   2  11   6   20.54    0.52
  -3 -11  -6   13.81    0.33
  -3  11  -6   13.69    0.47
  -4  11  -6    0.24    0.18
  -5  11  -6    5.96    0.41
  -6  11  -6   -0.04    0.23
  -7  11  -6    0.65    0.30
  -8  11  -6    0.01    0.39
   9 -11   6    1.44    0.33
  -9  11  -6    1.09    0.57
   9  12  -6    0.59    0.19
   8 -12  -6   -0.07    0.20
   8  12  -6    0.41    0.21
   8  12  -6    0.07    0.14
   7 -12  -6    1.30    0.23
   7  12  -6    0.75    0.13
  -7  12   6    1.02    0.32
   7  12  -6    1.02    0.20
   6 -12  -6   11.21    0.49
   6  12  -6   10.55    0.39
   6  12  -6   10.01    0.32
  -6  12   6   10.42    0.54
   5  12  -6   26.07    0.68
  -5  12   6   26.13    0.83
   4 -12  -6    0.86    0.18
  -4 -12   6    1.16    0.08
  -4  12   6    0.94    0.20
   3 -12  -6    1.79    0.22
  -3 -12   6    2.11    0.11
  -3  12   6    1.91    0.24
  -2 -12   6   45.11    1.02
  -2 -12   6   45.16    1.02
   2 -12  -6   46.00    1.12
   2 -12  -6   44.22    1.03
  -2  12   6   47.66    1.13
  -1 -12   6   13.40    0.36
   1 -12  -6   14.03    0.42
   1 -12  -6   13.35    0.36
  -1  12   6   12.61    0.42
   0 -12   6    1.62    0.14
   0 -12  -6    1.16    0.14
  -1 -12  -6   19.52    0.47
  -1 -12  -6   19.35    0.49
   1  12   6   19.84    0.50
  -2 -12  -6    0.01    0.06
   2  12   6   -0.03    0.07
  -3 -12  -6    0.10    0.05
  -3  12  -6    0.08    0.12
  -4  12  -6    7.85    0.40
  -5  12  -6    0.33    0.24
  -6  12  -6    0.09    0.26
  -7  12  -6    6.90    0.52
  -8  12  -6    0.47    0.40
  -9  12  -6    1.29    0.59
   9  13  -6    0.13    0.19
  -8  13   6    0.46    0.37
   8  13  -6    0.51    0.21
   8  13  -6    0.26    0.14
   7 -13  -6    0.01    0.19
   7  13  -6   -0.07    0.11
   7  13  -6    0.14    0.17
  -7  13   6    0.54    0.29
   6 -13  -6   27.19    0.85
  -6  13   6   25.93    0.90
   6  13  -6   25.99    0.70
   5 -13  -6   14.96    0.57
  -5  13   6   13.98    0.59
   5  13  -6   14.62    0.45
   4 -13  -6    0.15    0.14
  -4 -13   6    0.40    0.06
  -4  13   6    0.39    0.19
  -3 -13   6   14.49    0.37
   3 -13  -6   14.84    0.50
  -3  13   6   15.00    0.52
  -2 -13   6   40.14    0.91
   2 -13  -6   40.09    0.93
   2 -13  -6   42.43    1.02
  -2 -13   6   40.58    0.91
  -2  13   6   38.51    1.02
   1 -13  -6    0.46    0.09
  -1 -13   6    0.27    0.07
   1 -13  -6    0.32    0.11
  -1  13   6    0.49    0.13
   0 -13  -6   20.12    0.53
   0 -13   6   20.15    0.53
  -1 -13  -6   14.91    0.40
  -1 -13  -6   14.41    0.37
   1  13   6   15.07    0.40
  -2 -13  -6    0.80    0.09
   2  13   6    0.98    0.11
  -2  13  -6    0.82    0.16
  -3 -13  -6    0.57    0.06
   3  13   6    0.43    0.09
  -3  13  -6    0.46    0.17
  -4  13  -6    0.37    0.20
  -5  13  -6    3.34    0.38
  -6  13  -6    9.82    0.55
  -7  13  -6    0.18    0.31
  -8  13  -6    1.73    0.48
   8 -14  -6    0.25    0.22
  -8  14   6    0.10    0.40
   8  14  -6    0.13    0.20
   7 -14  -6    0.76    0.21
   7  14  -6    0.49    0.18
  -7  14   6    0.72    0.33
   6 -14  -6    2.39    0.28
   6  14  -6    2.45    0.23
  -6  14   6    2.34    0.34
   5 -14  -6   19.55    0.67
   5  14  -6   19.00    0.53
   4 -14  -6    3.41    0.28
  -4 -14   6    3.68    0.13
  -4  14   6    3.67    0.36
  -3 -14   6    0.07    0.06
   3 -14  -6    0.02    0.09
   3 -14  -6    0.12    0.14
  -3  14   6    0.20    0.17
   2 -14  -6    2.87    0.23
   2 -14  -6    2.53    0.17
  -2 -14   6    2.75    0.15
  -2 -14   6    2.60    0.14
  -2  14   6    2.90    0.26
  -1 -14   6    1.40    0.12
   1 -14  -6    0.98    0.14
   1 -14  -6    1.19    0.12
  -1 -14   6    0.99    0.11
  -1  14   6    1.15    0.16
   0 -14  -6   78.08    1.74
   0 -14   6   78.09    1.74
  -1 -14  -6    4.37    0.20
  -1 -14  -6    4.41    0.17
   1  14   6    4.56    0.20
  -2 -14  -6   12.79    0.35
  -2  14  -6   13.07    0.46
   2  14   6   13.49    0.38
  -3 -14  -6   13.92    0.34
   3  14   6   14.20    0.41
  -3  14  -6   13.67    0.51
   4  14   6    6.33    0.25
  -4  14  -6    5.87    0.36
  -5  14  -6    6.27    0.44
  -6  14  -6    2.28    0.35
  -7  14  -6    4.24    0.54
  -8  14  -6    2.50    0.51
  -8  15   6    2.05    0.50
   8  15  -6    1.32    0.21
   7 -15  -6   -0.02    0.17
  -7  15   6    0.25    0.33
   7  15  -6   -0.08    0.16
   6 -15  -6    1.10    0.21
   6  15  -6    0.91    0.15
  -6  15   6    0.49    0.28
   5 -15  -6    9.26    0.45
  -5  15   6    9.29    0.53
   5  15  -6    8.63    0.33
  -4 -15   6   11.15    0.28
   4 -15  -6   11.06    0.47
  -4  15   6   10.98    0.53
  -3 -15   6    4.46    0.17
   3 -15  -6    4.48    0.30
   3 -15  -6    4.17    0.21
  -3  15   6    4.53    0.36
  -2 -15   6    3.86    0.18
   2 -15  -6    3.83    0.26
  -2 -15   6    3.83    0.19
   2 -15  -6    3.98    0.20
  -2  15   6    3.99    0.30
  -1 -15   6    0.25    0.09
   1 -15  -6    0.16    0.12
   1 -15  -6    0.39    0.10
  -1 -15   6    0.36    0.09
  -1  15   6    0.21    0.14
   0 -15   6    0.37    0.09
   0 -15  -6    0.29    0.09
  -1 -15  -6    8.11    0.28
   1  15   6    7.88    0.27
  -2 -15  -6    0.44    0.09
  -2  15  -6    0.59    0.16
   2  15   6    0.77    0.11
  -3 -15  -6    0.25    0.06
  -3  15  -6    0.27    0.16
   3  15   6    0.25    0.10
   4  15   6    0.03    0.12
  -4  15  -6    0.17    0.18
   5  15   6    4.21    0.25
  -5  15  -6    4.46    0.40
  -6  15  -6    0.96    0.29
   6  15   6    1.11    0.18
  -7  15  -6    0.13    0.35
  -8  15  -6    3.06    0.56
  -8  16   6    1.92    0.49
   7 -16  -6    7.05    0.43
  -7  16   6    6.84    0.59
   7  16  -6    6.35    0.31
   6 -16  -6    2.91    0.31
  -6  16   6    3.32    0.39
   6  16  -6    3.90    0.24
   5 -16  -6   -0.07    0.15
  -5  16   6    0.10    0.25
   5  16  -6    0.08    0.12
  -4 -16   6   -0.01    0.05
  -4  16   6    0.17    0.25
   3 -16  -6    5.32    0.24
  -3 -16   6    5.53    0.20
   3 -16  -6    5.17    0.32
  -3  16   6    6.08    0.39
  -2 -16   6    0.31    0.10
  -2 -16   6    0.28    0.08
   2 -16  -6    0.17    0.13
   2 -16  -6    0.42    0.11
  -2  16   6    0.25    0.18
   1 -16  -6   14.45    0.41
  -1 -16   6   13.72    0.39
  -1 -16   6   14.29    0.41
   1 -16  -6   14.17    0.45
  -1  16   6   14.38    0.48
   0 -16  -6   10.33    0.33
  -1 -16  -6    1.57    0.16
  -1  16  -6    1.36    0.18
  -2 -16  -6    7.95    0.26
   2  16   6    8.14    0.28
  -2  16  -6    7.78    0.38
  -3 -16  -6   13.05    0.34
  -3  16  -6   13.43    0.52
   3  16   6   13.19    0.40
  -4  16  -6   -0.17    0.20
   4  16   6    0.16    0.12
  -5  16  -6    9.47    0.55
   5  16   6    9.66    0.36
  -6  16  -6    0.78    0.30
  -7  16  -6    1.72    0.42
   7  16   6    2.56    0.25
   8  16   6    0.27    0.26
  -8  16  -6    1.15    0.51
  -8  17   6    1.93    0.55
  -7  17   6    0.89    0.38
   7  17  -6    0.88    0.15
   6 -17  -6   -0.15    0.19
   6  17  -6    0.15    0.13
  -6  17   6   -0.20    0.29
   5 -17  -6    0.03    0.18
  -5  17   6    0.28    0.26
   5  17  -6    0.04    0.11
   4 -17  -6    0.57    0.18
  -4 -17   6    0.67    0.07
  -4  17   6    0.58    0.26
   3 -17  -6    0.07    0.10
   3 -17  -6    0.03    0.14
  -3 -17   6    0.12    0.08
  -3  17   6    0.16    0.21
   2 -17  -6   12.69    0.39
  -2 -17   6   12.14    0.36
  -2 -17   6   12.72    0.37
   2 -17  -6   11.85    0.45
  -2  17   6   12.51    0.50
   1 -17  -6   32.30    0.84
  -1 -17   6   32.33    0.80
   1 -17  -6   32.94    0.80
  -1 -17   6   33.38    0.79
  -1  17   6   33.54    0.87
  -1 -17  -6    5.28    0.25
  -1  17  -6    5.88    0.31
  -2 -17  -6    0.98    0.11
   2  17   6    1.35    0.14
  -2  17  -6    1.10    0.21
  -3 -17  -6   12.09    0.32
  -3  17  -6   12.18    0.51
   3  17   6   11.79    0.39
   4  17   6    0.78    0.14
  -4  17  -6    0.96    0.26
  -5  17  -6   15.63    0.69
   5  17   6   15.86    0.49
   6  17   6   -0.04    0.16
  -6  17  -6    0.38    0.32
  -7  17  -6    0.28    0.42
   7  17   6    0.32    0.20
   8  17   6   -0.40    0.27
  -8  17  -6    0.06    0.61
  -8  18   6    7.27    0.86
  -7  18   6    0.85    0.44
   6 -18  -6    2.09    0.29
   6  18  -6    2.14    0.20
  -6  18   6    2.40    0.39
   5 -18  -6    4.00    0.35
  -5  18   6    4.38    0.44
   5  18  -6    4.22    0.24
  -4 -18   6    1.56    0.12
   4 -18  -6    1.88    0.19
   4 -18  -6    1.37    0.23
  -4  18   6    1.39    0.32
   3 -18  -6    3.76    0.24
  -3 -18   6    4.03    0.19
   3 -18  -6    3.24    0.30
  -3  18   6    4.74    0.39
   2 -18  -6    2.61    0.21
  -2 -18   6    2.64    0.20
   2 -18  -6    2.15    0.26
  -2 -18   6    2.74    0.17
  -2  18   6    2.64    0.30
   1 -18  -6    6.14    0.27
  -1 -18   6    5.64    0.24
  -1 -18   6    5.52    0.25
  -1  18   6    5.08    0.33
  -1 -18  -6   29.91    0.75
  -1  18  -6   29.63    0.83
  -2 -18  -6   -0.04    0.10
   2  18   6    0.22    0.09
  -2  18  -6    0.04    0.19
  -3 -18  -6    0.99    0.10
   3  18   6    1.10    0.14
  -3  18  -6    1.09    0.22
   4  18   6    6.30    0.29
  -4  18  -6    6.43    0.44
  -5  18  -6    8.75    0.56
   5  18   6    8.29    0.35
  -6  18  -6    2.75    0.44
   6  18   6    1.80    0.22
  -7  18  -6    3.64    0.54
   7  18   6    3.94    0.37
  -7  19   6    0.68    0.43
   6  19  -6    1.08    0.12
  -6  19   6    0.94    0.38
   5 -19  -6    2.52    0.31
  -5  19   6    2.47    0.36
   5  19  -6    2.15    0.21
   4 -19  -6    8.04    0.35
  -4 -19   6    7.77    0.24
   4 -19  -6    8.47    0.43
  -4  19   6    8.12    0.49
   3 -19  -6    2.92    0.24
   3 -19  -6    2.97    0.30
  -3 -19   6    3.31    0.19
  -3  19   6    3.24    0.39
  -2 -19   6    9.96    0.32
   2 -19  -6    9.89    0.36
  -2 -19   6    9.84    0.34
  -2  19   6    9.22    0.46
  -1 -19   6   47.95    1.10
  -1 -19   6   46.48    1.10
   1 -19  -6   45.45    1.10
  -1  19   6   46.65    1.18
   0 -19   6   20.74    0.59
   0  19  -6   21.45    0.64
  -1 -19  -6    0.34    0.13
  -1  19  -6    0.69    0.20
  -2 -19  -6   13.70    0.40
  -2  19  -6   13.90    0.55
  -3 -19  -6    4.89    0.20
  -3  19  -6    4.95    0.44
   3  19   6    5.13    0.26
   4  19   6    6.24    0.29
  -4  19  -6    6.14    0.46
   5  19   6    9.89    0.39
  -5  19  -6   10.32    0.57
   6  19   6    0.68    0.21
  -6  19  -6    1.50    0.40
   7  19   6    0.70    0.24
  -7  19  -6   -0.14    0.44
  -7  20   6    3.77    0.57
  -6  20   6   -0.35    0.34
   5 -20  -6    0.45    0.18
   5  20  -6    0.29    0.12
  -5  20   6    0.56    0.35
  -4 -20   6   -0.09    0.07
   4 -20  -6   -0.12    0.15
  -4  20   6    0.26    0.29
   3 -20  -6    1.61    0.18
  -3 -20   6    1.81    0.17
  -3  20   6    2.36    0.32
  -2 -20   6   25.71    0.65
  -2 -20   6   24.84    0.64
   2 -20  -6   24.19    0.68
  -2  20   6   24.80    0.78
  -1 -20   6    2.18    0.21
  -1 -20   6    2.09    0.21
  -1  20   6    2.31    0.27
   1  20  -6    2.21    0.26
   0 -20   6   30.86    0.80
   0 -20   6   29.49    0.76
   0  20  -6   30.21    0.83
  -1 -20  -6    2.49    0.23
  -1  20  -6    2.61    0.32
  -2 -20  -6    6.67    0.28
  -2  20  -6    7.17    0.42
  -3 -20  -6   18.55    0.46
   3  20   6   17.90    0.52
  -3  20  -6   17.54    0.66
   4  20   6    3.38    0.23
  -4  20  -6    4.11    0.44
   5  20   6    2.75    0.26
  -5  20  -6    2.60    0.37
  -6  20  -6    0.42    0.39
   6  20   6    0.22    0.20
  -7  20  -6    1.69    0.51
   7  20   6    2.40    0.29
  -7  21   6    0.34    0.49
   6 -21  -6    0.29    0.23
  -6  21   6   -0.36    0.36
   5 -21  -6    3.60    0.31
  -5  21   6    3.99    0.47
   5  21  -6    3.23    0.20
   4 -21  -6    2.62    0.27
  -4 -21   6    2.17    0.16
  -4  21   6    2.13    0.36
   3 -21  -6    5.45    0.31
  -3 -21   6    5.70    0.25
  -3  21   6    4.83    0.67
   2 -21  -6    3.92    0.27
  -2 -21   6    3.67    0.23
  -2 -21   6    3.80    0.26
  -2  21   6    3.28    0.39
   2  21  -6    3.86    0.28
  -1 -21   6    0.06    0.16
  -1 -21   6    0.09    0.12
   1 -21  -6    0.18    0.16
   1  21  -6    0.23    0.18
  -1  21   6    0.18    0.22
   0 -21   6    0.23    0.14
   0 -21   6    0.41    0.13
   0  21  -6    0.26    0.19
  -1 -21  -6    1.22    0.18
  -1  21  -6    1.04    0.23
  -2 -21  -6    0.11    0.12
  -2  21  -6   -0.01    0.22
  -3 -21  -6    0.05    0.10
  -3  21  -6    0.31    0.27
  -4  21  -6    0.59    0.28
   4  21   6    0.67    0.16
  -5  21  -6    0.15    0.33
   5  21   6    0.04    0.17
   6  21   6    2.03    0.24
  -6  21  -6    2.51    0.45
   7  21   6    4.73    0.45
   7 -22  -6   -0.25    0.29
  -7  22   6    1.03    0.62
   6 -22  -6    0.15    0.23
  -6  22   6    0.09    0.45
   5 -22  -6   17.20    0.58
   5  22  -6   16.40    0.39
  -5  22   6   16.50    0.81
   4 -22  -6    3.94    0.33
  -4 -22   6    4.36    0.20
  -4  22   6    4.78    0.54
   4  22  -6    4.41    0.26
   3 -22  -6    1.86    0.22
  -3 -22   6    1.64    0.19
  -3  22   6    2.06    0.35
   3  22  -6    1.85    0.20
   2 -22  -6    0.51    0.17
  -2 -22   6    0.45    0.13
  -2  22   6    0.34    0.26
   2  22  -6    0.34    0.17
   1 -22  -6    0.10    0.14
  -1 -22   6    0.00    0.15
  -1 -22   6    0.15    0.14
  -1  22   6    0.26    0.23
   1  22  -6    0.05    0.19
   0 -22   6    0.39    0.16
   0 -22   6    0.36    0.15
   0  22  -6    0.37    0.20
  -1 -22  -6    0.13    0.15
  -1  22  -6    0.15    0.21
  -2 -22  -6    9.55    0.36
  -2  22  -6   10.02    0.54
  -3 -22  -6    0.72    0.12
  -3  22  -6    1.03    0.32
   4  22   6    0.11    0.13
  -4  22  -6    0.22    0.33
  -5  22  -6    9.66    0.65
   5  22   6    9.73    0.41
  -6  22  -6    2.27    0.48
   6  22   6    1.94    0.26
   6 -23  -6   -0.17    0.27
  -6  23   6    0.14    0.47
   5 -23  -6    1.21    0.25
  -5  23   6    1.16    0.45
   4 -23  -6    0.32    0.20
  -4 -23   6    0.32    0.11
  -4  23   6    0.32    0.35
   4  23  -6    0.21    0.16
   3 -23  -6    2.86    0.29
  -3 -23   6    3.11    0.23
   3  23  -6    2.78    0.30
  -3  23   6    3.86    0.50
  -2 -23   6    0.05    0.13
  -2 -23   6    0.10    0.15
   2 -23  -6    0.11    0.17
  -2  23   6    0.36    0.26
   2  23  -6    0.01    0.19
   1 -23  -6    2.46    0.24
  -1 -23   6    2.04    0.21
  -1 -23   6    2.32    0.25
   1  23  -6    2.67    0.28
   0 -23   6    8.33    0.38
   0 -23   6    8.37    0.36
   0  23  -6    7.97    0.45
  -1 -23  -6    5.87    0.34
  -1  23  -6    5.88    0.44
  -2 -23  -6    1.38    0.19
  -2  23  -6    1.51    0.30
  -3 -23  -6    0.57    0.13
  -3  23  -6    0.70    0.33
  -4  23  -6    5.21    0.58
  -5  23  -6    2.25    0.47
   5  23   6    1.39    0.22
  -6  23  -6    6.23    0.80
   6  23   6    6.30    0.41
   6 -24  -6   -0.01    0.28
  -6  24   6   -0.26    0.54
   5 -24  -6    1.33    0.29
  -5  24   6    1.86    0.49
  -4 -24   6    2.39    0.19
   4 -24  -6    2.18    0.26
  -4  24   6    2.20    0.45
   4  24  -6    2.60    0.27
  -3 -24   6    2.01    0.23
   3 -24  -6    1.86    0.23
  -3  24   6    1.79    0.36
   3  24  -6    2.04    0.24
   2 -24  -6    0.17    0.19
  -2 -24   6    0.07    0.15
  -2 -24   6    0.25    0.17
   2  24  -6    0.06    0.21
  -2  24   6    0.35    0.30
  -1 -24   6    1.39    0.21
  -1 -24   6    1.39    0.20
   1 -24  -6    1.33    0.20
   1  24  -6    1.64    0.27
   0 -24   6   -0.04    0.16
   0 -24   6    0.33    0.18
   0  24  -6    0.22    0.24
   1 -24   6    3.16    0.29
  -1 -24  -6    2.23    0.24
  -2 -24  -6    0.74    0.18
  -2  24  -6    1.37    0.34
  -3 -24  -6    5.37    0.26
  -3  24  -6    5.49    0.59
  -4  24  -6    3.42    0.47
  -5  24  -6    0.87    0.48
   5 -25  -6    0.40    0.29
  -5  25   6    0.50    0.50
   4 -25  -6    1.68    0.27
  -4 -25   6    1.47    0.15
  -4  25   6    2.04    0.49
   4  25  -6    1.68    0.20
  -3 -25   6    0.35    0.16
   3 -25  -6    0.47    0.22
  -3  25   6    0.54    0.37
   3  25  -6    0.60    0.22
  -2 -25   6    3.30    0.29
  -2 -25   6    3.45    0.33
   2 -25  -6    4.06    0.35
  -2  25   6    3.55    0.49
   2  25  -6    3.30    0.37
  -1 -25   6    0.09    0.18
   1 -25  -6    0.18    0.19
  -1 -25   6    0.14    0.18
   1  25  -6    0.15    0.23
   0 -25   6    0.11    0.18
   0 -25   6    0.01    0.18
   0  25  -6    0.25    0.29
  -1 -25  -6    1.38    0.23
   1 -25   6    1.99    0.23
  -1  25  -6    1.65    0.35
  -2 -25  -6    0.66    0.19
  -2  25  -6    0.32    0.34
  -3 -25  -6   15.35    0.46
  -3  25  -6   15.59    0.78
  -4  25  -6   10.42    0.77
  -5  25  -6    8.35    0.82
   5 -26  -6    0.02    0.30
  -5  26   6    1.41    0.54
   4 -26  -6    1.64    0.28
  -4 -26   6    1.99    0.22
   4  26  -6    1.72    0.19
  -4  26   6    2.27    0.53
   3 -26  -6    0.42    0.24
  -3 -26   6    0.33    0.18
  -3  26   6    0.49    0.40
   3  26  -6    0.41    0.24
   2 -26  -6    0.24    0.22
  -2 -26   6    0.42    0.19
  -2  26   6    0.80    0.37
   2  26  -6    0.84    0.28
  -1 -26   6    0.04    0.20
  -1 -26   6   -0.20    0.20
   1  26  -6    0.62    0.28
   0 -26   6    0.41    0.22
   0 -26   6    0.23    0.20
   0  26  -6    0.63    0.33
   1 -26   6    2.05    0.24
   1 -26   6    1.76    0.27
  -1 -26  -6    1.99    0.26
  -1  26  -6    2.09    0.38
  -2 -26  -6   11.02    0.46
  -2  26  -6   11.64    0.69
  -3 -26  -6    1.21    0.18
  -3  26  -6    1.69    0.45
  -4  26  -6    8.82    0.87
  -5  26  -6   -0.21    0.58
  -4 -27   6    2.81    0.28
   4 -27  -6    3.22    0.35
  -4  27   6    4.20    0.59
   3 -27  -6    2.25    0.30
  -3 -27   6    2.21    0.23
  -3  27   6    3.05    0.48
   3  27  -6    2.20    0.28
   2 -27  -6    0.05    0.23
   2  27  -6    0.00    0.27
  -1 -27   6    0.22    0.24
  -1 -27   6    0.03    0.23
   1  27  -6    0.35    0.32
   0 -27  -6    3.07    0.33
   0 -27   6    3.78    0.37
   0 -27   6    3.08    0.31
   0  27  -6    2.85    0.50
   1 -27   6    1.47    0.27
  -1 -27  -6    1.17    0.28
   1 -27   6    1.66    0.25
  -1  27  -6    1.94    0.41
  -2 -27  -6    0.03    0.22
   2 -27   6    0.28    0.21
  -2  27  -6    0.99    0.41
  -3 -27  -6    0.14    0.18
  -3  27  -6    0.34    0.48
  -4  27  -6    6.58    0.82
   4 -28  -6   -0.33    0.32
  -4  28   6    1.33    0.60
   3 -28  -6    1.02    0.29
  -3 -28   6    1.33    0.24
   3  28  -6    0.96    0.29
   2 -28  -6    0.78    0.25
  -2 -28   6    0.71    0.24
   2  28  -6    0.55    0.33
  -1 -28   6   -0.22    0.24
  -1 -28   6    0.34    0.26
   1  28  -6    0.15    0.34
   0 -28  -6   -0.04    0.29
   0 -28   6    0.11    0.26
   0 -28   6    0.06    0.25
   0  28  -6    0.36    0.37
   1 -28   6    3.80    0.43
   1 -28   6    2.83    0.31
  -1  28  -6    3.33    0.48
  -2 -28  -6    0.84    0.26
   2 -28   6    1.16    0.27
  -2  28  -6    1.93    0.48
  -3 -28  -6    6.56    0.37
  -3  28  -6    7.53    0.84
   3 -29  -6    0.79    0.46
  -3 -29   6    1.23    0.35
   2 -29  -6   -0.07    0.26
  -2 -29   6    0.22    0.25
   2  29  -6    0.88    0.36
  -1 -29   6    2.83    0.35
  -1 -29   6    3.04    0.33
   1  29  -6    2.77    0.46
   0 -29   6    0.89    0.30
   0 -29   6    1.23    0.29
   0 -29  -6    1.03    0.33
   0  29  -6    1.70    0.46
   1 -29   6    0.12    0.28
  -1 -29  -6   -0.11    0.31
   1 -29   6   -0.11    0.30
  -1  29  -6    1.07    0.48
   2 -29   6    4.79    0.56
   2 -29   6    4.37    0.46
  -2 -29  -6    3.66    0.34
  -2  29  -6    4.91    0.66
  -1 -30   6    0.70    0.30
  -1 -30   6    1.12    0.33
   0 -30   6    0.22    0.32
   0 -30  -6   -0.05    0.37
   0 -30   6   -0.16    0.33
   0  30  -6    0.78    0.49
   1 -30   6   -0.35    0.30
  -1 -30  -6   -0.28    0.35
   1 -30   6    0.13    0.33
  -1  30  -6    0.63    0.51
  10   0  -7   -0.12    0.33
  10   0  -7   -0.33    0.38
   9   0  -7    2.56    0.27
   9   0  -7    3.17    0.37
   8   0  -7    0.09    0.17
   8   0  -7    0.30    0.25
   7   0  -7    6.39    0.31
   7   0  -7    6.07    0.40
   6   0  -7   -0.04    0.14
   6   0  -7    0.01    0.11
   5   0  -7   10.08    0.32
   5   0  -7   10.68    0.40
   4   0  -7   -0.24    0.10
   4   0  -7   -0.06    0.07
   3   0  -7   32.90    0.76
   3   0  -7   33.09    0.82
  -2   0   7   -0.03    0.06
   2   0  -7   -0.01    0.06
  -1   0   7  457.49    9.90
   1   0  -7  460.89    9.90
   0   0   7    0.04    0.05
   0   0  -7   -0.06    0.05
  -1   0  -7  704.51   15.12
   1   0   7  713.20   15.12
  -2   0  -7   -0.10    0.06
   2   0   7   -0.03    0.05
   3   0   7   94.21    2.04
  -4   0  -7    0.05    0.10
   4   0   7    0.08    0.07
  -5   0  -7    6.27    0.30
   5   0   7    6.22    0.24
  -6   0  -7    0.13    0.17
   6   0   7    0.16    0.11
  -7   0  -7    3.53    0.37
   7   0   7    4.03    0.25
   8   0   7    0.03    0.15
   9   0   7    0.63    0.22
  -9   0  -7    0.94    0.45
  10  -1  -7    0.03    0.29
  10  -1  -7    0.16    0.37
  10   1  -7   -0.17    0.38
  10   1  -7   -0.27    0.28
   9  -1  -7    1.31    0.26
   9  -1  -7    1.40    0.32
   9   1  -7    1.40    0.33
   9   1  -7    1.25    0.23
   8  -1  -7    1.21    0.20
   8  -1  -7    1.65    0.29
   8   1  -7    1.48    0.19
   8   1  -7    1.24    0.26
   7  -1  -7    4.45    0.48
   7  -1  -7    6.00    0.31
   7   1  -7    5.74    0.38
   7   1  -7    6.45    0.29
   6  -1  -7   11.59    0.38
   6  -1  -7   12.21    0.48
   6   1  -7   12.07    0.37
   6   1  -7   11.49    0.45
   5  -1  -7   26.44    0.75
   5  -1  -7   27.02    0.67
   5   1  -7   26.37    0.65
   5   1  -7   26.52    0.74
   4  -1  -7    0.04    0.10
   4  -1  -7    0.12    0.08
   4   1  -7    0.10    0.10
   4   1  -7    0.11    0.07
   3  -1  -7   40.57    0.92
   3  -1  -7   41.79    0.99
   3   1  -7   38.23    0.90
  -2  -1   7    4.42    0.16
   2  -1  -7    4.29    0.17
   2   1  -7    4.46    0.16
  -2   1   7    4.32    0.17
   1  -1  -7  980.40   20.56
  -1  -1   7  946.69   20.50
   1   1  -7  941.48   20.49
  -1   1   7 1000.00   20.59
   0  -1   7   48.15    1.04
   0  -1  -7   46.49    1.04
   0   1   7   48.88    1.05
   0   1  -7   46.95    1.04
   1  -1   7   95.20    2.09
  -1  -1  -7  103.58    2.13
   1   1   7   95.40    2.09
  -1   1  -7   97.21    2.10
  -2  -1  -7   23.67    0.55
   2  -1   7   23.29    0.55
   2   1   7   23.53    0.55
   3  -1   7   31.43    0.73
   3   1   7   30.83    0.71
  -4  -1  -7    1.06    0.13
   4  -1   7    1.03    0.12
   4   1   7    1.03    0.11
  -4   1  -7    1.06    0.14
   5  -1   7    0.17    0.09
  -5  -1  -7    0.06    0.13
  -5   1  -7    0.07    0.13
   5   1   7    0.10    0.08
   6  -1   7    7.44    0.30
  -6  -1  -7    7.31    0.38
  -6   1  -7    7.57    0.40
   6   1   7    7.47    0.28
   7  -1   7    3.65    0.25
  -7  -1  -7    3.67    0.38
   7   1   7    3.58    0.23
  -7   1  -7    3.12    0.37
  -8  -1  -7    5.38    0.50
   8  -1   7    5.45    0.33
   8   1   7    5.46    0.30
  -8   1  -7    5.03    0.51
  -9  -1  -7    0.80    0.41
   9  -1   7    0.21    0.21
  -9   1  -7    0.26    0.42
   9   1   7    0.10    0.20
  10  -2  -7    1.23    0.35
  10  -2  -7    1.42    0.38
  10   2  -7    1.58    0.40
  10   2  -7    1.47    0.28
   9  -2  -7    4.31    0.50
   9  -2  -7    3.51    0.55
   9   2  -7    5.28    0.47
   9   2  -7    4.34    0.35
   8  -2  -7    0.95    0.25
   8  -2  -7    0.62    0.21
   8   2  -7    0.95    0.25
   8   2  -7    0.73    0.17
   7  -2  -7    2.16    0.25
   7  -2  -7    1.66    0.26
   7   2  -7    2.42    0.21
   7   2  -7    2.15    0.26
   6  -2  -7   -0.10    0.15
   6  -2  -7    0.04    0.13
   6   2  -7    0.02    0.09
   6   2  -7   -0.05    0.14
   5  -2  -7    5.71    0.24
   5  -2  -7    5.54    0.30
   5   2  -7    5.20    0.28
   5   2  -7    5.56    0.21
   4  -2  -7   -0.03    0.08
   4  -2  -7   -0.04    0.11
   4   2  -7    0.00    0.06
   4   2  -7    0.02    0.10
  -3  -2   7   41.51    0.91
   3  -2  -7   38.50    0.92
   3  -2  -7   40.25    0.98
   3   2  -7   40.69    0.90
   2  -2  -7    0.03    0.07
  -2  -2   7   -0.04    0.05
   2   2  -7    0.08    0.06
   1  -2  -7   11.43    0.30
  -1  -2   7   11.76    0.29
   1   2  -7   11.57    0.29
  -1   2   7   11.08    0.30
   0  -2   7  682.99   14.89
   0  -2  -7  710.91   14.95
   0   2  -7  708.33   14.96
   0   2   7  700.63   14.94
  -1  -2  -7   37.41    0.83
   1  -2   7   36.54    0.84
  -1   2  -7   37.74    0.85
   1   2   7   38.47    0.83
   2  -2   7   19.67    0.48
  -2  -2  -7   18.94    0.46
   2   2   7   19.94    0.46
   3  -2   7    8.42    0.26
   3   2   7    8.17    0.24
   4  -2   7    9.80    0.30
  -4  -2  -7    9.42    0.32
  -4   2  -7    9.62    0.34
   4   2   7    9.68    0.28
  -5  -2  -7    6.86    0.31
   5  -2   7    6.29    0.26
  -5   2  -7    6.42    0.33
   5   2   7    6.85    0.23
   6  -2   7    2.47    0.20
  -6  -2  -7    2.12    0.25
   6   2   7    2.35    0.17
  -6   2  -7    2.71    0.33
  -7  -2  -7    0.18    0.22
   7  -2   7    0.06    0.13
   7   2   7    0.22    0.12
  -7   2  -7    0.04    0.22
   8  -2   7    0.07    0.17
  -8  -2  -7    0.36    0.26
  -8   2  -7    0.70    0.33
   8   2   7    0.05    0.14
  -9  -2  -7    4.32    0.50
   9  -2   7    4.95    0.39
   9   2   7    3.25    0.32
  -9   2  -7    4.22    0.51
  10  -3  -7    0.19    0.33
  10  -3  -7   -0.37    0.36
  10   3  -7    0.55    0.36
  10   3  -7    0.23    0.23
   9  -3  -7    1.14    0.32
   9  -3  -7    0.78    0.27
   9   3  -7    0.98    0.20
   9   3  -7    1.21    0.29
   8  -3  -7   -0.04    0.20
   8  -3  -7    0.02    0.19
   8   3  -7    0.02    0.15
   8   3  -7   -0.19    0.21
   7  -3  -7   12.19    0.53
   7  -3  -7   12.90    0.45
   7   3  -7   13.69    0.52
   7   3  -7   12.99    0.40
   6  -3  -7    0.04    0.12
   6  -3  -7   -0.10    0.14
   6   3  -7    0.22    0.14
   6   3  -7    0.06    0.09
   5  -3  -7    0.21    0.10
   5  -3  -7    0.12    0.12
   5   3  -7    0.12    0.12
   5   3  -7    0.08    0.08
   4  -3  -7    0.82    0.15
   4  -3  -7    0.90    0.11
   4   3  -7    0.75    0.08
   4   3  -7    0.91    0.13
  -3  -3   7    0.03    0.06
   3  -3  -7   -0.12    0.11
   3  -3  -7    0.01    0.08
   3   3  -7    0.10    0.05
   2  -3  -7   25.76    0.63
   2  -3  -7   26.78    0.58
  -2  -3   7   26.77    0.61
   2   3  -7   26.85    0.61
  -1  -3   7    7.51    0.21
   1  -3  -7    7.54    0.23
  -1   3   7    7.51    0.23
   1   3  -7    7.79    0.22
  -1   3   7    7.78    0.19
   0  -3  -7  383.11    8.32
   0  -3   7  386.64    8.36
   0   3  -7  397.90    8.40
   0   3   7  381.82    8.34
   1  -3   7   88.13    1.93
  -1  -3  -7   88.55    1.92
  -1   3  -7   91.36    1.94
   1   3   7   90.31    1.92
   2  -3   7    9.73    0.28
  -2  -3  -7   10.10    0.26
   2   3   7    9.90    0.26
   3  -3   7   12.35    0.35
   3   3   7   12.52    0.32
   4  -3   7    1.21    0.13
  -4  -3  -7    1.45    0.16
  -4   3  -7    1.20    0.16
   4   3   7    1.31    0.11
   5  -3   7    6.53    0.26
  -5  -3  -7    6.41    0.30
  -5   3  -7    6.44    0.32
   5   3   7    6.33    0.22
  -6  -3  -7   61.88    1.47
   6  -3   7   60.84    1.43
   6   3   7   63.60    1.38
  -6   3  -7   60.89    1.53
   7  -3   7   -0.04    0.14
  -7  -3  -7    0.23    0.22
  -7   3  -7    0.27    0.24
   7   3   7    0.02    0.11
   8  -3   7    7.70    0.48
  -8  -3  -7    9.88    0.55
   8   3   7    8.70    0.33
  -8   3  -7    9.27    0.60
   9  -3   7    1.54    0.26
   9   3   7    1.25    0.21
  -9   3  -7    1.89    0.48
  10  -4  -7    0.11    0.32
  10  -4  -7    0.43    0.36
  10   4  -7    0.36    0.37
  10   4  -7   -0.02    0.22
   9  -4  -7    0.72    0.31
   9  -4  -7    0.02    0.26
   9   4  -7    0.14    0.17
   9   4  -7    0.64    0.29
   8  -4  -7    3.29    0.34
   8  -4  -7    3.43    0.42
   8   4  -7    3.17    0.25
   8   4  -7    3.25    0.38
   7  -4  -7    5.02    0.32
   7  -4  -7    4.61    0.38
   7   4  -7    5.43    0.35
   7   4  -7    5.37    0.24
   6  -4  -7    9.05    0.35
   6  -4  -7    8.76    0.43
   6   4  -7    9.20    0.29
   6   4  -7    9.29    0.40
   5  -4  -7   -0.14    0.12
   5  -4  -7    0.22    0.11
   5   4  -7    0.19    0.11
   5   4  -7    0.11    0.07
   4  -4  -7    1.76    0.19
   4  -4  -7    1.87    0.17
   4   4  -7    1.71    0.11
   4   4  -7    1.80    0.06
   4   4  -7    1.57    0.17
  -3  -4   7   15.44    0.39
   3  -4  -7   15.45    0.42
   3  -4  -7   15.95    0.48
   3   4  -7   15.15    0.38
   2  -4  -7    7.71    0.20
   2  -4  -7    8.00    0.29
   2  -4  -7    7.33    0.24
  -2  -4   7    7.61    0.22
  -2  -4   7    7.65    0.18
   2   4  -7    7.47    0.22
  -1  -4   7    0.06    0.05
   1  -4  -7   -0.01    0.06
  -1   4   7    0.01    0.06
   1   4  -7    0.12    0.06
  -1   4   7   -0.02    0.04
   0  -4   7   21.48    0.50
   0  -4  -7   21.78    0.50
   0   4  -7   20.57    0.50
   0   4   7   20.87    0.50
  -1  -4  -7    1.01    0.09
   1  -4   7    1.26    0.10
   1   4   7    1.11    0.08
  -2  -4  -7   54.01    1.18
   2  -4   7   53.76    1.21
   2   4   7   54.37    1.18
   3  -4   7   17.42    0.46
   3   4   7   16.96    0.41
  -4  -4  -7    0.72    0.11
   4  -4   7    0.88    0.11
  -4   4  -7    0.88    0.14
   4   4   7    0.84    0.09
   5  -4   7   29.09    0.74
  -5  -4  -7   28.91    0.75
   5   4   7   29.26    0.68
  -5   4  -7   29.44    0.82
   6  -4   7   31.75    0.83
  -6  -4  -7   32.13    0.86
   6   4   7   33.24    0.76
  -6   4  -7   33.50    0.94
   7  -4   7    0.37    0.14
  -7  -4  -7    0.18    0.21
   7   4   7    0.17    0.11
   8  -4   7    1.39    0.22
  -8  -4  -7    0.97    0.29
   8   4   7    0.87    0.15
  -8   4  -7    1.02    0.34
   9  -4   7   -0.10    0.23
  -9  -4  -7   -0.03    0.71
   9   4   7    0.08    0.16
  -9   4  -7    0.42    0.44
  10  -5  -7    6.34    0.63
  10  -5  -7    6.88    0.67
  10   5  -7    5.69    0.62
  10   5  -7    6.47    0.50
   9  -5  -7    0.61    0.32
   9  -5  -7    0.27    0.26
   9   5  -7    0.26    0.27
   9   5  -7    0.10    0.15
   8  -5  -7    2.37    0.33
   8  -5  -7    2.61    0.35
   8   5  -7    2.61    0.22
   8   5  -7    2.57    0.39
   7  -5  -7    5.13    0.39
   7  -5  -7    4.74    0.31
   7   5  -7    4.85    0.23
   7   5  -7    5.20    0.35
   6  -5  -7    3.41    0.29
   6   5  -7    3.52    0.18
   6   5  -7    3.83    0.29
   5  -5  -7   17.89    0.59
   5   5  -7   17.57    0.44
   5   5  -7   17.46    0.54
   4  -5  -7    1.55    0.19
   4   5  -7    1.35    0.10
   4   5  -7    1.40    0.07
   3  -5  -7   -0.09    0.09
   3  -5  -7   -0.11    0.11
  -3  -5   7    0.11    0.05
   3   5  -7    0.11    0.05
   2  -5  -7   32.51    0.71
  -2  -5   7   32.43    0.72
  -2  -5   7   31.83    0.69
   2  -5  -7   31.27    0.80
   2  -5  -7   31.67    0.76
   2   5  -7   32.47    0.72
   1  -5  -7    4.29    0.18
  -1  -5   7    4.82    0.16
  -1   5   7    4.56    0.14
   1   5  -7    4.75    0.16
   0  -5   7   61.06    1.32
   0  -5  -7   58.93    1.31
   0   5  -7   61.57    1.32
   0   5   7   58.61    1.31
  -1  -5  -7    1.46    0.10
   1  -5   7    1.21    0.11
   1   5   7    1.25    0.09
   2  -5   7    1.11    0.12
   2   5   7    1.72    0.09
  -3  -5  -7    8.58    0.24
   3  -5   7    8.10    0.28
   3   5   7    8.77    0.23
  -4  -5  -7   14.88    0.41
  -4   5  -7   14.97    0.49
   4   5   7   15.07    0.37
  -5  -5  -7    5.12    0.25
   5   5   7    4.84    0.18
  -5   5  -7    5.38    0.33
   6  -5   7   33.58    0.85
  -6  -5  -7   32.59    0.86
   6   5   7   33.35    0.76
  -6   5  -7   31.61    0.94
   7  -5   7    0.17    0.16
  -7  -5  -7    0.10    0.20
   7   5   7   -0.09    0.08
  -7   5  -7   -0.03    0.25
   8  -5   7    4.74    0.36
  -8  -5  -7    4.51    0.45
   8   5   7    5.09    0.24
  -8   5  -7    4.42    0.54
   9  -5   7   -0.05    0.24
  -9   5  -7    0.18    0.46
   9   5   7   -0.04    0.14
   9  -6  -7    0.32    0.29
   9  -6  -7    1.04    0.28
   9   6  -7    0.67    0.15
   9   6  -7    0.88    0.30
   8  -6  -7    0.53    0.25
   8  -6  -7    0.51    0.22
   8   6  -7    0.36    0.12
   8   6  -7    0.48    0.24
   7  -6  -7    6.30    0.41
   7   6  -7    6.71    0.24
   7   6  -7    6.61    0.38
   6  -6  -7    3.63    0.32
   6   6  -7    3.94    0.29
   6   6  -7    4.11    0.17
   5  -6  -7   20.42    0.63
   5   6  -7   19.25    0.47
   5   6  -7   19.39    0.45
   5   6  -7   20.12    0.59
   4  -6  -7    7.37    0.33
   4   6  -7    6.69    0.20
   4   6  -7    6.65    0.18
   3  -6  -7   13.51    0.45
  -3  -6   7   13.72    0.34
   3   6  -7   13.64    0.34
  -2  -6   7    2.87    0.12
   2  -6  -7    2.63    0.16
  -2  -6   7    2.70    0.09
   2  -6  -7    2.29    0.11
   2  -6  -7    2.59    0.19
   2   6  -7    2.76    0.12
   1  -6  -7   24.99    0.60
  -1  -6   7   25.03    0.58
   1  -6  -7   24.67    0.63
  -1   6   7   25.26    0.57
   1   6  -7   25.68    0.59
   0  -6   7    0.05    0.06
   0  -6  -7    0.07    0.06
   0   6  -7    0.06    0.07
   0   6   7   -0.02    0.06
  -1  -6  -7    0.01    0.05
   1  -6   7   -0.05    0.06
   1   6   7    0.02    0.05
  -2  -6  -7   16.19    0.39
   2  -6   7   16.20    0.44
   2   6   7   16.72    0.39
  -3  -6  -7    0.07    0.05
   3   6   7    0.10    0.04
  -4  -6  -7    0.34    0.09
   4   6   7    0.33    0.05
  -4   6  -7    0.23    0.13
  -5  -6  -7    3.50    0.22
   5   6   7    3.44    0.14
  -5   6  -7    3.40    0.30
  -6  -6  -7   58.80    1.36
  -6   6  -7   57.17    1.48
   6   6   7   57.53    1.27
   7  -6   7    3.05    0.28
  -7  -6  -7    3.05    0.33
   7   6   7    2.67    0.16
  -7   6  -7    3.11    0.37
  -8  -6  -7    3.68    0.43
   8  -6   7    4.24    0.35
   8   6   7    4.12    0.20
  -8   6  -7    4.41    0.57
   9  -6   7    0.01    0.26
   9   6   7    0.39    0.12
  -9   6  -7   -0.06    0.48
   9  -7  -7    1.03    0.29
   9  -7  -7    0.91    0.29
   9   7  -7    1.24    0.30
   9   7  -7    1.16    0.14
   9   7  -7    0.88    0.13
   8  -7  -7    1.12    0.25
   8  -7  -7    1.38    0.27
   8   7  -7    1.16    0.26
   8   7  -7    1.02    0.11
   8   7  -7    1.11    0.12
   7  -7  -7    0.16    0.20
   7   7  -7    0.12    0.08
   7   7  -7    0.07    0.18
   7   7  -7    0.07    0.09
   6   7  -7    3.31    0.14
   6   7  -7    3.25    0.28
   6   7  -7    3.49    0.16
   5  -7  -7   27.67    0.80
   5   7  -7   27.31    0.63
   5   7  -7   27.22    0.74
   5   7  -7   27.53    0.62
  -4  -7   7    6.10    0.19
   4  -7  -7    5.69    0.30
   4   7  -7    5.80    0.18
  -3  -7   7   13.42    0.34
   3  -7  -7   13.58    0.45
   3   7  -7   13.27    0.34
  -2  -7   7    3.80    0.12
   2  -7  -7    3.77    0.14
   2  -7  -7    3.35    0.21
   2  -7  -7    3.68    0.19
  -2  -7   7    3.75    0.14
   2   7  -7    3.77    0.15
  -1  -7   7    8.42    0.24
   1  -7  -7    8.86    0.30
   1  -7  -7    8.48    0.27
   1   7  -7    8.32    0.25
  -1   7   7    8.64    0.23
   0  -7   7   37.35    0.86
   0  -7  -7   37.40    0.86
   0   7   7   38.76    0.85
   1  -7   7    2.43    0.15
  -1  -7  -7    2.59    0.12
   1   7   7    2.83    0.13
   2  -7   7   13.95    0.39
  -2  -7  -7   13.93    0.34
   2   7   7   13.73    0.34
  -3  -7  -7    1.26    0.09
   3   7   7    1.31    0.09
  -4  -7  -7    7.35    0.24
   4   7   7    7.48    0.20
  -4   7  -7    6.77    0.33
  -5  -7  -7   35.36    0.85
   5   7   7   35.18    0.79
  -5   7  -7   35.89    0.97
  -6  -7  -7    2.37    0.26
  -6   7  -7    3.10    0.38
   6   7   7    2.87    0.14
  -7  -7  -7    0.00    0.18
  -7   7  -7    0.23    0.30
   7   7   7    0.13    0.07
   8  -7   7    0.28    0.20
  -8   7  -7    0.13    0.33
   8   7   7    0.43    0.09
   9  -7   7    0.17    0.27
  -9   7  -7   -0.05    0.49
   9  -8  -7    0.30    0.31
   9  -8  -7    0.38    0.28
   9   8  -7    0.41    0.09
   9   8  -7    0.34    0.13
   9   8  -7    0.66    0.29
   8  -8  -7    0.34    0.23
   8   8  -7   -0.13    0.09
   8   8  -7   -0.28    0.22
   8   8  -7   -0.02    0.10
   7  -8  -7    0.16    0.18
   7   8  -7   -0.19    0.18
   7   8  -7   -0.12    0.08
   7   8  -7    0.12    0.08
   6  -8  -7   -0.30    0.16
   6   8  -7    0.03    0.15
   6   8  -7    0.17    0.06
   6   8  -7    0.04    0.07
   5  -8  -7   -0.01    0.14
   5   8  -7    0.29    0.07
   5   8  -7    0.39    0.06
  -5   8   7    0.26    0.18
   5   8  -7    0.54    0.14
  -4  -8   7   16.29    0.40
   4  -8  -7   16.41    0.54
   4   8  -7   16.07    0.39
  -4   8   7   15.73    0.54
   3  -8  -7   -0.21    0.10
  -3  -8   7    0.05    0.05
   3   8  -7    0.02    0.05
  -2  -8   7   70.48    1.53
  -2  -8   7   70.47    1.54
   2  -8  -7   71.17    1.54
   2  -8  -7   72.23    1.64
   2   8  -7   72.52    1.55
   1  -8  -7    6.09    0.25
   1  -8  -7    5.95    0.23
  -1  -8   7    5.86    0.19
   1  -8  -7    6.01    0.20
   0  -8  -7    2.42    0.15
   0  -8   7    2.53    0.13
   0  -8  -7    2.50    0.14
   0   8   7    2.42    0.12
  -1  -8  -7   25.81    0.61
   1  -8   7   27.01    0.65
  -2  -8  -7    0.42    0.06
   2   8   7    0.41    0.06
  -3  -8  -7   40.07    0.88
  -3  -8  -7   40.07    0.88
   3   8   7   40.61    0.89
  -4  -8  -7    0.42    0.08
   4   8   7    0.34    0.05
  -4   8  -7    0.44    0.16
  -5  -8  -7    7.66    0.28
  -5   8  -7    7.14    0.38
   5   8   7    7.10    0.20
  -6  -8  -7    2.42    0.24
   6   8   7    2.55    0.11
   7   8   7   21.34    0.48
  -7   8  -7   21.89    0.81
   8  -8   7    3.94    0.38
  -8   8  -7    3.54    0.48
   9  -8   7    0.14    0.26
  -9   8  -7   -0.12    0.51
   9  -9  -7    0.66    0.32
   9  -9  -7    0.37    0.30
   9   9  -7    0.26    0.14
   9   9  -7    0.94    0.35
   8  -9  -7   -0.01    0.22
   8   9  -7   -0.16    0.22
   8   9  -7   -0.05    0.07
   8   9  -7   -0.04    0.10
   7  -9  -7    1.17    0.26
   7   9  -7    1.07    0.11
   7   9  -7    1.19    0.22
   7   9  -7    1.03    0.09
   6  -9  -7    6.82    0.38
   6   9  -7    7.14    0.21
   6   9  -7    7.13    0.35
   6   9  -7    7.21    0.23
   5   9  -7   -0.01    0.06
  -5   9   7    0.02    0.18
   5   9  -7   -0.01    0.12
   5   9  -7    0.00    0.06
  -4  -9   7    6.53    0.20
   4  -9  -7    6.13    0.33
  -4   9   7    6.44    0.35
   4   9  -7    6.37    0.20
  -3  -9   7    0.06    0.05
   3  -9  -7   -0.13    0.10
   3   9  -7    0.01    0.06
  -3   9   7   -0.05    0.13
  -2  -9   7   19.09    0.46
  -2  -9   7   19.07    0.45
   2  -9  -7   19.51    0.47
   2  -9  -7   19.34    0.56
   2   9  -7   19.56    0.47
  -1  -9   7  104.04    2.29
   1  -9  -7  108.70    2.32
   1  -9  -7  108.12    2.35
   1  -9  -7  105.66    2.29
   0  -9   7    1.08    0.12
   0  -9  -7    1.28    0.13
   0  -9  -7    1.04    0.13
   0   9   7    1.09    0.10
   1  -9   7    0.91    0.10
  -1  -9  -7    0.89    0.10
  -1  -9  -7    0.83    0.10
   1   9   7    0.87    0.09
  -2  -9  -7   14.27    0.35
  -3  -9  -7    5.67    0.16
  -3  -9  -7    6.04    0.18
  -3   9  -7    5.66    0.29
   3   9   7    5.90    0.18
  -4  -9  -7   65.03    1.38
  -4   9  -7   62.96    1.54
   4   9   7   63.90    1.37
  -5  -9  -7   29.38    0.69
  -5   9  -7   30.57    0.88
   5   9   7   28.39    0.65
  -6   9  -7   10.12    0.50
  -7   9  -7    1.18    0.31
   8  -9   7    0.75    0.24
  -8   9  -7    1.07    0.40
   9  -9   7   -0.09    0.28
  -9   9  -7    0.33    0.53
   9 -10  -7    0.36    0.32
   9 -10  -7   -0.74    0.29
   9  10  -7   -0.07    0.15
   9  10  -7    0.43    0.31
   8 -10  -7    0.45    0.25
   8  10  -7    0.41    0.23
   8  10  -7    0.13    0.12
   7 -10  -7    0.20    0.19
   7  10  -7    0.09    0.05
   7  10  -7    0.12    0.18
   7  10  -7    0.03    0.09
   6 -10  -7    0.55    0.22
  -6  10   7    1.28    0.29
   6  10  -7    1.06    0.18
   6  10  -7    0.94    0.10
   6  10  -7    1.00    0.10
   5 -10  -7   -0.32    0.16
  -5  10   7    0.06    0.19
   5  10  -7    0.14    0.13
   5  10  -7    0.14    0.06
  -4 -10   7    1.30    0.10
   4 -10  -7    1.32    0.20
   4  10  -7    1.45    0.11
  -4  10   7    1.13    0.20
   3 -10  -7   27.01    0.62
  -3 -10   7   26.54    0.61
   3 -10  -7   26.02    0.74
  -3  10   7   26.56    0.75
   3  10  -7   26.69    0.62
   2 -10  -7   77.27    1.67
  -2 -10   7   77.09    1.67
   2 -10  -7   75.31    1.76
  -2 -10   7   77.78    1.66
  -1 -10   7   10.76    0.31
   1 -10  -7   11.20    0.31
   1 -10  -7   11.09    0.36
   1 -10  -7   11.42    0.34
   0 -10  -7    4.03    0.18
   0 -10  -7    3.77    0.19
   0 -10   7    3.90    0.18
   0  10   7    4.15    0.16
  -1 -10  -7   56.83    1.25
  -1 -10  -7   56.93    1.25
   1 -10   7   56.93    1.29
   1  10   7   55.28    1.25
  -2 -10  -7    6.76    0.20
  -2 -10  -7    6.64    0.18
  -3 -10  -7   14.59    0.35
  -3  10  -7   14.62    0.48
  -4  10  -7    7.53    0.37
  -5  10  -7    9.80    0.45
  -6  10  -7    0.73    0.24
  -7  10  -7    0.32    0.32
   8 -10   7    1.01    0.26
  -8  10  -7    1.32    0.42
   9 -10   7    2.32    0.34
  -9  10  -7    1.72    0.56
   9 -11  -7    0.05    0.35
   9 -11  -7   -0.34    0.31
   9  11  -7    0.32    0.28
   9  11  -7    0.12    0.16
   8  11  -7    0.38    0.14
   8  11  -7    0.16    0.23
   7 -11  -7   14.60    0.61
   7  11  -7   13.93    0.52
   7  11  -7   14.31    0.40
   6 -11  -7    5.84    0.39
   6  11  -7    6.23    0.34
  -6  11   7    6.96    0.46
   5 -11  -7    3.72    0.31
  -5  11   7    4.07    0.35
   5  11  -7    3.58    0.25
   4 -11  -7   10.94    0.44
  -4 -11   7   11.20    0.29
  -4  11   7   10.51    0.46
   3 -11  -7    3.78    0.16
  -3 -11   7    3.76    0.14
   3 -11  -7    3.66    0.26
  -3  11   7    3.51    0.27
  -2 -11   7   73.76    1.60
   2 -11  -7   77.62    1.72
  -2 -11   7   72.62    1.61
   2 -11  -7   72.63    1.62
  -1 -11   7   16.52    0.43
   1 -11  -7   16.92    0.48
   1 -11  -7   16.64    0.43
   0 -11   7   45.32    1.06
   0 -11  -7   45.23    1.06
   0 -11  -7   47.09    1.07
   0  11   7   47.45    1.04
  -1 -11  -7    4.56    0.18
  -1 -11  -7    4.28    0.17
   1 -11   7    5.27    0.22
   1  11   7    4.47    0.19
  -2 -11  -7    0.25    0.06
  -2 -11  -7    0.24    0.04
   2  11   7    0.16    0.08
  -3 -11  -7   17.85    0.42
  -3  11  -7   17.66    0.56
  -4  11  -7    6.48    0.35
  -5  11  -7    2.12    0.27
  -6  11  -7    0.05    0.24
  -7  11  -7    1.03    0.33
  -8  11  -7    0.60    0.41
   9 -11   7    1.10    0.33
  -9  11  -7    0.48    0.56
   9  12  -7    0.71    0.29
   8 -12  -7    0.77    0.22
   8  12  -7    0.16    0.13
   8  12  -7    0.38    0.23
   7 -12  -7    7.55    0.44
   7  12  -7    6.85    0.38
   6 -12  -7    7.02    0.45
   6  12  -7    6.75    0.34
  -6  12   7    8.28    0.52
   5 -12  -7    3.36    0.31
   5  12  -7    3.88    0.25
  -5  12   7    4.09    0.36
  -4 -12   7    0.83    0.09
   4 -12  -7    0.59    0.19
  -4  12   7    1.01    0.21
  -3 -12   7   17.47    0.43
   3 -12  -7   17.38    0.45
   3 -12  -7   18.04    0.56
  -3  12   7   17.10    0.57
  -2 -12   7   10.99    0.31
   2 -12  -7   11.49    0.33
   2 -12  -7   11.50    0.41
  -2 -12   7   10.82    0.31
  -2  12   7   11.85    0.42
   1 -12  -7   49.10    1.09
  -1 -12   7   47.44    1.09
   1 -12  -7   48.66    1.15
   0 -12  -7   26.54    0.67
   0 -12   7   26.51    0.66
   0 -12  -7   27.30    0.66
   0  12   7   27.06    0.64
  -1 -12  -7   68.64    1.49
  -1 -12  -7   66.98    1.48
   1  12   7   67.11    1.49
  -2 -12  -7    3.96    0.11
  -2 -12  -7    3.99    0.16
   2  12   7    3.86    0.18
  -3 -12  -7   15.59    0.37
  -3  12  -7   15.24    0.51
  -4  12  -7   18.77    0.62
  -6  12  -7    1.05    0.28
  -7  12  -7    0.84    0.33
  -8  12  -7    0.92    0.45
   9  13  -7   -0.11    0.25
   8 -13  -7    0.54    0.22
   8  13  -7    0.40    0.22
   7 -13  -7    0.42    0.20
   7  13  -7    0.03    0.18
  -7  13   7    0.25    0.30
   6 -13  -7    3.70    0.32
  -6  13   7    4.24    0.41
   6  13  -7    3.09    0.27
   5 -13  -7   32.05    0.92
  -5  13   7   29.72    0.96
   5  13  -7   30.31    0.79
  -4 -13   7   10.78    0.28
   4 -13  -7   10.73    0.45
  -4  13   7   10.37    0.47
  -3 -13   7    4.61    0.17
   3 -13  -7    3.98    0.28
   3 -13  -7    4.34    0.19
  -3  13   7    3.88    0.31
   2 -13  -7    0.03    0.07
  -2 -13   7    0.04    0.07
  -2 -13   7    0.13    0.08
   2 -13  -7    0.02    0.13
  -2  13   7    0.09    0.14
   1 -13  -7    1.43    0.16
   1 -13  -7    1.49    0.13
  -1 -13   7    1.30    0.13
   0 -13   7   13.10    0.38
   0 -13  -7   12.97    0.38
   0 -13  -7   12.66    0.38
  -1 -13  -7   10.70    0.32
  -1 -13  -7   10.84    0.30
   1  13   7   10.63    0.32
  -2 -13  -7    0.75    0.09
   2  13   7    0.97    0.11
  -3 -13  -7    0.24    0.06
  -3  13  -7    0.29    0.14
   3  13   7    0.04    0.09
  -4  13  -7    9.27    0.44
  -5  13  -7    4.41    0.41
  -6  13  -7   12.79    0.61
  -7  13  -7    0.41    0.35
  -8  13  -7    0.66    0.46
   8 -14  -7    2.52    0.30
   8  14  -7    3.11    0.35
   7 -14  -7    6.43    0.41
   7  14  -7    5.61    0.35
  -7  14   7    6.33    0.58
   6 -14  -7    1.06    0.25
   6  14  -7    0.99    0.18
  -6  14   7    1.31    0.30
   5 -14  -7    0.08    0.18
  -5  14   7    0.39    0.29
   5  14  -7    0.34    0.15
  -4 -14   7   24.70    0.57
   4 -14  -7   25.25    0.76
  -4  14   7   24.19    0.77
  -3 -14   7   42.01    0.95
   3 -14  -7   41.65    0.97
   3 -14  -7   42.35    1.09
  -3  14   7   42.70    1.12
  -2 -14   7    6.34    0.22
  -2 -14   7    5.92    0.22
   2 -14  -7    5.83    0.30
   2 -14  -7    5.92    0.24
  -2  14   7    6.14    0.33
   1 -14  -7   35.02    0.86
  -1 -14   7   33.46    0.80
   1 -14  -7   33.28    0.80
   0 -14  -7    5.43    0.24
   0 -14  -7    6.19    0.25
   0 -14   7    6.18    0.24
  -1 -14  -7    0.14    0.08
  -1 -14  -7    0.39    0.07
   1  14   7    0.34    0.09
  -2 -14  -7   70.09    1.55
   2  14   7   72.20    1.59
  -3 -14  -7    1.53    0.11
  -3  14  -7    1.44    0.21
   3  14   7    1.69    0.16
  -4  14  -7   22.25    0.74
   4  14   7   22.71    0.60
  -5  14  -7    0.77    0.25
  -6  14  -7    5.06    0.50
  -7  14  -7    2.68    0.45
  -8  14  -7    0.55    0.47
   8 -15  -7    1.97    0.27
   8  15  -7    1.29    0.23
   7 -15  -7    1.40    0.23
   7  15  -7    1.25    0.20
  -7  15   7    1.72    0.39
   6 -15  -7    0.25    0.20
  -6  15   7    0.54    0.27
   6  15  -7    0.12    0.15
   5 -15  -7    8.13    0.43
  -5  15   7    7.90    0.52
  -4 -15   7    0.54    0.07
   4 -15  -7    0.42    0.21
   4 -15  -7    0.69    0.13
  -4  15   7    0.53    0.22
   3 -15  -7   34.58    0.93
   3 -15  -7   34.22    0.81
  -3 -15   7   33.66    0.78
  -3  15   7   32.85    0.94
  -2 -15   7   33.12    0.78
   2 -15  -7   33.19    0.80
   2 -15  -7   33.13    0.88
  -2 -15   7   33.76    0.78
  -2  15   7   32.59    0.89
   1 -15  -7   10.80    0.38
  -1 -15   7   10.95    0.34
   1 -15  -7   11.47    0.35
   0 -15  -7    3.97    0.22
   0 -15  -7    3.85    0.21
   0 -15   7    4.44    0.21
  -1 -15  -7    2.73    0.15
  -1 -15  -7    2.85    0.18
   1  15   7    2.98    0.16
  -2 -15  -7   -0.03    0.08
   2  15   7    0.01    0.08
  -2  15  -7    0.00    0.14
  -3 -15  -7    0.08    0.07
   3  15   7    0.16    0.10
  -3  15  -7   -0.10    0.16
  -5  15  -7    1.71    0.29
   5  15   7    1.35    0.16
  -6  15  -7   14.45    0.66
  -7  15  -7    5.51    0.58
  -8  15  -7   15.95    0.92
   8  16  -7    0.91    0.22
   7 -16  -7    0.10    0.21
   7  16  -7    0.28    0.18
  -7  16   7    0.79    0.36
   6 -16  -7    4.32    0.35
  -6  16   7    5.26    0.52
   6  16  -7    4.48    0.29
   5 -16  -7    0.18    0.19
  -5  16   7   -0.12    0.25
   4 -16  -7    2.12    0.19
   4 -16  -7    2.07    0.27
  -4 -16   7    1.85    0.12
  -4  16   7    2.39    0.32
   3 -16  -7    4.76    0.24
   3 -16  -7    4.51    0.32
  -3 -16   7    4.97    0.19
  -3  16   7    4.78    0.35
   2 -16  -7    8.88    0.38
   2 -16  -7    9.10    0.30
  -2 -16   7    8.99    0.29
  -2 -16   7    8.81    0.29
  -2  16   7    8.68    0.41
   1 -16  -7   40.60    0.97
  -1 -16   7   41.29    0.95
   1 -16  -7   41.65    1.01
  -1 -16   7   40.08    0.96
   0 -16  -7   16.23    0.47
   0 -16  -7   16.43    0.48
   0 -16   7   16.28    0.47
  -1 -16  -7   11.15    0.35
   1  16   7   11.48    0.35
  -2 -16  -7    3.05    0.18
  -2  16  -7    3.57    0.27
   2  16   7    3.16    0.19
  -3 -16  -7    2.58    0.14
  -3  16  -7    2.99    0.32
   3  16   7    2.44    0.25
   4  16   7    4.39    0.24
  -4  16  -7    5.49    0.40
  -5  16  -7    2.49    0.34
   5  16   7    1.93    0.19
  -6  16  -7    8.53    0.59
   6  16   7    7.90    0.36
   7  16   7    0.11    0.19
  -7  16  -7    0.37    0.38
   8  16   7   -0.33    0.26
  -8  16  -7    0.49    0.52
   7 -17  -7    5.89    0.41
   7  17  -7    5.21    0.32
  -7  17   7    7.10    0.63
   6 -17  -7   -0.36    0.19
  -6  17   7    0.52    0.30
   6  17  -7    0.11    0.15
   5 -17  -7   25.80    0.83
  -5  17   7   25.03    0.88
  -4 -17   7   30.85    0.70
   4 -17  -7   31.72    0.92
   4 -17  -7   31.18    0.77
  -4  17   7   28.31    0.96
   3 -17  -7    2.80    0.22
   3 -17  -7    2.58    0.29
  -3 -17   7    3.17    0.16
  -3  17   7    2.56    0.31
   2 -17  -7   23.98    0.69
   2 -17  -7   22.54    0.61
  -2 -17   7   23.41    0.59
  -2 -17   7   22.94    0.58
  -2  17   7   23.06    0.72
  -1 -17   7    9.68    0.33
   1 -17  -7   10.24    0.34
  -1 -17   7    9.97    0.33
   1 -17  -7   10.56    0.39
   0 -17  -7    8.34    0.33
   0 -17   7    8.33    0.31
   0 -17  -7    8.23    0.30
  -1 -17  -7   36.27    0.88
  -2 -17  -7    3.93    0.20
  -2  17  -7    3.47    0.31
   2  17   7    4.01    0.24
  -3 -17  -7    0.84    0.10
   3  17   7    1.01    0.14
  -3  17  -7    1.11    0.23
   4  17   7    1.81    0.19
  -4  17  -7    1.86    0.28
  -5  17  -7    3.30    0.40
   5  17   7    3.05    0.25
   6  17   7    1.47    0.21
  -6  17  -7    0.72    0.34
   7  17   7    0.26    0.22
  -7  17  -7    0.88    0.40
   8  17   7    0.00    0.31
   7  18  -7    3.32    0.26
  -7  18   7    3.89    0.54
   6 -18  -7    0.08    0.18
   6  18  -7   -0.01    0.14
  -6  18   7    0.45    0.32
   5 -18  -7    8.53    0.45
  -5  18   7    8.09    0.56
  -4 -18   7    5.24    0.19
   4 -18  -7    5.60    0.29
   4 -18  -7    5.10    0.36
  -4  18   7    5.02    0.41
   3 -18  -7   16.23    0.48
   3 -18  -7   15.98    0.56
  -3 -18   7   15.97    0.42
  -3  18   7   15.20    0.62
  -2 -18   7   12.35    0.38
  -2 -18   7   12.42    0.37
   2 -18  -7   12.11    0.40
   2 -18  -7   12.44    0.47
  -2  18   7   12.33    0.50
  -1 -18   7    3.53    0.21
  -1 -18   7    3.18    0.20
   1 -18  -7    3.59    0.23
   1 -18  -7    3.41    0.25
   0 -18  -7   10.27    0.38
   0 -18   7   10.66    0.37
  -1 -18  -7    1.13    0.15
  -1  18  -7    1.39    0.21
  -2 -18  -7    1.44    0.14
  -2  18  -7    1.50    0.23
   2  18   7    1.18    0.14
  -3 -18  -7    4.94    0.20
   3  18   7    5.05    0.24
  -4  18  -7    0.18    0.24
   4  18   7    0.20    0.12
   5  18   7    2.62    0.25
  -5  18  -7    3.15    0.40
  -6  18  -7    1.05    0.34
   6  18   7    1.40    0.22
   7  18   7    2.44    0.28
  -7  18  -7    2.31    0.49
   7  19  -7    2.94    0.19
  -7  19   7    3.81    0.55
   6 -19  -7    0.65    0.23
  -6  19   7    0.81    0.37
   6  19  -7    0.50    0.15
   5 -19  -7   -0.06    0.17
   5 -19  -7   -0.10    0.17
  -5  19   7    0.03    0.30
  -4 -19   7    8.05    0.25
   4 -19  -7    8.13    0.34
   4 -19  -7    8.00    0.43
  -4  19   7    7.72    0.49
   3 -19  -7    1.23    0.32
  -3 -19   7    1.55    0.17
   3 -19  -7    1.58    0.27
  -3  19   7    1.01    0.29
   2 -19  -7    7.27    0.31
   2 -19  -7    6.91    0.36
  -2 -19   7    7.06    0.29
  -2 -19   7    7.60    0.28
  -2  19   7    6.48    0.41
   1 -19  -7   46.62    1.14
  -1 -19   7   45.42    1.09
  -1 -19   7   45.63    1.08
   1 -19  -7   45.98    1.09
   0 -19   7    0.11    0.12
   0 -19  -7    0.07    0.14
  -1 -19  -7    0.34    0.13
  -1  19  -7    0.56    0.19
  -2 -19  -7    4.11    0.23
  -2  19  -7    4.44    0.35
   2  19   7    3.80    0.22
  -3 -19  -7    0.07    0.09
   3  19   7    0.20    0.12
  -3  19  -7    0.03    0.23
   4  19   7    0.26    0.13
  -4  19  -7    0.48    0.23
  -5  19  -7    2.03    0.37
   5  19   7    1.46    0.20
  -6  19  -7    1.48    0.37
   6  19   7    1.58    0.21
   7  19   7    0.18    0.22
  -7  19  -7   -0.03    0.44
  -7  20   7    1.00    0.46
   6 -20  -7    0.63    0.22
   6  20  -7    0.85    0.14
  -6  20   7    1.41    0.40
   5 -20  -7   23.00    0.66
   5 -20  -7   23.68    0.80
  -5  20   7   22.42    0.88
   4 -20  -7   14.93    0.59
  -4 -20   7   15.06    0.39
   4 -20  -7   14.32    0.48
  -4  20   7   15.41    0.69
   3 -20  -7   49.77    1.28
   3 -20  -7   48.74    1.17
  -3 -20   7   48.74    1.11
  -3  20   7   47.80    1.32
  -2 -20   7   12.12    0.39
   2 -20  -7   12.20    0.47
   2 -20  -7   11.96    0.41
  -2 -20   7   11.52    0.38
  -2  20   7   12.07    0.54
  -1 -20   7    3.35    0.22
  -1 -20   7    3.02    0.23
   1 -20  -7    3.15    0.24
   0 -20   7   10.86    0.40
   0 -20  -7   10.28    0.40
   0  20  -7   10.35    0.44
  -1 -20  -7   16.46    0.49
  -1  20  -7   15.72    0.58
  -2 -20  -7    1.90    0.20
  -2  20  -7    2.19    0.28
  -3 -20  -7    2.58    0.18
   3  20   7    2.79    0.22
  -3  20  -7    2.78    0.35
  -4  20  -7    7.14    0.50
   4  20   7    6.48    0.31
  -5  20  -7    1.41    0.37
  -6  20  -7    0.68    0.40
   6  20   7   -0.10    0.19
   7  20   7    0.36    0.27
  -7  20  -7   -0.41    0.48
   7 -21  -7   -0.12    0.27
  -7  21   7    0.00    0.47
   6 -21  -7    3.73    0.38
  -6  21   7    6.29    0.67
   5 -21  -7    0.26    0.19
  -5  21   7    0.45    0.36
   5  21  -7    0.04    0.14
  -4 -21   7    9.00    0.28
   4 -21  -7    8.85    0.39
  -4  21   7    7.74    0.57
  -3 -21   7    1.30    0.14
   3 -21  -7    1.19    0.18
  -2 -21   7    4.36    0.24
  -2 -21   7    4.33    0.27
   2 -21  -7    4.21    0.27
  -2  21   7    4.74    0.42
   1 -21  -7    4.59    0.27
  -1 -21   7    4.42    0.27
   0 -21   7    6.93    0.33
   0 -21  -7    7.16    0.35
   0 -21   7    6.61    0.30
   0  21  -7    6.99    0.39
  -1 -21  -7   26.63    0.71
  -1  21  -7   26.32    0.81
  -2 -21  -7    0.88    0.14
  -2  21  -7    1.01    0.34
  -3 -21  -7    0.44    0.11
   3  21   7    0.36    0.13
  -3  21  -7    0.43    0.27
  -4  21  -7    1.77    0.36
   4  21   7    1.10    0.17
   5  21   7    1.09    0.20
  -5  21  -7    1.18    0.33
   6  21   7    0.33    0.22
  -6  21  -7    1.22    0.48
   7 -22  -7    1.85    0.34
   6 -22  -7    1.71    0.28
  -6  22   7    2.34    0.51
   5 -22  -7    0.10    0.20
  -5  22   7    0.59    0.41
   5  22  -7    0.33    0.14
   4 -22  -7   10.68    0.44
  -4 -22   7   10.77    0.32
  -4  22   7   10.28    0.66
   3 -22  -7    0.00    0.15
  -3 -22   7    0.05    0.12
  -3  22   7    0.04    0.28
  -2 -22   7    1.19    0.16
   2 -22  -7    0.98    0.18
  -2  22   7    0.95    0.28
   1 -22  -7    0.80    0.18
  -1 -22   7    0.85    0.17
  -1 -22   7    0.81    0.17
   1  22  -7    0.67    0.21
   0 -22   7    1.23    0.17
   0 -22  -7    1.59    0.21
   0  22  -7    1.43    0.25
  -1 -22  -7   -0.11    0.15
   1 -22   7    0.12    0.16
  -1  22  -7    0.14    0.22
  -2 -22  -7    6.44    0.31
  -2  22  -7    6.80    0.45
  -3 -22  -7    0.99    0.13
  -3  22  -7    1.04    0.32
  -4  22  -7    1.66    0.38
   4  22   7    1.09    0.17
  -5  22  -7    1.04    0.40
   5  22   7    0.96    0.20
  -6  22  -7    3.87    0.56
   6  22   7    3.16    0.35
   6 -23  -7    0.10    0.26
  -6  23   7    0.63    0.49
   5 -23  -7    1.32    0.25
   5  23  -7    1.59    0.16
   5  23  -7    1.54    0.16
  -5  23   7    1.76    0.47
   4 -23  -7   17.84    0.58
  -4 -23   7   16.83    0.46
   4  23  -7   17.39    0.52
  -4  23   7   16.81    0.79
  -3 -23   7   16.07    0.47
   3 -23  -7   15.87    0.53
  -3  23   7   15.53    0.71
   3  23  -7   15.28    0.52
   2 -23  -7    2.07    0.23
  -2 -23   7    2.64    0.29
  -2 -23   7    2.91    0.25
   2  23  -7    3.07    0.32
  -1 -23   7    1.73    0.21
  -1 -23   7    1.74    0.21
   1  23  -7    1.65    0.25
   0 -23   7    0.11    0.16
   0 -23   7    0.13    0.16
   0 -23  -7   -0.04    0.18
   0  23  -7    0.16    0.24
   1 -23   7    9.71    0.44
  -1 -23  -7    9.81    0.41
  -1  23  -7    9.53    0.59
  -2 -23  -7    3.88    0.27
  -2  23  -7    4.02    0.47
  -3 -23  -7    0.01    0.13
  -3  23  -7    0.20    0.33
  -4  23  -7    2.96    0.45
  -5  23  -7    0.86    0.42
   5  23   7    0.81    0.19
  -6  23  -7    0.47    0.49
   6 -24  -7    1.26    0.34
  -6  24   7    2.56    0.62
   5 -24  -7   -0.02    0.25
  -5  24   7    0.60    0.45
  -4 -24   7    2.19    0.21
   4 -24  -7    1.92    0.27
  -4  24   7    2.48    0.48
   4  24  -7    2.02    0.23
  -3 -24   7    0.31    0.15
   3 -24  -7    0.02    0.18
  -3  24   7    0.34    0.32
   3  24  -7   -0.06    0.20
   2 -24  -7    5.90    0.35
  -2 -24   7    5.95    0.35
  -2 -24   7    6.04    0.32
   2  24  -7    6.14    0.41
  -1 -24   7    0.18    0.18
   1  24  -7    0.05    0.22
   0 -24   7   10.90    0.46
   0 -24   7   11.50    0.44
   0 -24  -7   11.58    0.49
   0  24  -7   11.37    0.55
  -1 -24  -7    0.38    0.20
   1 -24   7    0.94    0.20
  -1  24  -7    0.56    0.29
  -2 -24  -7    0.11    0.16
  -2  24  -7   -0.27    0.29
  -3 -24  -7   -0.03    0.13
  -3  24  -7    0.34    0.34
  -4  24  -7    1.16    0.40
  -5  24  -7    3.19    0.56
   5 -25  -7    0.40    0.28
  -5  25   7    0.80    0.55
   4 -25  -7    0.76    0.24
  -4 -25   7    0.77    0.15
   4  25  -7    0.76    0.21
  -4  25   7    0.89    0.45
  -3 -25   7    0.04    0.16
   3 -25  -7    0.10    0.21
   3  25  -7    0.14    0.23
  -3  25   7   -0.18    0.35
  -2 -25   7    1.59    0.23
  -2 -25   7    1.57    0.20
   2 -25  -7    1.30    0.23
   2  25  -7    1.23    0.27
  -1 -25   7   20.20    0.62
  -1 -25   7   20.13    0.64
   1  25  -7   19.85    0.70
   0 -25   7    7.16    0.37
   0 -25   7    7.28    0.40
   0 -25  -7    5.82    0.49
   0  25  -7    7.92    0.51
   1 -25   7   20.45    0.66
   1 -25   7   19.31    0.60
  -1 -25  -7   19.35    0.63
  -1  25  -7   19.29    0.77
  -2 -25  -7   -0.05    0.17
  -2  25  -7    0.23    0.35
  -3 -25  -7   11.66    0.40
  -3  25  -7   12.58    0.75
  -4  25  -7    0.45    0.43
  -5  25  -7    1.27    0.55
   5 -26  -7    6.56    0.53
   4 -26  -7    2.20    0.31
  -4 -26   7    2.17    0.24
  -4  26   7    2.08    0.51
   4  26  -7    2.61    0.33
  -3 -26   7    0.23    0.18
   3 -26  -7    0.11    0.23
   3  26  -7    0.13    0.24
  -2 -26   7    0.66    0.21
   2 -26  -7    0.83    0.22
  -2 -26   7    0.82    0.24
   2  26  -7    0.63    0.27
  -1 -26   7    0.08    0.20
  -1 -26   7   -0.03    0.20
   1  26  -7    0.16    0.30
   0 -26   7    1.43    0.25
   0 -26   7    1.42    0.23
   0 -26  -7    0.89    0.26
   1 -26   7    0.10    0.23
  -1 -26  -7   -0.05    0.23
   1 -26   7    0.18    0.19
  -1  26  -7    0.29    0.35
  -2 -26  -7    0.11    0.20
   2 -26   7    0.45    0.24
  -2  26  -7    0.54    0.39
  -3 -26  -7    1.98    0.20
  -3  26  -7    2.63    0.48
  -4  26  -7    0.42    0.50
   4 -27  -7    0.19    0.29
  -4 -27   7    0.02    0.20
   4  27  -7   -0.02    0.22
  -3 -27   7    1.92    0.24
   3 -27  -7    1.69    0.31
   3  27  -7    1.86    0.31
   2 -27  -7    0.74    0.25
  -2 -27   7    0.82    0.23
   2  27  -7    1.01    0.30
  -1 -27   7    0.45    0.23
  -1 -27   7    0.32    0.22
   1  27  -7    0.81    0.33
   0 -27  -7    0.16    0.26
   0 -27   7    0.60    0.27
   0 -27   7    0.17    0.23
   0  27  -7    0.70    0.35
   1 -27   7    9.99    0.48
   1 -27   7    9.65    0.52
  -1  27  -7    9.52    0.68
   2 -27   7    4.29    0.46
  -2 -27  -7    4.24    0.38
  -2  27  -7    4.65    0.53
  -3 -27  -7    3.24    0.30
  -3  27  -7    2.67    0.54
  -4  27  -7    0.21    0.54
   4 -28  -7    1.14    0.36
   3 -28  -7    0.40    0.28
  -3 -28   7    0.33    0.23
   3  28  -7    0.71    0.31
   2 -28  -7    0.57    0.27
   2  28  -7    0.95    0.34
  -1 -28   7    0.09    0.27
  -1 -28   7    0.10    0.24
   1 -28  -7    0.01    0.33
   1  28  -7    0.07    0.36
   0 -28   7    0.03    0.27
   0 -28   7    0.12    0.25
   0 -28  -7    0.31    0.32
   0  28  -7    0.28    0.39
   1 -28   7    5.28    0.43
  -1 -28  -7    5.99    0.50
   1 -28   7    5.32    0.49
  -1  28  -7    5.72    0.68
   2 -28   7    1.73    0.29
  -2 -28  -7    1.66    0.27
   2 -28   7    2.25    0.35
  -2  28  -7    1.97    0.53
  -3 -28  -7    1.08    0.22
  -3  28  -7    2.14    0.56
  -3 -29   7    0.94    0.36
   3  29  -7    0.89    0.46
  -2 -29   7    1.56    0.30
   2  29  -7    1.94    0.39
  -1 -29   7    2.00    0.33
  -1 -29   7    1.73    0.31
   1 -29  -7    1.18    0.38
   0 -29  -7    1.48    0.36
   0 -29   7    0.92    0.32
   0 -29   7    1.12    0.30
   0  29  -7    0.93    0.44
   1 -29   7   -0.06    0.30
   1 -29   7   -0.39    0.26
  -1 -29  -7   -0.05    0.32
  -1  29  -7    0.93    0.46
   2 -29   7    0.55    0.32
   2 -29   7    0.64    0.33
  -2 -29  -7    0.02    0.27
  -2  29  -7    0.49    0.52
  -1 -30   7    2.59    0.36
   1 -30  -7    1.50    0.42
  -1 -30   7    1.86    0.38
   1  30  -7    2.54    0.49
   0 -30   7    0.86    0.36
   0 -30  -7    1.53    0.41
   0 -30   7    1.21    0.33
   0  30  -7    1.96    0.53
  -1 -30  -7    3.28    0.41
   1 -30   7    4.07    0.62
   1 -30   7    3.17    0.41
  -1  30  -7    3.17    0.60
  10   0  -8    4.97    0.50
  10   0  -8    5.07    0.64
   9   0  -8    0.11    0.21
   9   0  -8    0.34    0.33
   8   0  -8   10.03    0.41
   8   0  -8    9.67    0.53
   7   0  -8   -0.04    0.13
   7   0  -8    0.16    0.23
   6   0  -8    1.98    0.24
   6   0  -8    1.88    0.19
   5   0  -8   -0.08    0.08
   5   0  -8   -0.07    0.11
   4   0  -8   -0.05    0.11
   4   0  -8    0.03    0.08
   3   0  -8   -0.04    0.06
  -2   0   8   27.77    0.65
   2   0  -8   27.28    0.64
  -1   0   8    0.02    0.06
   1   0  -8    0.05    0.07
   0   0   8   61.19    1.35
   0   0  -8   63.14    1.35
   1   0   8    0.03    0.05
  -1   0  -8    0.18    0.06
   2   0   8    3.81    0.15
  -2   0  -8    3.81    0.16
   3   0   8   -0.05    0.06
   4   0   8    2.94    0.16
  -4   0  -8    3.33    0.21
  -5   0  -8   -0.15    0.13
   5   0   8   -0.04    0.08
  -6   0  -8   22.40    0.70
   6   0   8   23.22    0.60
  -7   0  -8   -0.06    0.22
   7   0   8    0.01    0.12
   8   0   8    0.48    0.17
  -8   0  -8    0.48    0.31
  -9   0  -8   -0.05    0.40
   9   0   8   -0.21    0.32
  10  -1  -8    1.50    0.42
  10  -1  -8    1.46    0.33
  10   1  -8    1.59    0.37
  10   1  -8    1.32    0.40
   9  -1  -8    2.25    0.27
   9  -1  -8    2.73    0.38
   9   1  -8    2.66    0.38
   9   1  -8    2.63    0.27
   8  -1  -8    3.38    0.31
   8  -1  -8    3.03    0.36
   8   1  -8    3.55    0.37
   8   1  -8    3.58    0.29
   7  -1  -8   -0.12    0.13
   7  -1  -8    0.02    0.23
   7   1  -8   -0.19    0.19
   7   1  -8    0.16    0.13
   6  -1  -8   10.91    0.45
   6  -1  -8   10.60    0.37
   6   1  -8   10.50    0.44
   6   1  -8   10.81    0.35
   5  -1  -8    0.02    0.10
   5  -1  -8   -0.18    0.11
   5   1  -8   -0.08    0.13
   5   1  -8    0.05    0.08
   4  -1  -8   28.69    0.70
   4  -1  -8   29.15    0.78
   4   1  -8   29.20    0.77
   4   1  -8   28.18    0.69
  -3  -1   8    1.13    0.11
   3  -1  -8    1.05    0.11
   3  -1  -8    1.00    0.14
   3  -1  -8    0.93    0.05
   3   1  -8    1.07    0.11
  -2  -1   8    0.48    0.07
   2  -1  -8    0.50    0.08
   2   1  -8    0.48    0.08
  -2   1   8    0.33    0.08
   1  -1  -8   35.95    0.83
  -1  -1   8   38.85    0.83
   1   1  -8   36.23    0.82
  -1   1   8   35.88    0.83
   0  -1   8    7.49    0.21
   0  -1  -8    6.22    0.20
   0   1   8    6.72    0.21
   0   1  -8    7.01    0.21
   1  -1   8   45.70    1.01
  -1  -1  -8   43.79    1.00
  -1   1  -8   46.15    1.01
   1   1   8   46.17    1.01
  -2  -1  -8    0.47    0.08
   2  -1   8    0.31    0.07
  -2   1  -8    0.32    0.08
   2   1   8    0.43    0.07
   3  -1   8   17.00    0.44
   3   1   8   17.90    0.44
  -4  -1  -8    4.06    0.22
   4  -1   8    3.86    0.18
   4   1   8    4.02    0.17
  -4   1  -8    4.16    0.24
   5  -1   8    0.25    0.10
  -5  -1  -8    0.10    0.14
  -5   1  -8    0.25    0.14
   5   1   8    0.27    0.09
  -6  -1  -8    0.11    0.18
   6  -1   8    0.17    0.11
  -6   1  -8    0.26    0.19
   6   1   8    0.10    0.10
   7  -1   8    0.08    0.12
  -7  -1  -8   -0.24    0.21
  -7   1  -8    0.02    0.22
   7   1   8    0.18    0.12
  -8  -1  -8    0.16    0.31
   8  -1   8    0.02    0.16
   8   1   8   -0.11    0.15
  -8   1  -8    0.34    0.32
  -9  -1  -8    6.22    0.71
   9  -1   8    5.62    0.40
  -9   1  -8    5.49    0.56
   9   1   8    4.29    0.36
  10  -2  -8    0.57    0.35
  10  -2  -8    0.33    0.33
  10   2  -8    0.46    0.38
  10   2  -8    0.19    0.27
   9  -2  -8    0.52    0.25
   9  -2  -8    0.50    0.32
   9   2  -8    0.47    0.21
   9   2  -8    0.72    0.32
   8  -2  -8    0.10    0.23
   8  -2  -8    0.06    0.19
   8   2  -8    0.01    0.15
   8   2  -8   -0.24    0.22
   7  -2  -8    2.16    0.26
   7  -2  -8    1.77    0.27
   7   2  -8    2.70    0.29
   7   2  -8    2.29    0.21
   6  -2  -8    7.70    0.38
   6  -2  -8    8.01    0.32
   6   2  -8    7.95    0.29
   6   2  -8    8.23    0.39
   5  -2  -8   -0.05    0.09
   5  -2  -8    0.08    0.12
   5   2  -8    0.22    0.11
   5   2  -8   -0.04    0.08
   4  -2  -8    0.04    0.08
   4  -2  -8    0.02    0.10
   4   2  -8   -0.03    0.09
   4   2  -8    0.03    0.07
   3  -2  -8   33.89    0.73
   3  -2  -8   34.27    0.86
   3  -2  -8   34.20    0.80
  -3  -2   8   33.93    0.78
   3   2  -8   33.33    0.78
  -2  -2   8   21.94    0.52
   2  -2  -8   22.07    0.53
  -2   2   8   21.99    0.54
   2   2  -8   20.65    0.51
  -1  -2   8  155.08    3.47
   1  -2  -8  162.24    3.47
   1   2  -8  156.66    3.47
  -1   2   8  161.74    3.44
   0  -2   8  383.40    8.23
   0  -2  -8  378.93    8.21
   0   2   8  373.62    8.20
   0   2  -8  383.01    8.26
   1  -2   8   25.45    0.60
  -1  -2  -8   24.82    0.59
   1   2   8   26.55    0.59
  -1   2  -8   25.20    0.60
  -2  -2  -8    3.79    0.15
   2  -2   8    3.66    0.15
   2   2   8    3.89    0.14
   3  -2   8   46.07    1.06
   3   2   8   46.98    1.04
   4  -2   8    3.26    0.18
  -4  -2  -8    3.53    0.20
   4   2   8    3.61    0.16
  -4   2  -8    3.59    0.23
   5  -2   8   19.75    0.53
  -5  -2  -8   18.70    0.56
   5   2   8   19.46    0.50
  -5   2  -8   19.64    0.60
  -6  -2  -8   13.41    0.49
   6  -2   8   12.57    0.42
  -6   2  -8   12.96    0.51
   6   2   8   13.37    0.39
  -7  -2  -8   -0.05    0.22
   7  -2   8    0.02    0.14
   7   2   8    0.01    0.12
  -7   2  -8    0.26    0.27
  -8  -2  -8   23.80    0.84
   8  -2   8   24.09    0.76
  -8   2  -8   24.02    0.89
   8   2   8   24.24    0.65
   9  -2   8    0.22    0.23
  -9  -2  -8    0.43    0.42
   9   2   8   -0.30    0.19
  -9   2  -8    0.16    0.46
  10  -3  -8    1.42    0.36
  10  -3  -8    2.01    0.43
  10   3  -8    2.19    0.41
  10   3  -8    2.07    0.28
   9  -3  -8   -0.06    0.25
   9  -3  -8    0.01    0.24
   9   3  -8    0.30    0.30
   9   3  -8    0.18    0.20
   8  -3  -8    1.50    0.23
   8  -3  -8    2.04    0.32
   8   3  -8    1.56    0.18
   8   3  -8    1.65    0.29
   7  -3  -8    0.21    0.21
   7  -3  -8    0.15    0.15
   7   3  -8    0.44    0.21
   7   3  -8    0.45    0.13
   6  -3  -8    2.32    0.27
   6  -3  -8    2.37    0.23
   6   3  -8    2.25    0.26
   6   3  -8    2.10    0.18
   5  -3  -8    0.53    0.15
   5  -3  -8    0.45    0.12
   5   3  -8    0.48    0.14
   5   3  -8    0.43    0.09
   4  -3  -8    6.26    0.30
   4  -3  -8    6.44    0.26
   4   3  -8    6.26    0.15
   4   3  -8    6.65    0.28
   4   3  -8    6.65    0.21
  -3  -3   8   47.99    1.09
   3  -3  -8   49.78    1.04
   3  -3  -8   50.21    1.18
   3  -3  -8   47.73    1.11
   3   3  -8   47.58    1.08
   2  -3  -8    3.57    0.17
  -2  -3   8    3.73    0.15
   2   3  -8    3.83    0.15
   1  -3  -8    3.55    0.15
  -1  -3   8    3.74    0.14
   1   3  -8    3.78    0.15
  -1   3   8    3.62    0.16
   0  -3  -8   76.14    1.64
   0  -3   8   75.21    1.64
   0   3  -8   75.90    1.64
   0   3   8   75.52    1.64
   1  -3   8    0.02    0.06
  -1  -3  -8    0.02    0.05
   1   3   8    0.13    0.05
  -1   3  -8   -0.05    0.07
  -2  -3  -8   32.93    0.74
   2  -3   8   31.62    0.75
   2   3   8   32.61    0.73
   3  -3   8   10.81    0.32
   3   3   8   10.65    0.29
   4  -3   8    7.79    0.27
  -4  -3  -8    8.03    0.29
  -4   3  -8    8.23    0.33
   4   3   8    7.90    0.24
  -5  -3  -8    0.12    0.12
   5  -3   8    0.13    0.10
   5   3   8    0.13    0.08
  -5   3  -8    0.31    0.16
  -6  -3  -8    4.59    0.32
   6  -3   8    4.63    0.26
  -6   3  -8    4.25    0.38
   6   3   8    4.51    0.21
  -7  -3  -8    2.60    0.29
   7  -3   8    2.49    0.25
  -7   3  -8    2.27    0.34
   7   3   8    2.27    0.20
  -8  -3  -8    5.71    0.49
   8  -3   8    5.66    0.36
   8   3   8    4.63    0.28
  -8   3  -8    6.19    0.58
  -9  -3  -8    0.87    0.42
   9  -3   8    0.88    0.25
  -9   3  -8    1.10    0.48
   9   3   8    0.65    0.20
  10  -4  -8    0.57    0.36
  10  -4  -8    1.17    0.40
  10   4  -8    1.65    0.40
  10   4  -8    0.23    0.23
   9  -4  -8    0.07    0.27
   9  -4  -8    0.73    0.31
   9   4  -8    0.48    0.30
   9   4  -8    0.01    0.17
   8  -4  -8   11.88    0.58
   8  -4  -8   10.74    0.56
   8   4  -8   12.02    0.40
   8   4  -8   11.96    0.56
   7  -4  -8    8.10    0.46
   7  -4  -8    8.26    0.38
   7   4  -8    8.28    0.44
   7   4  -8    8.56    0.31
   6  -4  -8   -0.26    0.15
   6  -4  -8   -0.08    0.14
   6   4  -8   -0.05    0.09
   6   4  -8   -0.01    0.15
   5  -4  -8    0.29    0.13
   5  -4  -8    0.20    0.11
   5   4  -8    0.18    0.03
   5   4  -8    0.17    0.07
   5   4  -8    0.13    0.13
   4  -4  -8    3.69    0.20
   4  -4  -8    4.04    0.26
   4   4  -8    3.85    0.16
   3  -4  -8   17.17    0.46
   3  -4  -8   17.69    0.52
   3  -4  -8   17.43    0.39
  -3  -4   8   17.34    0.43
   3   4  -8   16.05    0.42
  -2  -4   8   12.88    0.33
   2  -4  -8   13.19    0.40
   2  -4  -8   13.13    0.36
   2   4  -8   12.89    0.33
   1  -4  -8    0.27    0.07
  -1  -4   8    0.33    0.06
  -1   4   8    0.27    0.05
  -1   4   8    0.23    0.07
   1   4  -8    0.33    0.07
   0  -4   8    0.13    0.06
   0  -4  -8    0.16    0.06
   0   4   8    0.09    0.06
   0   4  -8    0.11    0.07
   1  -4   8    5.39    0.19
  -1  -4  -8    5.26    0.17
   1   4   8    5.43    0.17
  -1   4  -8    5.58    0.20
  -2  -4  -8   18.42    0.44
   2  -4   8   17.89    0.47
   2   4   8   18.09    0.44
  -3  -4  -8   19.36    0.47
   3  -4   8   18.96    0.50
   3   4   8   19.94    0.47
   4  -4   8   32.48    0.79
  -4  -4  -8   31.87    0.78
  -4   4  -8   31.86    0.84
   4   4   8   32.51    0.74
  -5  -4  -8   29.90    0.77
   5  -4   8   29.84    0.76
  -5   4  -8   29.87    0.83
   5   4   8   31.39    0.71
   6  -4   8    7.50    0.33
  -6  -4  -8    7.55    0.37
  -6   4  -8    7.45    0.41
   6   4   8    7.31    0.26
  -7  -4  -8    0.55    0.21
   7  -4   8    0.67    0.16
  -7   4  -8    0.42    0.33
   7   4   8    0.47    0.12
   8  -4   8    2.09    0.25
  -8  -4  -8    2.24    0.35
   8   4   8    2.12    0.22
  -8   4  -8    2.30    0.39
   9  -4   8    1.11    0.26
  -9   4  -8    0.52    0.47
   9   4   8    0.72    0.17
  10  -5  -8    0.46    0.62
  10  -5  -8    0.49    0.38
  10   5  -8    0.19    0.36
  10   5  -8    0.76    0.40
   9  -5  -8    6.42    0.56
   9  -5  -8    6.74    0.50
   9   5  -8    7.63    0.55
   9   5  -8    7.03    0.34
   8  -5  -8    0.07    0.20
   8  -5  -8    0.03    0.21
   8   5  -8    0.28    0.26
   8   5  -8    0.03    0.13
   7  -5  -8   -0.40    0.18
   7  -5  -8   -0.01    0.16
   7   5  -8   -0.09    0.11
   7   5  -8    0.07    0.18
   6  -5  -8    9.22    0.37
   6  -5  -8    8.18    0.42
   6   5  -8    8.92    0.28
   6   5  -8    9.13    0.40
   5  -5  -8    0.00    0.11
   5  -5  -8   -0.03    0.13
   5   5  -8    0.03    0.04
   5   5  -8    0.04    0.07
   5   5  -8    0.07    0.13
   4  -5  -8    8.64    0.37
   4  -5  -8    8.87    0.32
   4   5  -8    9.64    0.26
   3  -5  -8   46.84    1.15
   3  -5  -8   47.33    1.02
  -3  -5   8   47.33    1.05
   3  -5  -8   47.40    1.09
   3   5  -8   47.52    1.05
  -2  -5   8    3.15    0.13
   2  -5  -8    2.44    0.19
   2  -5  -8    2.47    0.11
   2  -5  -8    2.36    0.16
   2   5  -8    3.27    0.14
   1  -5  -8    3.30    0.16
  -1  -5   8    3.32    0.14
  -1   5   8    3.48    0.16
   1   5  -8    3.46    0.15
  -1   5   8    3.39    0.12
   0  -5   8   15.39    0.38
   0  -5  -8   14.88    0.38
   0   5  -8   14.86    0.39
   0   5   8   14.44    0.38
  -1  -5  -8  142.09    3.03
   1  -5   8  139.57    3.02
   1   5   8  141.16    3.04
   2  -5   8  332.96    7.15
  -2  -5  -8  329.03    7.06
   2   5   8  324.98    7.02
  -3  -5  -8   61.25    1.34
   3  -5   8   61.70    1.39
   3   5   8   61.43    1.34
  -4  -5  -8   17.58    0.47
   4  -5   8   17.74    0.49
   4   5   8   17.28    0.43
  -4   5  -8   17.47    0.54
   5  -5   8    0.16    0.10
  -5  -5  -8    0.05    0.12
   5   5   8    0.02    0.07
  -5   5  -8    0.19    0.15
  -6  -5  -8  100.34    2.33
   6  -5   8  104.05    2.33
  -6   5  -8  106.39    2.44
   6   5   8  106.06    2.25
  -7  -5  -8    1.88    0.26
  -7   5  -8    1.82    0.33
   7   5   8    1.51    0.17
   8  -5   8    1.75    0.24
  -8  -5  -8    1.91    0.32
  -8   5  -8    1.59    0.37
   8   5   8    1.77    0.16
   9  -5   8    1.08    0.29
  -9  -5  -8    1.41    0.41
   9   5   8    1.25    0.17
  -9   5  -8    1.97    0.52
   9  -6  -8   16.25    0.68
   9  -6  -8   17.30    0.74
   9   6  -8   16.20    0.43
   9   6  -8   16.84    0.48
   9   6  -8   16.12    0.71
   8  -6  -8   10.78    0.55
   8  -6  -8   11.31    0.50
   8   6  -8   10.51    0.35
   8   6  -8   10.99    0.30
   7  -6  -8    6.18    0.37
   7  -6  -8    6.12    0.41
   7   6  -8    6.35    0.25
   7   6  -8    5.83    0.39
   7   6  -8    6.54    0.19
   6  -6  -8   12.04    0.44
   6   6  -8   11.80    0.29
   6   6  -8   12.01    0.46
   6   6  -8   12.05    0.34
   5  -6  -8   -0.11    0.12
   5  -6  -8    0.18    0.11
   5   6  -8    0.22    0.14
   5   6  -8    0.12    0.07
   5   6  -8    0.10    0.04
   4  -6  -8    9.87    0.40
   4  -6  -8    9.77    0.34
  -4  -6   8    9.73    0.28
   4   6  -8    9.88    0.27
   3  -6  -8    0.06    0.05
  -3  -6   8    0.12    0.06
   3  -6  -8   -0.18    0.08
   3  -6  -8   -0.18    0.11
   3   6  -8    0.15    0.06
   2  -6  -8   30.77    0.68
  -2  -6   8   30.53    0.66
   2  -6  -8   30.50    0.78
   2  -6  -8   29.64    0.73
  -2  -6   8   29.35    0.69
   2   6  -8   30.21    0.69
   1  -6  -8    4.30    0.19
  -1  -6   8    4.04    0.16
   1   6  -8    4.03    0.16
  -1   6   8    3.96    0.14
   0  -6  -8   12.78    0.34
   0  -6   8   13.02    0.35
   0   6   8   13.02    0.35
   0   6  -8   12.81    0.35
  -1  -6  -8    0.04    0.05
   1  -6   8    0.02    0.07
   1   6   8    0.02    0.06
   2  -6   8   31.32    0.75
  -2  -6  -8   31.08    0.71
   2   6   8   32.13    0.72
   3  -6   8   19.51    0.51
  -3  -6  -8   18.56    0.45
   3   6   8   18.91    0.45
  -4  -6  -8   11.81    0.35
   4  -6   8   12.09    0.38
  -4   6  -8   12.27    0.43
   4   6   8   12.28    0.31
  -5  -6  -8    0.47    0.13
   5  -6   8    0.50    0.12
   5   6   8    0.44    0.07
  -5   6  -8    0.22    0.17
   6  -6   8    5.60    0.30
  -6  -6  -8    5.03    0.31
  -6   6  -8    5.55    0.42
   6   6   8    4.94    0.20
  -7  -6  -8    1.22    0.22
   7  -6   8    1.30    0.20
  -7   6  -8    1.37    0.30
   7   6   8    1.37    0.15
   8  -6   8    2.94    0.35
  -8  -6  -8    3.02    0.34
  -8   6  -8    2.78    0.43
   8   6   8    3.01    0.20
   9  -6   8    1.21    0.30
  -9   6  -8    1.44    0.50
   9   6   8    1.28    0.15
   9  -7  -8    0.39    0.29
   9  -7  -8    0.27    0.31
   9   7  -8    0.06    0.31
   9   7  -8   -0.06    0.13
   9   7  -8   -0.06    0.11
   8  -7  -8    2.32    0.29
   8  -7  -8    2.48    0.34
   8   7  -8    2.27    0.31
   8   7  -8    2.48    0.16
   8   7  -8    2.61    0.20
   7  -7  -8    4.90    0.39
   7  -7  -8    5.79    0.40
   7   7  -8    5.80    0.37
   7   7  -8    5.59    0.22
   7   7  -8    5.76    0.19
   6  -7  -8    2.76    0.32
   6   7  -8    3.31    0.30
   6   7  -8    3.45    0.17
   6   7  -8    3.40    0.13
   5  -7  -8    0.27    0.16
   5   7  -8    0.37    0.15
   5   7  -8    0.30    0.07
  -4  -7   8    1.86    0.12
   4  -7  -8    1.65    0.21
   4   7  -8    1.89    0.12
  -3  -7   8    4.15    0.16
   3  -7  -8    4.42    0.15
   3  -7  -8    4.25    0.25
   3  -7  -8    4.01    0.21
   3   7  -8    4.22    0.16
   2  -7  -8    1.64    0.11
   2  -7  -8    1.66    0.16
  -2  -7   8    2.06    0.11
   2  -7  -8    1.66    0.18
  -2  -7   8    1.81    0.09
   2   7  -8    1.77    0.12
   1  -7  -8  108.77    2.31
   1  -7  -8  105.78    2.34
  -1  -7   8  106.44    2.29
   1   7  -8  107.27    2.30
  -1   7   8  104.54    2.27
   0  -7   8    1.85    0.12
   0  -7  -8    1.79    0.12
   0   7   8    1.68    0.11
  -1  -7  -8   35.51    0.80
   1  -7   8   34.81    0.82
   1   7   8   35.21    0.80
   2  -7   8    5.76    0.22
  -2  -7  -8    5.91    0.19
   2   7   8    5.90    0.19
   3  -7   8   22.96    0.60
  -3  -7  -8   23.94    0.55
   3   7   8   23.53    0.55
   4  -7   8    7.53    0.29
  -4  -7  -8    7.41    0.25
  -4   7  -8    7.65    0.35
   4   7   8    7.37    0.22
  -5  -7  -8   13.69    0.41
   5  -7   8   14.66    0.46
  -5   7  -8   14.19    0.54
   5   7   8   14.00    0.35
  -6  -7  -8   21.17    0.60
   6  -7   8   20.90    0.62
  -6   7  -8   20.73    0.76
   6   7   8   20.01    0.49
  -7  -7  -8   30.48    0.83
   7  -7   8   30.99    0.84
  -7   7  -8   29.16    0.96
   7   7   8   30.00    0.69
   8  -7   8    1.86    0.26
  -8  -7  -8    2.18    0.30
   8   7   8    1.87    0.16
  -8   7  -8    1.44    0.40
   9  -7   8   -0.11    0.28
  -9   7  -8    0.02    0.49
   9  -8  -8    7.76    0.55
   9  -8  -8    6.66    0.54
   9   8  -8    6.82    0.28
   9   8  -8    7.28    0.54
   9   8  -8    7.09    0.25
   8  -8  -8    0.11    0.22
   8  -8  -8    0.36    0.23
   8   8  -8    0.24    0.10
   8   8  -8   -0.25    0.24
   8   8  -8    0.01    0.10
   7  -8  -8    1.32    0.26
   7   8  -8    1.20    0.22
   7   8  -8    1.54    0.13
   6  -8  -8    5.75    0.38
   6   8  -8    6.22    0.21
   6   8  -8    6.55    0.20
   6   8  -8    6.50    0.35
   5  -8  -8    3.72    0.29
   5   8  -8    4.05    0.27
   5   8  -8    3.77    0.16
   4  -8  -8    0.13    0.13
  -4  -8   8    0.45    0.07
   4   8  -8    0.38    0.07
   3  -8  -8   16.93    0.53
  -3  -8   8   16.49    0.41
   3  -8  -8   16.89    0.41
   3   8  -8   16.92    0.42
  -2  -8   8    2.00    0.10
   2  -8  -8    2.01    0.17
   2  -8  -8    2.17    0.12
  -2  -8   8    1.95    0.11
   2  -8  -8    1.92    0.19
   2   8  -8    2.21    0.13
   1  -8  -8   16.40    0.47
  -1  -8   8   16.00    0.41
   1  -8  -8   16.37    0.44
   1   8  -8   16.32    0.42
  -1   8   8   17.02    0.40
   0  -8  -8   15.80    0.42
   0  -8  -8   15.45    0.40
   0  -8   8   15.11    0.40
   0   8   8   14.96    0.38
  -1  -8  -8    2.81    0.14
   1  -8   8    2.67    0.15
   1   8   8    2.51    0.13
   2  -8   8   60.43    1.38
  -2  -8  -8   60.74    1.32
   2   8   8   60.84    1.33
   3  -8   8    4.52    0.22
  -3  -8  -8    4.41    0.16
   3   8   8    4.48    0.16
  -4  -8  -8    4.03    0.17
   4   8   8    3.74    0.14
  -4   8  -8    3.76    0.27
  -5  -8  -8    0.31    0.11
   5   8   8    0.32    0.06
  -5   8  -8    0.30    0.18
  -6  -8  -8    4.38    0.27
   6  -8   8    4.30    0.29
   6   8   8    4.21    0.16
  -6   8  -8    4.24    0.46
  -7  -8  -8    0.93    0.20
   7  -8   8    1.04    0.20
  -7   8  -8    1.21    0.31
   7   8   8    0.97    0.11
   8  -8   8    4.06    0.38
  -8   8  -8    4.35    0.56
   9  -8   8    0.82    0.32
  -9   8  -8    1.44    0.53
   9  -9  -8    0.22    0.28
   9  -9  -8    0.31    0.31
   9   9  -8    0.41    0.14
   9   9  -8    0.63    0.32
   8  -9  -8    0.57    0.23
   8  -9  -8    0.50    0.23
   8   9  -8    0.40    0.24
   8   9  -8    0.28    0.11
   8   9  -8    0.24    0.09
   7  -9  -8    4.37    0.37
   7   9  -8    5.57    0.21
   7   9  -8    5.73    0.36
   7   9  -8    5.60    0.20
   6  -9  -8    1.97    0.29
   6   9  -8    2.76    0.28
   6   9  -8    2.42    0.14
   5  -9  -8    1.77    0.24
   5   9  -8    2.39    0.13
   5   9  -8    2.52    0.24
   4  -9  -8   -0.16    0.12
  -4  -9   8    0.11    0.05
   4   9  -8    0.03    0.06
   3  -9  -8   14.80    0.37
  -3  -9   8   14.84    0.37
   3  -9  -8   13.77    0.49
   3   9  -8   15.05    0.38
  -2  -9   8   57.97    1.27
  -2  -9   8   58.95    1.29
   2  -9  -8   60.29    1.39
   2  -9  -8   57.46    1.34
   2  -9  -8   58.70    1.29
   2   9  -8   57.99    1.30
  -1  -9   8   13.87    0.36
   1  -9  -8   13.89    0.39
   1  -9  -8   12.92    0.41
   0  -9  -8    3.64    0.18
   0  -9   8    3.17    0.16
   0  -9  -8    3.36    0.17
   0   9   8    3.23    0.14
  -1  -9  -8    0.81    0.09
   1  -9   8    0.66    0.10
   2  -9   8    3.67    0.19
  -2  -9  -8    3.76    0.15
   2   9   8    3.74    0.15
  -3  -9  -8   24.68    0.57
   3   9   8   25.19    0.58
  -4  -9  -8    5.61    0.19
  -4   9  -8    5.44    0.32
   4   9   8    5.21    0.17
  -5  -9  -8   15.68    0.42
  -5   9  -8   14.55    0.56
   5   9   8   15.39    0.37
  -6  -9  -8   -0.01    0.13
   6   9   8    0.04    0.05
  -6   9  -8    0.15    0.24
   7  -9   8    0.19    0.18
  -7   9  -8    0.42    0.26
   8  -9   8    0.08    0.21
  -8   9  -8   -0.02    0.37
   9  -9   8    4.18    0.42
  -9   9  -8    4.12    0.66
   9 -10  -8    2.87    0.39
   9 -10  -8    3.32    0.38
   9  10  -8    3.70    0.40
   9  10  -8    3.27    0.25
   8 -10  -8    1.89    0.30
   8 -10  -8    1.96    0.29
   8  10  -8    1.51    0.15
   8  10  -8    1.60    0.28
   7 -10  -8    5.49    0.39
   7  10  -8    4.83    0.21
   7  10  -8    5.52    0.37
   7  10  -8    4.94    0.18
   6 -10  -8   59.67    1.52
   6  10  -8   58.76    1.28
   6  10  -8   57.61    1.41
   5 -10  -8   -0.26    0.15
   5  10  -8   -0.05    0.12
   5  10  -8    0.00    0.07
   4 -10  -8    3.20    0.26
  -4 -10   8    3.23    0.14
   4  10  -8    3.23    0.15
  -3 -10   8    4.09    0.15
   3 -10  -8    3.58    0.26
   3 -10  -8    4.05    0.17
   3  10  -8    4.06    0.17
  -2 -10   8    6.10    0.20
   2 -10  -8    6.66    0.22
   2 -10  -8    6.41    0.29
  -2 -10   8    6.37    0.19
  -1 -10   8   13.51    0.37
   1 -10  -8   13.82    0.43
   1 -10  -8   14.20    0.40
   0 -10  -8   42.97    0.98
   0 -10   8   41.46    0.98
   0 -10  -8   43.50    1.00
   0  10   8   43.49    0.97
  -1 -10  -8    3.63    0.16
   1 -10   8    4.02    0.19
  -1 -10  -8    3.83    0.17
   1  10   8    3.84    0.17
  -2 -10  -8    7.19    0.21
   2 -10   8    6.77    0.26
  -3 -10  -8   15.10    0.37
  -4 -10  -8   12.19    0.30
  -4  10  -8   12.13    0.47
  -5 -10  -8    3.99    0.17
  -5  10  -8    4.37    0.37
  -6  10  -8    4.76    0.41
   7 -10   8    0.13    0.19
  -7  10  -8    0.07    0.28
   8 -10   8    2.91    0.30
  -8  10  -8    2.34    0.47
   9 -10   8    1.03    0.35
  -9  10  -8    0.93    0.57
   9 -11  -8   -0.01    0.36
   9  11  -8    0.57    0.40
   8  11  -8   -0.32    0.23
   7 -11  -8    8.91    0.51
   7  11  -8    9.78    0.44
   6 -11  -8   25.38    0.83
   6  11  -8   25.89    0.73
   5  11  -8    2.26    0.13
  -4 -11   8    0.05    0.06
   4 -11  -8   -0.20    0.12
   4  11  -8    0.13    0.07
   3 -11  -8    0.40    0.15
   3 -11  -8    0.40    0.08
  -3 -11   8    0.57    0.07
   2 -11  -8    5.53    0.28
  -2 -11   8    5.75    0.19
   2 -11  -8    5.45    0.20
  -2 -11   8    5.53    0.19
   1 -11  -8   33.16    0.81
   1 -11  -8   33.07    0.84
  -1 -11   8   34.21    0.79
   0 -11  -8   13.28    0.38
   0 -11   8   13.41    0.38
   0 -11  -8   13.36    0.39
   0  11   8   12.84    0.35
  -1 -11  -8   16.46    0.44
   1 -11   8   18.17    0.48
  -1 -11  -8   16.88    0.44
   1  11   8   17.56    0.45
  -2 -11  -8    2.87    0.14
  -2 -11  -8    3.03    0.12
   2 -11   8    2.96    0.18
  -3 -11  -8   20.41    0.48
  -4  11  -8    1.82    0.24
  -6  11  -8    0.31    0.25
  -7  11  -8    4.57    0.47
   8 -11   8    0.38    0.22
  -8  11  -8    0.11    0.45
   9 -12  -8    3.79    0.46
   9  12  -8    3.60    0.37
   8  12  -8    0.49    0.24
   7 -12  -8    2.59    0.32
   7  12  -8    2.82    0.32
   6 -12  -8    8.19    0.44
   6  12  -8    8.29    0.38
   5 -12  -8    0.37    0.20
  -5  12   8    0.33    0.21
  -4 -12   8    7.34    0.23
   4 -12  -8    7.80    0.37
  -4  12   8    8.18    0.41
   3 -12  -8    7.55    0.25
   3 -12  -8    6.68    0.33
  -3 -12   8    7.50    0.23
   2 -12  -8    0.61    0.09
  -2 -12   8    0.62    0.08
   2 -12  -8    0.41    0.13
  -2 -12   8    0.56    0.08
   1 -12  -8   51.47    1.21
   1 -12  -8   50.69    1.18
  -1 -12   8   51.03    1.15
   0 -12  -8    5.20    0.22
   0 -12   8    4.96    0.20
   0 -12  -8    4.97    0.22
   0  12   8    5.08    0.19
  -1 -12  -8    5.91    0.21
  -1 -12  -8    6.32    0.22
   1 -12   8    5.92    0.25
   1  12   8    5.75    0.21
  -2 -12  -8    6.38    0.21
  -2 -12  -8    6.06    0.18
   2  12   8    6.06    0.23
  -3 -12  -8    1.00    0.10
  -3  12  -8    0.87    0.17
  -4  12  -8    2.61    0.28
  -5  12  -8    0.02    0.20
  -6  12  -8    0.19    0.25
  -7  12  -8    2.80    0.40
   8 -12   8    1.18    0.28
  -8  12  -8    0.89    0.42
   9 -13  -8    0.22    0.36
   9  13  -8    0.48    0.32
   8 -13  -8    0.28    0.21
   8  13  -8   -0.26    0.23
   7 -13  -8    0.28    0.20
   7  13  -8    0.30    0.18
   6 -13  -8    1.89    0.27
   6  13  -8    1.72    0.21
   5 -13  -8   11.48    0.52
   4 -13  -8   29.22    0.70
  -4 -13   8   29.08    0.67
   4 -13  -8   29.31    0.86
  -4  13   8   28.85    0.87
   3 -13  -8   13.97    0.49
  -3 -13   8   12.82    0.35
   3 -13  -8   13.62    0.38
   2 -13  -8    7.94    0.35
   2 -13  -8    8.44    0.27
  -2 -13   8    8.65    0.26
  -2 -13   8    7.94    0.26
   1 -13  -8    3.32    0.20
   1 -13  -8    2.76    0.21
   1 -13  -8    3.25    0.17
  -1 -13   8    2.79    0.16
   0 -13  -8    1.51    0.16
   0 -13   8    1.98    0.15
   0 -13  -8    1.27    0.16
   0  13   8    1.77    0.13
  -1 -13  -8    4.65    0.19
   1 -13   8    4.99    0.22
  -1 -13  -8    4.81    0.20
   1  13   8    4.74    0.20
  -2 -13  -8    0.19    0.08
  -2 -13  -8    0.21    0.05
   2  13   8    0.18    0.09
  -3 -13  -8    0.00    0.06
  -3  13  -8    0.08    0.14
  -4 -13  -8   16.85    0.40
  -4  13  -8   17.14    0.62
  -5  13  -8   19.40    0.71
  -6  13  -8    3.45    0.42
  -7  13  -8    1.23    0.37
   8 -13   8    0.36    0.25
  -8  13  -8   -0.61    0.42
   9 -14  -8    0.25    0.41
   9  14  -8    0.34    0.46
   8 -14  -8    1.78    0.26
   8  14  -8    1.34    0.27
   7 -14  -8    7.51    0.47
   7  14  -8    6.93    0.38
   6 -14  -8    1.14    0.23
   6  14  -8    1.51    0.20
   5 -14  -8    1.15    0.24
  -5  14   8    1.29    0.29
  -4 -14   8    0.14    0.07
   4 -14  -8   -0.29    0.15
   4 -14  -8    0.50    0.12
  -4  14   8    0.52    0.21
  -3 -14   8    0.05    0.07
   3 -14  -8   -0.28    0.13
   3 -14  -8    0.10    0.09
  -3  14   8    0.08    0.17
   2 -14  -8    8.45    0.37
   2 -14  -8    8.53    0.29
  -2 -14   8    8.27    0.27
  -2 -14   8    8.26    0.27
   1 -14  -8   24.44    0.62
  -1 -14   8   24.58    0.62
   1 -14  -8   24.81    0.66
   1 -14  -8   26.01    0.68
   0 -14   8   22.46    0.59
   0 -14  -8   22.27    0.60
   0 -14  -8   23.14    0.59
  -1 -14  -8    0.50    0.10
   1 -14   8    0.45    0.10
  -1 -14  -8    0.41    0.09
   1  14   8    0.53    0.10
  -2 -14  -8    1.33    0.14
   2  14   8    1.48    0.14
  -3 -14  -8   55.78    1.22
   3  14   8   56.82    1.28
  -3  14  -8   54.78    1.39
  -4 -14  -8    0.81    0.09
  -4  14  -8    0.63    0.23
  -5  14  -8   15.79    0.63
  -6  14  -8    0.52    0.29
  -7  14  -8    2.59    0.41
   8 -14   8    1.25    0.29
  -8  14  -8    1.27    0.51
   8 -15  -8    0.00    0.24
   8  15  -8    0.41    0.23
   7 -15  -8   -0.27    0.18
   7  15  -8   -0.11    0.18
   6 -15  -8    1.50    0.25
   6  15  -8    1.67    0.21
  -6  15   8    1.60    0.32
   5 -15  -8    4.92    0.38
  -5  15   8    5.43    0.43
   4 -15  -8   13.79    0.41
  -4 -15   8   13.39    0.36
  -4  15   8   13.97    0.56
  -3 -15   8    7.08    0.23
   3 -15  -8    6.59    0.36
   3 -15  -8    6.73    0.26
  -3  15   8    6.79    0.38
  -2 -15   8    0.97    0.11
   2 -15  -8    1.06    0.12
  -2 -15   8    0.85    0.10
   2 -15  -8    0.94    0.19
  -1 -15   8    3.41    0.19
   1 -15  -8    3.61    0.20
   1 -15  -8    3.24    0.23
   0 -15  -8    6.54    0.28
   0 -15   8    6.87    0.27
   0 -15  -8    7.25    0.28
   1 -15   8    2.04    0.17
  -1 -15  -8    1.92    0.15
  -1 -15  -8    1.73    0.17
   1  15   8    1.93    0.15
  -2 -15  -8    3.34    0.17
   2  15   8    3.26    0.18
  -3 -15  -8    7.30    0.23
  -3  15  -8    7.56    0.38
   3  15   8    7.68    0.29
  -4 -15  -8    5.39    0.16
   4  15   8    5.32    0.26
  -4  15  -8    5.34    0.41
  -5  15  -8    0.12    0.24
  -6  15  -8    8.92    0.56
  -7  15  -8    0.63    0.39
   8 -15   8    5.33    0.52
  -8  15  -8    4.54    0.65
   8  16  -8    1.02    0.25
   7 -16  -8    3.24    0.37
   7  16  -8    2.84    0.31
   6 -16  -8    9.21    0.48
  -6  16   8    8.89    0.57
   6  16  -8    8.81    0.39
   5 -16  -8    3.75    0.24
   5 -16  -8    4.02    0.33
  -5  16   8    4.08    0.41
   4 -16  -8   11.55    0.50
  -4 -16   8   12.12    0.33
   4 -16  -8   12.80    0.39
  -4  16   8   12.53    0.54
  -3 -16   8    0.09    0.08
   3 -16  -8   -0.01    0.10
   3 -16  -8    0.01    0.17
  -3  16   8    0.14    0.20
   2 -16  -8    1.37    0.21
  -2 -16   8    1.21    0.13
  -2 -16   8    1.45    0.15
   2 -16  -8    1.53    0.15
  -1 -16   8    3.22    0.19
   1 -16  -8    3.16    0.20
   1 -16  -8    2.72    0.24
   0 -16   8    0.30    0.11
   0 -16  -8    0.21    0.11
   0 -16  -8    0.22    0.11
   1 -16   8    3.27    0.22
  -1 -16  -8    3.59    0.17
  -1 -16  -8    3.09    0.20
   1  16   8    3.39    0.18
  -2 -16  -8    4.95    0.22
  -2  16  -8    5.10    0.34
   2  16   8    4.89    0.22
  -3 -16  -8    1.67    0.14
  -3  16  -8    1.48    0.22
   3  16   8    1.88    0.19
  -4 -16  -8    0.22    0.06
  -4  16  -8    0.35    0.23
   4  16   8    0.29    0.13
   5  16   8   -0.23    0.12
  -5  16  -8    0.21    0.23
   6  16   8    0.04    0.16
  -6  16  -8    0.44    0.33
  -7  16  -8    0.91    0.41
   7  16   8    0.30    0.21
  -8  16  -8    3.45    0.66
   8  16   8    4.11    0.37
   8  17  -8    2.81    0.34
   7 -17  -8   11.26    0.54
   7  17  -8   11.61    0.44
   6 -17  -8    0.85    0.24
  -6  17   8    0.42    0.29
   6  17  -8    0.57    0.18
  -5 -17   8    4.24    0.15
   5 -17  -8    4.44    0.28
   5 -17  -8    4.65    0.38
  -5  17   8    5.45    0.45
   4 -17  -8   12.87    0.53
   4 -17  -8   12.25    0.40
  -4 -17   8   12.69    0.34
   3 -17  -8   13.54    0.51
  -3 -17   8   13.65    0.37
   3 -17  -8   13.15    0.42
  -3  17   8   13.66    0.56
   2 -17  -8   -0.02    0.12
  -2 -17   8    0.07    0.10
   2 -17  -8   -0.19    0.15
  -2 -17   8   -0.14    0.09
   1 -17  -8    1.69    0.18
  -1 -17   8    2.11    0.18
  -1 -17   8    1.79    0.17
   0 -17  -8    4.98    0.25
   0 -17   8    5.05    0.26
   0 -17  -8    5.37    0.27
  -1 -17  -8   31.24    0.78
   1 -17   8   31.91    0.82
   1  17   8   31.52    0.78
  -2 -17  -8    3.09    0.19
   2  17   8    3.29    0.23
  -2  17  -8    3.55    0.29
  -3 -17  -8    3.44    0.18
   3  17   8    3.89    0.22
  -3  17  -8    3.63    0.36
  -4 -17  -8    0.09    0.06
  -4  17  -8    0.45    0.23
   4  17   8    0.22    0.12
   5  17   8    2.77    0.25
  -5  17  -8    3.41    0.39
   6  17   8    0.77    0.19
  -6  17  -8    0.98    0.38
   7  17   8    2.25    0.28
  -7  17  -8    2.49    0.54
   7 -18  -8    0.74    0.24
   7  18  -8    0.39    0.19
   6 -18  -8    0.83    0.19
   6 -18  -8    1.12    0.22
  -6  18   8    0.48    0.33
   6  18  -8    0.72    0.19
  -5 -18   8    0.37    0.06
   5 -18  -8    0.16    0.20
  -5  18   8    0.55    0.30
   4 -18  -8    5.64    0.29
  -4 -18   8    5.86    0.22
   4 -18  -8    6.36    0.42
  -4  18   8    6.19    0.44
   3 -18  -8   11.98    0.40
  -3 -18   8   11.30    0.35
   3 -18  -8   12.47    0.52
  -3  18   8   11.85    0.55
  -2 -18   8   36.19    0.88
   2 -18  -8   37.57    0.91
  -2 -18   8   36.15    0.88
   2 -18  -8   37.66    0.99
   1 -18  -8    5.26    0.31
  -1 -18   8    5.59    0.26
  -1 -18   8    4.98    0.24
   0 -18   8   38.34    0.93
   0 -18  -8   37.16    0.91
   0 -18  -8   36.49    0.93
   1 -18   8   27.75    0.74
  -1 -18  -8   27.01    0.70
  -2 -18  -8    2.26    0.19
  -2  18  -8    2.12    0.27
   2  18   8    2.25    0.19
  -3 -18  -8    4.65    0.20
  -3  18  -8    4.28    0.36
   3  18   8    4.60    0.25
  -4 -18  -8    0.04    0.06
   4  18   8    0.11    0.13
  -4  18  -8   -0.04    0.21
   5  18   8    1.26    0.18
  -5  18  -8    1.44    0.32
   6  18   8   -0.09    0.18
  -6  18  -8    0.02    0.34
  -7  18  -8    1.41    0.45
   7  18   8    1.16    0.26
   7 -19  -8    1.70    0.26
   7 -19  -8    2.38    0.31
   7  19  -8    1.90    0.21
   6 -19  -8    5.10    0.34
   6 -19  -8    4.07    0.39
   6  19  -8    4.76    0.32
  -6  19   8    4.78    0.55
   5 -19  -8    5.75    0.40
  -5 -19   8    5.79    0.17
   5 -19  -8    5.42    0.32
  -5  19   8    6.70    0.54
  -4 -19   8    1.40    0.15
   4 -19  -8    1.33    0.25
   4 -19  -8    1.20    0.18
  -4  19   8    1.91    0.29
  -3 -19   8    3.16    0.20
  -3  19   8    2.65    0.32
  -2 -19   8    7.99    0.31
  -2 -19   8    8.17    0.30
   2 -19  -8    8.32    0.38
   2 -19  -8    8.71    0.40
  -1 -19   8   21.14    0.56
   1 -19  -8   20.22    0.62
  -1 -19   8   20.81    0.57
   0 -19  -8    0.45    0.14
   0 -19   8    0.33    0.13
  -1 -19  -8   14.41    0.45
   1 -19   8   14.82    0.49
  -1  19  -8   15.07    0.54
  -2 -19  -8    1.66    0.20
  -2  19  -8    2.14    0.28
   2  19   8    1.85    0.18
  -3 -19  -8    1.11    0.12
  -3  19  -8    1.11    0.24
   3  19   8    1.25    0.15
  -4 -19  -8    0.00    0.06
  -4  19  -8    0.36    0.24
   4  19   8   -0.03    0.13
   5  19   8    1.28    0.19
  -5  19  -8    1.76    0.39
   6  19   8    0.07    0.17
  -6  19  -8   -0.14    0.35
  -7  19  -8    1.54    0.55
   7  19   8    2.34    0.28
   7 -20  -8    1.57    0.29
   7  20  -8    1.61    0.16
   6 -20  -8    7.00    0.40
   6 -20  -8    6.38    0.48
   6  20  -8    6.26    0.33
  -5 -20   8    8.37    0.22
   5 -20  -8    8.65    0.49
   5 -20  -8    7.88    0.39
  -5  20   8    9.47    0.65
  -4 -20   8    9.89    0.31
   4 -20  -8   10.39    0.40
   4 -20  -8   10.57    0.52
  -4  20   8   11.22    0.60
  -3 -20   8    0.33    0.11
   3 -20  -8    0.18    0.14
   3 -20  -8    0.33    0.21
  -2 -20   8    6.24    0.28
  -2 -20   8    6.46    0.29
   2 -20  -8    6.11    0.31
   2 -20  -8    6.46    0.37
  -1 -20   8    7.26    0.31
  -1 -20   8    7.51    0.30
   1 -20  -8    6.92    0.35
   0 -20   8    0.12    0.14
   0 -20  -8    0.03    0.14
   1 -20   8    0.42    0.15
  -1 -20  -8    0.45    0.15
  -1  20  -8    0.63    0.19
  -2 -20  -8    2.52    0.22
  -3 -20  -8    3.83    0.20
  -3  20  -8    3.20    0.40
   3  20   8    4.06    0.25
  -4 -20  -8    8.82    0.23
  -4  20  -8    8.40    0.53
   4  20   8    9.79    0.37
  -5  20  -8    0.47    0.33
   5  20   8    0.29    0.16
   6  20   8    0.13    0.21
  -6  20  -8    0.27    0.37
   7  20   8    0.73    0.27
   7 -21  -8    2.59    0.32
   6 -21  -8    2.67    0.29
   6  21  -8    2.49    0.25
   5 -21  -8   -0.27    0.19
   5 -21  -8    0.01    0.25
  -5 -21   8    0.04    0.06
  -5  21   8    0.07    0.36
  -4 -21   8    1.16    0.13
   4 -21  -8    1.05    0.21
   4 -21  -8    1.09    0.26
  -4  21   8    1.23    0.37
   3 -21  -8    2.55    0.30
  -3 -21   8    2.50    0.21
   3 -21  -8    2.81    0.27
  -2 -21   8    0.01    0.15
   2 -21  -8   -0.08    0.15
  -2 -21   8    0.08    0.13
   2 -21  -8    0.13    0.18
  -1 -21   8    0.00    0.12
   0 -21  -8   12.30    0.45
   0 -21   8   12.15    0.45
   0  21  -8   12.32    0.51
   1 -21   8    0.38    0.15
  -1 -21  -8    0.51    0.16
  -1  21  -8    0.37    0.21
  -2 -21  -8   -0.14    0.13
  -2  21  -8    0.04    0.22
  -3 -21  -8    0.07    0.11
   3  21   8    0.52    0.14
  -3  21  -8    0.54    0.24
  -4 -21  -8    1.04    0.11
  -4  21  -8    1.37    0.36
  -5  21  -8   10.04    0.68
   5  21   8    9.09    0.40
  -6  21  -8    2.16    0.47
   6  21   8    1.65    0.26
   7 -22  -8   -0.01    0.30
   6 -22  -8   -0.42    0.22
   6  22  -8    0.08    0.13
   5 -22  -8    4.17    0.36
  -4 -22   8    0.24    0.11
   4 -22  -8    0.49    0.20
  -4  22   8    0.17    0.32
   3 -22  -8    2.17    0.23
  -3 -22   8    2.09    0.22
  -2 -22   8    2.02    0.23
   2 -22  -8    2.65    0.28
  -2 -22   8    2.22    0.31
  -1 -22   8    9.62    0.38
  -1 -22   8    8.94    0.37
   0 -22   8   22.46    0.63
   0 -22   8   22.76    0.66
   0 -22  -8   22.26    0.67
   0  22  -8   22.05    0.72
   1 -22   8    0.58    0.16
  -1 -22  -8    0.42    0.18
  -1  22  -8    0.14    0.24
  -2 -22  -8    0.03    0.14
   2 -22   8    0.15    0.16
  -2  22  -8    0.06    0.26
  -3 -22  -8    9.18    0.32
  -3  22  -8    9.69    0.58
  -4 -22  -8    0.09    0.07
  -4  22  -8    0.56    0.33
   4  22   8    0.05    0.15
  -5  22  -8    1.72    0.43
   5  22   8    1.60    0.22
  -6  22  -8    0.92    0.51
   6  22   8    0.35    0.22
   6 -23  -8   -0.58    0.28
   5 -23  -8    0.55    0.24
   4 -23  -8    0.28    0.19
  -4 -23   8    0.13    0.12
  -3 -23   8    6.37    0.30
   3 -23  -8    6.23    0.37
  -2 -23   8   16.57    0.52
  -2 -23   8   17.35    0.54
   2 -23  -8   17.60    0.56
  -1 -23   8    4.48    0.31
  -1 -23   8    4.24    0.30
   1  23  -8    3.67    0.37
   0 -23   8   36.88    0.94
   0 -23   8   38.18    0.98
   0 -23  -8   37.90    0.99
   0  23  -8   36.94    1.04
   1 -23   8    1.66    0.22
  -1 -23  -8    1.98    0.22
  -1  23  -8    1.54    0.31
  -2 -23  -8    0.79    0.17
   2 -23   8    0.66    0.19
  -2  23  -8    0.92    0.32
  -3 -23  -8    0.50    0.13
  -3  23  -8    0.58    0.31
  -4 -23  -8    0.04    0.07
  -4  23  -8    0.15    0.38
   4  23   8   -0.01    0.14
   5  23   8    1.94    0.24
  -5  23  -8    2.31    0.51
  -6  23  -8    1.06    0.68
   6 -24  -8   -0.64    0.28
   5 -24  -8    1.18    0.28
   5  24  -8    1.04    0.19
  -4 -24   8    0.44    0.14
   4 -24  -8    0.62    0.22
   4  24  -8    0.55    0.20
  -3 -24   8    3.69    0.28
   3 -24  -8    3.56    0.34
   3  24  -8    3.96    0.35
  -2 -24   8    1.57    0.22
   2 -24  -8    1.84    0.22
  -2 -24   8    1.99    0.22
   2  24  -8    1.84    0.26
  -1 -24   8    1.01    0.21
  -1 -24   8    1.18    0.20
   1 -24  -8    0.83    0.24
   1  24  -8    1.04    0.27
   0 -24   8    2.03    0.21
   0 -24  -8    2.07    0.26
   0 -24   8    2.15    0.24
   0  24  -8    2.06    0.32
  -1 -24  -8    0.51    0.21
   1 -24   8    0.92    0.21
  -1  24  -8    0.85    0.30
   2 -24   8    0.09    0.18
  -2 -24  -8    0.09    0.17
  -2  24  -8    0.07    0.31
  -3 -24  -8    1.09    0.16
  -3  24  -8    1.41    0.40
  -4 -24  -8    3.34    0.13
  -4 -24  -8    3.27    0.14
  -4  24  -8    4.04    0.52
   5  24   8    1.66    0.38
  -5  24  -8    1.87    0.50
   5 -25  -8    0.71    0.29
   5  25  -8    1.17    0.19
   5  25  -8    1.05    0.18
   4 -25  -8   -0.02    0.25
  -4 -25   8    0.26    0.15
   4  25  -8   -0.26    0.21
   3 -25  -8    0.32    0.22
  -3 -25   8    0.09    0.17
   3  25  -8   -0.14    0.24
   2 -25  -8    0.07    0.19
  -2 -25   8    0.07    0.18
  -2 -25   8    0.01    0.20
   2  25  -8   -0.09    0.25
  -1 -25   8    5.80    0.37
  -1 -25   8    6.87    0.38
   1 -25  -8    6.81    0.44
   1  25  -8    6.00    0.48
   0 -25   8    2.72    0.28
   0 -25  -8    2.04    0.29
   0 -25   8    2.40    0.24
   1 -25   8    7.21    0.42
  -1 -25  -8    6.72    0.42
  -1  25  -8    6.80    0.53
  -2 -25  -8    1.92    0.23
   2 -25   8    2.29    0.29
  -2  25  -8    1.74    0.37
  -3 -25  -8    0.02    0.15
   3 -25   8    0.07    0.23
  -3  25  -8    0.49    0.40
  -4  25  -8    0.80    0.45
  -5  25  -8    0.86    0.50
   5 -26  -8    2.47    0.34
  -4 -26   8    2.04    0.20
   4 -26  -8    2.36    0.33
   4  26  -8    1.93    0.27
  -3 -26   8    0.11    0.19
   3 -26  -8   -0.11    0.23
   3  26  -8   -0.25    0.26
   2 -26  -8    5.50    0.38
  -2 -26   8    4.52    0.45
  -2 -26   8    5.47    0.40
   2  26  -8    4.87    0.47
   1 -26  -8    3.08    0.34
  -1 -26   8    2.32    0.26
  -1 -26   8    2.61    0.27
   1  26  -8    2.39    0.35
   0 -26  -8    0.80    0.26
   0 -26   8    0.72    0.21
   0 -26   8    0.52    0.24
   0  26  -8    0.82    0.32
   1 -26   8    1.90    0.27
   1 -26   8    2.56    0.28
  -1 -26  -8    2.33    0.28
  -1  26  -8    2.17    0.40
  -2 -26  -8    3.42    0.36
   2 -26   8    4.97    0.41
  -2  26  -8    3.85    0.46
  -3 -26  -8   -0.03    0.16
   3 -26   8    0.18    0.27
  -3  26  -8    0.28    0.42
  -4  26  -8    4.72    0.61
  -4 -27   8   -0.01    0.29
   4 -27  -8    0.62    0.31
   4  27  -8    0.50    0.28
  -3 -27   8    1.13    0.23
   3 -27  -8    1.42    0.29
   3  27  -8    1.14    0.31
  -2 -27   8    0.49    0.25
  -2 -27   8    0.08    0.22
   2  27  -8   -0.01    0.31
  -1 -27   8   -0.18    0.23
  -1 -27   8    0.10    0.23
   1 -27  -8    0.03    0.30
   1  27  -8    0.17    0.33
   0 -27  -8    0.74    0.30
   0 -27   8    0.90    0.27
   0 -27   8    0.36    0.23
   0  27  -8    0.77    0.33
   1 -27   8    2.79    0.30
   1 -27   8    2.39    0.32
  -1  27  -8    3.38    0.47
  -2 -27  -8    8.59    0.47
   2 -27   8    9.33    0.51
  -2  27  -8    9.76    0.76
  -3 -27  -8    1.21    0.20
  -3  27  -8    2.42    0.55
  -4  27  -8    0.26    0.54
  -3 -28   8    1.21    0.25
   3 -28  -8    1.23    0.30
   3  28  -8    1.41    0.35
   2 -28  -8    0.88    0.35
  -2 -28   8    0.62    0.26
   2  28  -8    0.92    0.35
   1 -28  -8    0.77    0.35
  -1 -28   8    0.64    0.26
  -1 -28   8    0.98    0.29
   1  28  -8    1.09    0.62
   0 -28   8    1.40    0.32
   0 -28  -8    1.70    0.36
   0 -28   8    1.28    0.29
   0  28  -8    1.76    0.43
   1 -28   8    0.95    0.26
   1 -28   8    1.16    0.32
  -1 -28  -8    0.70    0.29
  -1  28  -8    1.36    0.48
  -2 -28  -8    5.91    0.46
   2 -28   8    6.20    0.52
   2 -28   8    6.25    0.47
  -2  28  -8    6.63    0.79
  -3 -28  -8    3.83    0.35
  -3  28  -8    3.39    0.61
   2 -29  -8   -0.06    0.39
  -2 -29   8   -0.24    0.28
   2  29  -8    0.17    0.41
  -1 -29   8    0.13    0.28
   1 -29  -8    0.11    0.36
  -1 -29   8    0.55    0.31
   1  29  -8    0.64    0.43
   0 -29   8   -0.09    0.30
   0 -29   8    0.32    0.32
   0 -29  -8   -0.09    0.34
   0  29  -8    0.03    0.47
   1 -29   8    0.34    0.27
  -1 -29  -8    0.24    0.31
   1 -29   8    0.89    0.34
  -1  29  -8    1.10    0.50
  -2 -29  -8   -0.02    0.28
   2 -29   8   -0.03    0.34
  -2  29  -8    0.56    0.55
  -1 -30   8    0.06    0.34
   0 -30   8    2.53    0.36
   0 -30   8    3.29    0.41
   0 -30  -8    2.67    0.43
   0  30  -8    3.87    0.58
  10   0  -9    0.14    0.30
  10   0  -9    0.28    0.40
   9   0  -9    3.37    0.38
   9   0  -9    3.57    0.38
   8   0  -9   -0.23    0.22
   8   0  -9    0.05    0.16
   7   0  -9    9.25    0.55
   7   0  -9   10.85    0.38
   6   0  -9    0.01    0.11
   6   0  -9   -0.18    0.15
   5   0  -9    3.57    0.26
   5   0  -9    3.45    0.19
   4   0  -9    0.07    0.10
   4   0  -9   -0.03    0.02
   4   0  -9    0.01    0.08
  -3   0   9    3.08    0.16
   3   0  -9    2.99    0.16
  -2   0   9   -0.24    0.06
   2   0  -9   -0.16    0.06
  -2   0   9   -0.18    0.02
  -1   0   9   10.45    0.29
   1   0  -9   10.33    0.29
   0   0   9    0.07    0.06
   0   0  -9   -0.02    0.06
  -1   0  -9   22.43    0.54
   1   0   9   22.62    0.54
   2   0   9    0.06    0.06
  -2   0  -9    0.02    0.07
   3   0   9    3.85    0.17
   4   0   9   -0.02    0.07
   5   0   9   20.24    0.53
  -5   0  -9   20.51    0.61
   6   0   9    0.20    0.11
  -6   0  -9    0.19    0.19
  -7   0  -9    0.02    0.24
   7   0   9    0.16    0.14
   8   0   9   -0.06    0.17
  -8   0  -9    0.21    0.30
  -9   0  -9    0.00    0.42
   9   0   9   -0.28    0.24
  10  -1  -9   -0.20    0.31
  10  -1  -9   -0.11    0.41
  10   1  -9   -0.22    0.45
  10   1  -9    0.47    0.43
   9  -1  -9   -0.15    0.31
   9   1  -9   -0.02    0.21
   9   1  -9   -0.09    0.29
   8  -1  -9    6.04    0.36
   8   1  -9    5.47    0.33
   8   1  -9    5.26    0.44
   7  -1  -9   -0.03    0.20
   7  -1  -9    0.13    0.14
   7   1  -9    1.70    0.42
   7   1  -9    0.09    0.12
   6  -1  -9   22.69    0.73
   6  -1  -9   23.91    0.63
   6   1  -9   23.63    0.62
   6   1  -9   24.05    0.72
   5  -1  -9   40.88    0.99
   5  -1  -9   42.53    1.10
   5   1  -9   42.76    0.99
   5   1  -9   42.44    1.09
   4  -1  -9    1.54    0.19
   4  -1  -9    1.52    0.15
   4   1  -9    1.72    0.19
   4   1  -9    1.61    0.13
   3  -1  -9   31.35    0.75
  -3  -1   9   32.15    0.75
   3   1  -9   32.06    0.74
   2  -1  -9    9.92    0.29
  -2  -1   9    9.76    0.28
  -2  -1   9   10.06    0.22
  -2   1   9   10.10    0.29
   2   1  -9    9.81    0.28
   1  -1  -9    2.14    0.12
  -1  -1   9    2.43    0.12
  -1   1   9    2.03    0.13
   1   1  -9    2.03    0.12
   0  -1   9    6.03    0.19
   0  -1  -9    5.95    0.20
   0   1  -9    5.92    0.20
   0   1   9    5.79    0.19
  -1  -1  -9    4.50    0.17
   1  -1   9    4.59    0.17
   1   1   9    4.67    0.16
  -1   1  -9    4.32    0.17
   2  -1   9    0.39    0.07
  -2  -1  -9    0.49    0.09
  -2   1  -9    0.45    0.08
   2   1   9    0.41    0.07
   3  -1   9   16.50    0.43
   3   1   9   16.76    0.42
   4  -1   9    1.93    0.14
   4   1   9    2.06    0.14
   5  -1   9   13.86    0.41
  -5  -1  -9   13.67    0.46
   5   1   9   14.11    0.39
  -5   1  -9   13.57    0.48
  -6  -1  -9    0.01    0.18
   6  -1   9   -0.01    0.12
  -6   1  -9    0.13    0.19
   6   1   9    0.02    0.10
   7  -1   9    1.03    0.16
  -7  -1  -9    1.12    0.26
  -7   1  -9    1.26    0.26
   7   1   9    0.96    0.16
   8  -1   9    4.99    0.32
  -8   1  -9    5.44    0.55
   8   1   9    4.12    0.31
   9  -1   9    8.92    0.48
  -9  -1  -9    9.30    0.73
  -9   1  -9    9.75    0.79
   9   1   9    8.88    0.43
  10  -2  -9    2.48    0.48
  10  -2  -9    2.64    0.37
  10   2  -9    2.85    0.48
  10   2  -9    2.24    0.31
   9  -2  -9    0.64    0.32
   9  -2  -9    0.60    0.24
   9   2  -9    0.67    0.29
   9   2  -9    0.60    0.22
   8  -2  -9    0.86    0.28
   8  -2  -9    1.31    0.21
   8   2  -9    1.28    0.19
   8   2  -9    1.11    0.26
   7  -2  -9   -0.04    0.15
   7  -2  -9   -0.34    0.16
   7   2  -9    0.10    0.17
   7   2  -9   -0.02    0.13
   6  -2  -9    0.08    0.15
   6  -2  -9    0.20    0.14
   6   2  -9    0.06    0.14
   6   2  -9   -0.03    0.10
   5  -2  -9    9.44    0.40
   5  -2  -9    9.60    0.33
   5   2  -9    9.70    0.30
   5   2  -9    9.60    0.40
   4  -2  -9    0.39    0.13
   4  -2  -9    0.54    0.10
   4   2  -9    0.43    0.08
   4   2  -9    0.40    0.12
  -3  -2   9    2.54    0.14
   3  -2  -9    2.32    0.15
   3  -2  -9    2.53    0.20
   3   2  -9    2.47    0.14
  -2  -2   9    5.47    0.19
   2  -2  -9    5.24    0.20
   2   2  -9    5.45    0.19
  -2   2   9    5.47    0.21
  -1  -2   9  176.68    3.79
   1  -2  -9  164.94    3.71
  -1   2   9  179.37    3.77
   1   2  -9  177.50    3.82
   0  -2   9   53.51    1.18
   0  -2  -9   52.20    1.18
   0   2  -9   52.72    1.18
   0   2   9   55.22    1.18
   1  -2   9    0.14    0.06
  -1  -2  -9    0.11    0.06
   1   2   9    0.07    0.06
  -1   2  -9    0.00    0.07
  -2  -2  -9    8.65    0.26
   2  -2   9    8.31    0.26
  -2   2  -9    8.49    0.28
   2   2   9    9.33    0.26
   3  -2   9   33.50    0.80
   3   2   9   35.11    0.79
   4  -2   9   20.67    0.54
   4   2   9   20.64    0.51
  -5  -2  -9   26.53    0.73
   5  -2   9   27.98    0.70
   5   2   9   27.51    0.67
  -5   2  -9   27.41    0.77
   6  -2   9   16.22    0.48
  -6  -2  -9   15.23    0.54
  -6   2  -9   15.90    0.58
   6   2   9   15.24    0.44
  -7  -2  -9    0.61    0.23
   7  -2   9    0.64    0.16
   7   2   9    0.43    0.13
  -7   2  -9    0.71    0.27
   8  -2   9    6.68    0.46
  -8  -2  -9    7.09    0.54
  -8   2  -9    7.69    0.60
   8   2   9    6.36    0.33
  -9  -2  -9    1.11    0.47
   9  -2   9    0.76    0.25
   9   2   9    0.60    0.23
  -9   2  -9    1.19    0.49
  10  -3  -9   11.20    0.78
  10  -3  -9   10.32    0.62
  10   3  -9   10.10    0.50
  10   3  -9    9.40    0.72
   9  -3  -9   -0.06    0.29
   9  -3  -9   -0.24    0.24
   9   3  -9   -0.02    0.19
   9   3  -9    0.06    0.30
   8  -3  -9    0.34    0.18
   8  -3  -9    0.04    0.25
   8   3  -9    0.37    0.15
   8   3  -9    0.29    0.24
   7  -3  -9    3.22    0.32
   7  -3  -9    3.24    0.28
   7   3  -9    3.08    0.23
   7   3  -9    3.69    0.35
   6  -3  -9   16.46    0.58
   6  -3  -9   15.79    0.50
   6   3  -9   16.44    0.58
   6   3  -9   16.00    0.45
   5  -3  -9    3.40    0.26
   5  -3  -9    3.40    0.21
   5   3  -9    3.17    0.17
   5   3  -9    3.09    0.23
   5   3  -9    3.22    0.09
   4  -3  -9    1.54    0.20
   4  -3  -9    1.61    0.16
   4   3  -9    1.67    0.13
   3  -3  -9   16.64    0.45
  -3  -3   9   16.85    0.43
   3  -3  -9   16.28    0.38
   3  -3  -9   16.96    0.51
   3   3  -9   16.63    0.42
   2  -3  -9   14.24    0.38
  -2  -3   9   14.24    0.36
  -2   3   9   13.79    0.38
   2   3  -9   13.55    0.36
  -1  -3   9    1.62    0.11
   1  -3  -9    1.75    0.12
  -1   3   9    1.58    0.12
   1   3  -9    1.49    0.11
   0  -3  -9    0.97    0.11
   0  -3   9    0.86    0.10
   0   3  -9    0.99    0.11
   0   3   9    0.72    0.08
  -1  -3  -9   15.21    0.39
   1  -3   9   15.91    0.40
  -1   3  -9   15.48    0.41
   1   3   9   16.28    0.40
  -2  -3  -9   94.01    1.99
   2  -3   9   89.82    2.01
   2   3   9   92.81    1.99
  -3  -3  -9   33.00    0.77
   3  -3   9   32.95    0.79
   3   3   9   33.71    0.76
   4  -3   9    5.42    0.22
   4   3   9    5.82    0.20
  -5  -3  -9   21.69    0.61
   5  -3   9   22.20    0.59
  -5   3  -9   22.42    0.67
   5   3   9   21.80    0.55
   6  -3   9    3.73    0.25
  -6  -3  -9    4.06    0.32
  -6   3  -9    3.68    0.33
   6   3   9    3.72    0.21
  -7  -3  -9    5.94    0.42
   7  -3   9    6.66    0.33
   7   3   9    6.22    0.28
  -8  -3  -9    0.52    0.29
   8  -3   9    0.63    0.20
  -8   3  -9    0.36    0.33
   8   3   9    0.29    0.15
  -9  -3  -9    0.24    0.42
   9  -3   9    0.55    0.26
  -9   3  -9    0.41    0.47
   9   3   9    0.20    0.19
  10  -4  -9    3.09    0.42
  10  -4  -9    5.27    0.60
  10   4  -9    3.62    0.30
  10   4  -9    4.51    0.52
   9  -4  -9   -0.12    0.26
   9  -4  -9    0.23    0.35
   9   4  -9   -0.10    0.18
   9   4  -9   -0.19    0.30
   8  -4  -9   -0.17    0.23
   8   4  -9   -0.44    0.21
   8   4  -9   -0.11    0.14
   7  -4  -9    1.95    0.28
   7  -4  -9    1.82    0.22
   7   4  -9    2.48    0.32
   7   4  -9    1.60    0.16
   6  -4  -9    5.04    0.29
   6  -4  -9    5.38    0.35
   6   4  -9    5.17    0.34
   6   4  -9    4.65    0.13
   6   4  -9    5.11    0.23
   5  -4  -9   15.67    0.54
   5  -4  -9   15.69    0.47
   5   4  -9   14.76    0.41
   5   4  -9   15.02    0.51
   4  -4  -9   11.82    0.37
   4  -4  -9   12.44    0.44
   4   4  -9   12.31    0.33
   3  -4  -9    0.01    0.08
   3  -4  -9    0.03    0.11
   3  -4  -9    0.02    0.04
  -3  -4   9    0.13    0.06
   3   4  -9    0.10    0.06
   2  -4  -9   14.00    0.40
  -2  -4   9   15.33    0.38
   2   4  -9   15.10    0.38
  -1  -4   9    4.69    0.17
   1  -4  -9    4.97    0.19
  -1   4   9    4.55    0.18
  -1   4   9    4.80    0.15
   1   4  -9    4.71    0.17
   0  -4  -9   27.42    0.64
   0  -4   9   26.21    0.63
   0   4  -9   27.04    0.64
   0   4   9   27.60    0.64
   1  -4   9    0.59    0.08
  -1  -4  -9    0.52    0.08
   1   4   9    0.82    0.10
  -1   4  -9    0.62    0.09
   2  -4   9    0.06    0.07
  -2  -4  -9    0.07    0.06
   2   4   9    0.06    0.06
  -3  -4  -9  238.43    5.05
   3  -4   9  223.95    4.96
   3   4   9  236.49    5.02
   4  -4   9    0.33    0.10
   4   4   9    0.31    0.07
   5  -4   9   15.61    0.45
  -5  -4  -9   14.69    0.46
  -5   4  -9   14.14    0.52
   5   4   9   14.80    0.39
  -6  -4  -9   13.64    0.50
   6  -4   9   14.59    0.46
   6   4   9   13.85    0.39
  -6   4  -9   14.40    0.57
   7  -4   9    9.47    0.45
  -7  -4  -9    9.38    0.47
  -7   4  -9   10.16    0.54
   7   4   9    9.15    0.32
   8  -4   9    3.36    0.34
  -8  -4  -9    3.30    0.37
  -8   4  -9    2.80    0.42
   8   4   9    3.55    0.25
  -9  -4  -9    1.17    0.47
   9  -4   9    1.79    0.29
   9   4   9    1.98    0.21
  -9   4  -9    1.68    0.53
   9  -5  -9    1.39    0.35
   9  -5  -9    0.66    0.29
   9   5  -9    0.55    0.32
   9   5  -9    0.61    0.10
   9   5  -9    0.33    0.17
   8  -5  -9    1.28    0.25
   8  -5  -9    1.53    0.30
   8   5  -9    1.48    0.17
   8   5  -9    1.55    0.29
   8   5  -9    1.29    0.12
   7  -5  -9    0.13    0.20
   7  -5  -9    0.10    0.16
   7   5  -9    0.35    0.20
   7   5  -9    0.31    0.06
   7   5  -9    0.12    0.12
   6  -5  -9    2.61    0.26
   6  -5  -9    2.14    0.31
   6   5  -9    2.30    0.28
   6   5  -9    2.34    0.10
   6   5  -9    2.37    0.17
   5  -5  -9    4.63    0.31
   5  -5  -9    5.15    0.27
   5   5  -9    5.03    0.20
   5   5  -9    5.24    0.30
   4  -5  -9    8.05    0.36
  -4  -5   9    8.52    0.26
   4  -5  -9    8.49    0.31
   4   5  -9    8.35    0.25
   3  -5  -9   44.09    1.07
   3  -5  -9   42.14    0.92
   3  -5  -9   42.50    0.99
  -3  -5   9   40.98    0.95
   3   5  -9   41.51    0.95
   2  -5  -9  192.04    4.14
   2  -5  -9  192.64    4.08
  -2  -5   9  189.49    4.13
   2   5  -9  190.62    4.13
  -1  -5   9   33.67    0.76
   1  -5  -9   34.35    0.78
  -1   5   9   32.78    0.74
  -1   5   9   32.68    0.78
   1   5  -9   33.18    0.77
   0  -5  -9   52.60    1.17
   0  -5   9   51.14    1.17
   0   5  -9   53.10    1.18
   0   5   9   53.04    1.17
  -1  -5  -9   38.19    0.88
   1  -5   9   39.40    0.90
   1   5   9   40.15    0.89
  -1   5  -9   39.48    0.91
   2  -5   9    5.60    0.22
  -2  -5  -9    6.07    0.20
   2   5   9    6.10    0.19
  -3  -5  -9    3.03    0.15
   3  -5   9    3.22    0.18
   3   5   9    3.25    0.14
  -4  -5  -9   80.25    1.79
   4  -5   9   81.26    1.81
   4   5   9   80.77    1.76
  -4   5  -9   81.67    1.87
   5  -5   9    5.33    0.26
  -5  -5  -9    5.43    0.27
  -5   5  -9    5.03    0.34
   5   5   9    5.43    0.20
  -6  -5  -9    3.31    0.30
   6  -5   9    3.80    0.26
   6   5   9    3.13    0.18
  -7  -5  -9    2.64    0.28
   7  -5   9    2.67    0.28
   7   5   9    2.25    0.19
  -7   5  -9    2.61    0.34
  -8  -5  -9    0.57    0.29
   8  -5   9    0.54    0.22
  -8   5  -9   -0.20    0.36
   8   5   9    0.50    0.14
  -9  -5  -9    2.08    0.44
   9  -5   9    2.41    0.32
  -9   5  -9    2.74    0.54
   9   5   9    2.35    0.27
   9  -6  -9    0.43    0.29
   9  -6  -9    0.73    0.31
   9   6  -9    0.20    0.16
   9   6  -9    0.21    0.11
   9   6  -9    0.72    0.32
   8  -6  -9    0.20    0.24
   8  -6  -9    0.07    0.23
   8   6  -9    0.13    0.13
   8   6  -9   -0.12    0.23
   8   6  -9    0.11    0.08
   7  -6  -9   -0.15    0.18
   7  -6  -9   -0.08    0.17
   7   6  -9    0.02    0.10
   7   6  -9    0.04    0.06
   7   6  -9    0.12    0.19
   6  -6  -9    0.29    0.20
   6  -6  -9    0.59    0.16
   6   6  -9    0.61    0.11
   6   6  -9    0.77    0.19
   6   6  -9    0.73    0.07
   5  -6  -9    5.08    0.31
   5  -6  -9    5.32    0.28
   5   6  -9    4.97    0.28
   5   6  -9    4.88    0.19
   4  -6  -9    0.35    0.14
  -4  -6   9    0.34    0.07
   4  -6  -9    0.37    0.12
   4   6  -9    0.42    0.07
  -3  -6   9   10.35    0.28
   3  -6  -9   10.35    0.39
   3  -6  -9    9.84    0.33
   3  -6  -9    9.73    0.26
   3   6  -9    9.68    0.28
   2  -6  -9    5.47    0.23
   2  -6  -9    5.35    0.26
  -2  -6   9    5.24    0.18
   2   6  -9    5.48    0.19
  -1  -6   9   81.10    1.78
   1  -6  -9   81.38    1.79
   1   6  -9   82.20    1.78
  -1   6   9   82.51    1.76
   0  -6   9  137.27    2.95
   0  -6  -9  137.58    2.95
   0   6  -9  139.49    2.96
   0   6   9  137.04    2.96
  -1  -6  -9   61.19    1.36
   1  -6   9   62.11    1.39
   1   6   9   63.74    1.37
   2  -6   9   14.79    0.42
  -2  -6  -9   14.93    0.38
   2   6   9   15.25    0.38
  -3  -6  -9   10.39    0.29
   3  -6   9   10.99    0.34
   3   6   9   10.87    0.29
  -4  -6  -9    7.05    0.25
   4  -6   9    6.76    0.27
   4   6   9    6.93    0.22
  -4   6  -9    6.78    0.34
   5  -6   9   16.16    0.48
  -5  -6  -9   15.77    0.47
   5   6   9   15.83    0.40
  -5   6  -9   15.55    0.55
   6  -6   9   14.42    0.48
  -6  -6  -9   14.00    0.47
   6   6   9   13.73    0.37
  -6   6  -9   13.56    0.59
  -7  -6  -9    2.80    0.35
   7  -6   9    3.26    0.30
   7   6   9    3.19    0.19
  -7   6  -9    3.29    0.38
   8  -6   9    0.43    0.22
  -8  -6  -9    0.44    0.29
   8   6   9    0.58    0.13
  -8   6  -9    0.03    0.32
  -9  -6  -9    0.93    0.39
   9  -6   9    0.66    0.29
  -9   6  -9    0.90    0.50
   9   6   9    0.63    0.15
   9  -7  -9   10.44    0.59
   9  -7  -9    9.68    0.58
   9   7  -9   10.13    0.35
   9   7  -9   10.61    0.60
   9   7  -9    9.42    0.31
   8  -7  -9    1.43    0.28
   8  -7  -9    0.99    0.25
   8   7  -9    0.94    0.14
   8   7  -9    0.98    0.10
   7  -7  -9   -0.48    0.19
   7   7  -9   -0.09    0.18
   7   7  -9    0.05    0.07
   7   7  -9   -0.09    0.11
   6  -7  -9    1.29    0.22
   6  -7  -9    1.82    0.22
   6   7  -9    1.61    0.15
   6   7  -9    1.75    0.22
   5  -7  -9    9.35    0.36
   5  -7  -9   10.13    0.44
   5   7  -9    9.48    0.39
   5   7  -9    9.93    0.28
   4  -7  -9    0.71    0.16
   4  -7  -9    0.94    0.14
  -4  -7   9    1.00    0.12
   4   7  -9    1.05    0.11
   3  -7  -9    0.22    0.10
  -3  -7   9    0.23    0.07
   3  -7  -9    0.13    0.12
   3  -7  -9    0.17    0.06
   3   7  -9    0.17    0.07
  -2  -7   9    8.89    0.25
   2  -7  -9    7.82    0.29
   2  -7  -9    8.72    0.34
   2  -7  -9    8.66    0.24
   2   7  -9    8.64    0.26
   1  -7  -9   81.51    1.85
  -1  -7   9   83.51    1.79
   1  -7  -9   81.65    1.81
  -1   7   9   83.96    1.77
   1   7  -9   81.45    1.80
   0  -7  -9    1.80    0.14
   0  -7   9    1.90    0.12
   0   7   9    1.76    0.12
   0   7  -9    1.82    0.15
  -1  -7  -9    6.50    0.21
   1  -7   9    6.29    0.23
   1   7   9    6.25    0.21
   2  -7   9   61.16    1.37
  -2  -7  -9   59.81    1.32
   2   7   9   59.91    1.33
   3  -7   9    3.20    0.18
  -3  -7  -9    3.56    0.15
   3   7   9    3.67    0.15
   4  -7   9    9.22    0.32
  -4  -7  -9    8.58    0.28
  -4   7  -9    9.30    0.38
   4   7   9    8.91    0.25
   5  -7   9    0.15    0.11
  -5  -7  -9    0.16    0.11
  -5   7  -9    0.24    0.18
   5   7   9    0.13    0.07
  -6  -7  -9   11.27    0.41
   6   7   9   10.84    0.31
  -7  -7  -9    1.38    0.23
   7  -7   9    1.25    0.21
  -7   7  -9    1.65    0.33
   7   7   9    1.68    0.16
  -8  -7  -9   -0.05    0.25
   8  -7   9    0.06    0.21
  -8   7  -9   -0.34    0.35
   8   7   9    0.05    0.11
   9  -7   9   -0.08    0.28
  -9   7  -9    0.37    0.53
   9  -8  -9    0.10    0.29
   9  -8  -9   -0.12    0.33
   9   8  -9    0.29    0.32
   9   8  -9    0.03    0.13
   8  -8  -9    2.05    0.29
   8  -8  -9    2.44    0.31
   8   8  -9    1.92    0.32
   8   8  -9    2.13    0.16
   8   8  -9    2.14    0.20
   7  -8  -9   -0.21    0.20
   7  -8  -9   -0.13    0.20
   7   8  -9   -0.07    0.20
   7   8  -9   -0.19    0.09
   6  -8  -9   23.16    0.68
   6  -8  -9   22.60    0.76
   6   8  -9   23.20    0.56
   6   8  -9   22.64    0.70
   5  -8  -9   13.25    0.45
   5  -8  -9   13.50    0.53
   5   8  -9   11.99    0.45
   5   8  -9   12.80    0.35
   4  -8  -9    5.14    0.26
   4  -8  -9    5.94    0.19
   4  -8  -9    6.21    0.32
  -4  -8   9    5.98    0.21
   4   8  -9    5.92    0.20
   3  -8  -9   30.98    0.85
  -3  -8   9   31.06    0.72
   3  -8  -9   30.93    0.78
   3  -8  -9   31.65    0.71
   3   8  -9   32.08    0.73
   2  -8  -9    3.34    0.19
   2  -8  -9    3.67    0.24
  -2  -8   9    3.48    0.15
   2  -8  -9    3.41    0.15
   2   8  -9    3.41    0.16
   1  -8  -9    0.10    0.09
  -1  -8   9    0.27    0.07
   1  -8  -9    0.13    0.10
   1   8  -9    0.22    0.08
  -1   8   9    0.09    0.06
   0  -8   9   32.84    0.78
   0  -8  -9   33.64    0.78
   0   8   9   33.91    0.77
  -1  -8  -9   21.40    0.52
   1  -8   9   20.61    0.54
   1   8   9   21.46    0.52
   2  -8   9    8.00    0.29
  -2  -8  -9    8.42    0.24
   2   8   9    7.98    0.24
  -3  -8  -9    0.70    0.08
   3  -8   9    0.63    0.11
   3   8   9    0.66    0.07
  -4  -8  -9    0.43    0.09
   4  -8   9    0.53    0.11
   4   8   9    0.56    0.07
  -4   8  -9    0.68    0.16
   5  -8   9    0.61    0.13
  -5  -8  -9    0.57    0.12
   5   8   9    0.45    0.07
  -5   8  -9    0.16    0.18
  -6  -8  -9    0.79    0.16
   6  -8   9    0.60    0.15
  -6   8  -9    0.42    0.23
   6   8   9    0.53    0.08
   7  -8   9    0.08    0.16
  -7  -8  -9   -0.09    0.18
  -7   8  -9    0.14    0.28
   7   8   9   -0.06    0.08
   8  -8   9    0.73    0.23
  -8   8  -9    0.54    0.40
   8   8   9    0.54    0.09
   9  -8   9    2.88    0.37
  -9   8  -9    4.04    0.65
   9  -9  -9    0.64    0.35
   9  -9  -9    1.19    0.37
   9   9  -9    0.88    0.32
   9   9  -9    0.75    0.11
   8  -9  -9    3.30    0.34
   8  -9  -9    3.37    0.37
   8   9  -9    3.13    0.40
   8   9  -9    3.13    0.19
   7  -9  -9    1.99    0.26
   7  -9  -9    2.11    0.27
   7   9  -9    2.12    0.26
   6  -9  -9   23.77    0.79
   6  -9  -9   24.70    0.72
   6   9  -9   24.54    0.58
   6   9  -9   24.36    0.73
   5  -9  -9    5.54    0.37
   5   9  -9    6.61    0.22
   4  -9  -9    1.21    0.16
   4  -9  -9    1.51    0.12
  -4  -9   9    1.52    0.12
   4  -9  -9    1.68    0.21
   4   9  -9    1.64    0.13
   3  -9  -9    1.94    0.23
   3  -9  -9    2.36    0.13
   3  -9  -9    2.32    0.20
  -3  -9   9    2.18    0.12
   3   9  -9    2.30    0.14
   2  -9  -9    0.50    0.08
   2  -9  -9    0.46    0.11
   2  -9  -9    0.45    0.13
   2   9  -9    0.62    0.09
  -1  -9   9    3.94    0.17
   1  -9  -9    3.86    0.22
   1  -9  -9    4.05    0.20
   1   9  -9    4.17    0.19
  -1   9   9    3.85    0.15
   0  -9  -9    2.31    0.16
   0  -9  -9    2.48    0.15
   0  -9   9    2.42    0.14
   0   9   9    2.16    0.13
   1  -9   9    5.74    0.22
  -1  -9  -9    6.11    0.21
   2  -9   9    2.39    0.16
  -2  -9  -9    2.51    0.13
   2   9   9    2.58    0.13
  -3  -9  -9    2.75    0.13
   3  -9   9    2.38    0.17
   3   9   9    2.32    0.13
   4  -9   9    5.18    0.25
  -4  -9  -9    5.23    0.19
   4   9   9    5.29    0.18
  -4   9  -9    5.19    0.32
   5  -9   9    5.99    0.30
  -5  -9  -9    5.98    0.24
  -5   9  -9    4.90    0.35
   5   9   9    5.95    0.19
  -6  -9  -9   13.31    0.42
   6  -9   9   13.32    0.48
   6   9   9   13.38    0.34
  -6   9  -9   13.82    0.58
  -7  -9  -9    0.26    0.17
  -7   9  -9    0.17    0.26
   7   9   9    0.11    0.06
   8  -9   9    2.84    0.30
  -8   9  -9    3.61    0.50
   9  -9   9    0.50    0.33
  -9   9  -9    1.19    0.58
   9 -10  -9    1.62    0.36
   9 -10  -9    1.76    0.39
   9  10  -9    1.52    0.35
   8 -10  -9    3.41    0.35
   8 -10  -9    3.98    0.40
   8  10  -9    3.03    0.16
   8  10  -9    2.73    0.32
   7 -10  -9   10.66    0.52
   7 -10  -9   10.59    0.50
   7  10  -9   10.95    0.30
   7  10  -9   10.72    0.48
   6 -10  -9    1.94    0.29
   6  10  -9    2.51    0.30
   6  10  -9    2.60    0.16
   5 -10  -9    3.15    0.38
   5  10  -9    4.42    0.18
   4 -10  -9   22.39    0.53
  -4 -10   9   22.02    0.53
   4 -10  -9   21.12    0.67
   4  10  -9   21.90    0.53
   3 -10  -9    0.04    0.12
   3 -10  -9    0.07    0.07
  -3 -10   9    0.19    0.06
   3 -10  -9   -0.08    0.13
   3  10  -9    0.25    0.08
   2 -10  -9    5.53    0.21
  -2 -10   9    5.45    0.18
   2 -10  -9    5.60    0.26
  -2 -10   9    5.81    0.20
   2 -10  -9    5.86    0.28
   2  10  -9    5.87    0.22
  -1 -10   9   12.11    0.34
   1 -10  -9   12.13    0.40
   1 -10  -9   11.89    0.36
  -1  10   9   12.10    0.32
   0 -10  -9   12.67    0.38
   0 -10   9   12.73    0.36
   0 -10  -9   12.79    0.37
   0  10   9   12.58    0.34
  -1 -10  -9    0.46    0.09
   1 -10   9    0.58    0.10
   1  10   9    0.48    0.09
   2 -10   9    3.32    0.19
  -2 -10  -9    3.36    0.15
   3 -10   9    1.86    0.16
  -3 -10  -9    2.14    0.13
   3  10   9    1.94    0.13
   4 -10   9    2.40    0.20
  -4 -10  -9    2.65    0.14
  -4 -10  -9    2.75    0.13
   4  10   9    2.57    0.13
  -4  10  -9    2.84    0.28
  -5 -10  -9   44.76    0.97
   5 -10   9   39.31    1.15
  -5  10  -9   42.96    1.17
   5  10   9   43.86    0.94
   6 -10   9    2.08    0.23
  -6 -10  -9    1.98    0.20
  -6  10  -9    2.25    0.31
   7 -10   9    1.35    0.21
  -7  10  -9    1.81    0.35
   8 -10   9    1.62    0.29
  -8  10  -9    2.02    0.45
   9 -11  -9    0.86    0.39
   9  11  -9    0.78    0.33
   8 -11  -9    1.40    0.25
   8 -11  -9    0.80    0.27
   8  11  -9    0.88    0.28
   7 -11  -9    0.13    0.21
   7  11  -9    0.15    0.20
   7  11  -9    0.17    0.08
   6 -11  -9    2.80    0.32
   6  11  -9    2.61    0.31
   6  11  -9    3.21    0.17
   5 -11  -9   -0.37    0.17
   5  11  -9    0.10    0.08
  -4 -11   9   22.88    0.55
   4 -11  -9   22.53    0.72
   4 -11  -9   22.85    0.56
   4  11  -9   23.59    0.56
  -3 -11   9    4.40    0.17
   3 -11  -9    4.87    0.29
   3 -11  -9    4.43    0.19
   3  11  -9    4.45    0.19
   2 -11  -9    0.09    0.12
   2 -11  -9    0.07    0.08
   2 -11  -9    0.15    0.11
  -2 -11   9    0.02    0.06
  -2 -11   9    0.17    0.07
   1 -11  -9    0.06    0.10
   1 -11  -9   -0.13    0.09
  -1 -11   9    0.02    0.07
   0 -11  -9    6.75    0.25
   0 -11   9    6.62    0.24
   0 -11  -9    6.66    0.26
   0  11   9    6.56    0.22
  -1 -11  -9   37.33    0.87
   1 -11   9   37.16    0.90
  -1 -11  -9   37.62    0.87
   1  11   9   37.82    0.87
  -2 -11  -9    2.61    0.13
  -2 -11  -9    2.70    0.14
   2 -11   9    2.34    0.17
  -3 -11  -9    6.80    0.21
   3 -11   9    6.70    0.28
   4 -11   9    2.12    0.20
  -4 -11  -9    1.92    0.13
  -4  11  -9    2.13    0.25
   5 -11   9    8.98    0.37
  -5  11  -9    8.29    0.46
   6 -11   9    0.17    0.15
  -6  11  -9    0.30    0.23
   7 -11   9    0.05    0.19
  -7  11  -9   -0.07    0.34
   8 -11   9    0.39    0.27
  -8  11  -9    0.47    0.43
   9 -12  -9    0.43    0.37
   8 -12  -9    5.73    0.49
   8 -12  -9    7.83    0.45
   8  12  -9    5.42    0.44
   7 -12  -9    3.76    0.37
   7  12  -9    4.02    0.36
   6 -12  -9   11.69    0.52
   6  12  -9   11.17    0.46
   5 -12  -9   23.56    0.77
   4 -12  -9   27.18    0.81
  -4 -12   9   27.03    0.64
   4 -12  -9   27.40    0.66
  -3 -12   9    6.02    0.21
   3 -12  -9    5.72    0.22
   3 -12  -9    5.47    0.31
   2 -12  -9    0.31    0.13
  -2 -12   9    0.40    0.08
  -2 -12   9    0.46    0.08
   2 -12  -9    0.56    0.12
   2 -12  -9    0.48    0.10
   1 -12  -9    5.31    0.26
  -1 -12   9    4.97    0.20
   1 -12  -9    5.09    0.23
   0 -12  -9   27.20    0.70
   0 -12  -9   28.38    0.69
   0 -12   9   27.64    0.69
   0  12   9   27.87    0.67
  -1 -12  -9    5.58    0.22
  -1 -12  -9    5.41    0.21
   1 -12   9    5.14    0.23
   1  12   9    5.28    0.21
   2 -12   9    0.08    0.08
  -2 -12  -9    0.11    0.06
  -2 -12  -9    0.03    0.07
   2  12   9   -0.01    0.08
   3 -12   9    1.03    0.15
  -3 -12  -9    1.02    0.09
  -4 -12  -9    1.22    0.12
  -4  12  -9    0.97    0.21
  -5  12  -9    0.14    0.22
   6 -12   9    2.34    0.24
  -6  12  -9    2.35    0.33
   7 -12   9    0.76    0.22
  -7  12  -9    0.68    0.34
  -8  12  -9    1.85    0.50
   9 -13  -9    0.57    0.41
   9  13  -9    0.86    0.34
   8 -13  -9    0.49    0.24
   8 -13  -9    0.14    0.32
   8  13  -9    0.16    0.25
   7 -13  -9    0.73    0.21
   7  13  -9    0.24    0.21
   6 -13  -9    6.32    0.41
   6  13  -9    6.62    0.37
   5 -13  -9   13.66    0.39
  -5 -13   9   13.20    0.35
   5 -13  -9   13.35    0.56
   4 -13  -9    7.02    0.26
  -4 -13   9    6.81    0.23
   4 -13  -9    7.10    0.38
   3 -13  -9   -0.09    0.13
  -3 -13   9    0.01    0.07
   3 -13  -9   -0.03    0.09
  -3 -13   9    0.04    0.07
   2 -13  -9   65.20    1.44
   2 -13  -9   67.39    1.50
  -2 -13   9   65.11    1.43
   2 -13  -9   61.05    1.52
  -2 -13   9   62.75    1.41
   1 -13  -9    6.33    0.27
   1 -13  -9    6.19    0.29
  -1 -13   9    6.40    0.24
   0 -13  -9    3.05    0.20
   0 -13  -9    3.26    0.19
   0 -13   9    3.48    0.19
   0  13   9    3.21    0.17
  -1 -13  -9    0.00    0.08
   1 -13   9    0.07    0.08
  -1 -13  -9    0.03    0.07
   1  13   9    0.21    0.08
  -2 -13  -9    1.65    0.11
  -2 -13  -9    1.49    0.13
   2 -13   9    1.52    0.18
   2  13   9    1.54    0.14
   3 -13   9    0.60    0.13
  -3 -13  -9    0.67    0.09
  -3  13  -9    0.66    0.18
  -4 -13  -9    1.10    0.11
  -4  13  -9    1.32    0.24
  -5  13  -9   11.24    0.55
   6 -13   9    7.49    0.38
  -6  13  -9    8.70    0.56
   7 -13   9    1.92    0.27
  -7  13  -9    1.37    0.37
   8 -13   9    0.78    0.28
  -8  13  -9    1.37    0.53
   8 -14  -9    0.31    0.24
   8 -14  -9    0.36    0.32
   8  14  -9   -0.27    0.25
   7 -14  -9    1.13    0.21
   7  14  -9    0.61    0.22
   6 -14  -9   18.75    0.69
   6  14  -9   16.47    0.57
  -5 -14   9    1.34    0.13
   5 -14  -9    1.39    0.15
   5 -14  -9    1.35    0.24
  -4 -14   9   27.04    0.65
   4 -14  -9   27.76    0.84
   4 -14  -9   27.31    0.68
  -3 -14   9    0.80    0.09
  -3 -14   9    0.68    0.09
   3 -14  -9    0.63    0.11
   3 -14  -9    0.35    0.18
   2 -14  -9   37.91    0.90
  -2 -14   9   37.97    0.89
   2 -14  -9   39.66    1.00
  -2 -14   9   37.68    0.88
   2 -14  -9   39.07    0.96
  -1 -14   9   10.83    0.34
   1 -14  -9   10.93    0.37
   1 -14  -9   11.12    0.39
   0 -14  -9    0.28    0.11
   0 -14  -9    0.11    0.11
   0 -14   9    0.36    0.10
   0  14   9    0.29    0.09
   1 -14   9    0.36    0.11
  -1 -14  -9    0.23    0.09
  -1 -14  -9    0.23    0.09
   1  14   9    0.27    0.09
   2 -14   9    0.48    0.12
  -2 -14  -9    0.65    0.08
  -2 -14  -9    0.68    0.10
   2  14   9    0.89    0.12
  -3 -14  -9    6.16    0.21
   3 -14   9    6.49    0.30
   3  14   9    5.74    0.24
  -3  14  -9    5.98    0.34
  -4 -14  -9   15.91    0.39
  -5  14  -9    1.97    0.31
  -6  14  -9    5.24    0.49
   7 -14   9    3.53    0.35
  -7  14  -9    4.13    0.49
   8 -14   9    0.14    0.26
  -8  14  -9    0.21    0.48
   8 -15  -9    4.65    0.52
   8 -15  -9    4.26    0.43
   8  15  -9    3.68    0.34
   7  15  -9    1.27    0.24
   6 -15  -9    5.71    0.39
   6  15  -9    4.78    0.35
   5 -15  -9   12.48    0.39
   5 -15  -9   12.06    0.53
  -5 -15   9   12.39    0.33
   4 -15  -9   12.49    0.38
  -4 -15   9   12.97    0.34
   4 -15  -9   10.51    0.72
  -3 -15   9   46.98    1.06
   3 -15  -9   47.39    1.09
  -3 -15   9   47.04    1.06
   3 -15  -9   46.66    1.22
  -2 -15   9    0.42    0.10
   2 -15  -9    0.24    0.15
   2 -15  -9    0.50    0.12
  -2 -15   9    0.40    0.10
  -1 -15   9    4.96    0.22
   1 -15  -9    4.89    0.27
   1 -15  -9    4.48    0.27
   0 -15  -9   13.76    0.42
   0 -15  -9   13.06    0.42
   0 -15   9   13.23    0.41
  -1 -15  -9    8.96    0.30
  -1 -15  -9    8.32    0.28
   1 -15   9    8.55    0.32
   1  15   9    8.87    0.30
  -2 -15  -9    5.78    0.23
   2 -15   9    6.09    0.29
  -2 -15  -9    5.56    0.17
   2  15   9    5.90    0.25
  -3 -15  -9    3.05    0.16
  -3  15  -9    2.99    0.31
  -4 -15  -9   13.52    0.33
  -4  15  -9   13.41    0.57
   4  15   9   13.23    0.42
  -5  15  -9    2.09    0.30
  -6  15  -9    0.25    0.32
   7 -15   9    0.81    0.23
  -7  15  -9    0.73    0.41
   8 -15   9    3.20    0.60
  -8  15  -9    2.71    0.56
   8  16  -9   -0.11    0.26
   7 -16  -9    0.52    0.23
   7  16  -9    0.04    0.21
   6 -16  -9    2.37    0.29
   6 -16  -9    2.43    0.25
   6  16  -9    2.44    0.25
   5 -16  -9    0.93    0.16
   5 -16  -9    1.02    0.25
  -5 -16   9    0.96    0.10
   4 -16  -9    2.41    0.21
  -4 -16   9    2.80    0.16
   4 -16  -9    2.89    0.30
   3 -16  -9    0.48    0.12
  -3 -16   9    0.46    0.10
   3 -16  -9    0.32    0.16
  -3 -16   9    0.47    0.10
   2 -16  -9    1.63    0.16
  -2 -16   9    1.55    0.17
   2 -16  -9    1.52    0.22
  -2 -16   9    1.54    0.15
  -1 -16   9    0.19    0.09
   1 -16  -9    0.04    0.14
   1 -16  -9    0.20    0.13
   0 -16   9    6.80    0.28
   0 -16  -9    7.30    0.30
   0 -16  -9    6.90    0.29
   1 -16   9    0.43    0.12
  -1 -16  -9    0.18    0.11
  -1 -16  -9    0.27    0.09
   1  16   9    0.27    0.10
  -2 -16  -9    0.08    0.10
   2 -16   9   -0.07    0.11
   2  16   9   -0.06    0.10
  -3 -16  -9    0.20    0.09
  -3  16  -9    0.05    0.17
   3  16   9    0.34    0.12
  -4 -16  -9    2.09    0.13
   4  16   9    2.88    0.23
  -4  16  -9    2.20    0.30
  -5  16  -9    1.07    0.28
   5  16   9    0.87    0.15
   6  16   9    0.00    0.16
  -6  16  -9    0.16    0.33
   7 -16   9    2.09    0.29
  -7  16  -9    1.84    0.46
   8  17  -9   -0.03    0.25
   7 -17  -9    0.23    0.18
   7 -17  -9    0.28    0.21
   7  17  -9    0.51    0.21
   6 -17  -9    1.03    0.28
   6  17  -9    0.47    0.20
   5 -17  -9    8.71    0.45
   5 -17  -9    8.14    0.35
  -5 -17   9    8.81    0.26
  -4 -17   9   30.30    0.72
   4 -17  -9   30.03    0.77
   4 -17  -9   31.06    0.92
   3 -17  -9    6.69    0.39
  -3 -17   9    7.18    0.26
  -3 -17   9    6.76    0.25
   3 -17  -9    6.74    0.29
  -2 -17   9   32.40    0.79
   2 -17  -9   32.23    0.80
   2 -17  -9   32.98    0.90
  -2 -17   9   32.29    0.78
   1 -17  -9    5.12    0.30
   1 -17  -9    5.72    0.30
  -1 -17   9    5.56    0.25
   0 -17  -9    1.31    0.17
   0 -17  -9    1.07    0.15
   0 -17   9    1.25    0.15
  -1 -17  -9    4.80    0.26
  -1 -17  -9    4.95    0.21
   1 -17   9    5.56    0.28
   1  17   9    5.68    0.25
  -2 -17  -9    0.04    0.10
  -2  17  -9   -0.15    0.16
   2  17   9    0.00    0.10
  -3 -17  -9   -0.05    0.09
  -3  17  -9   -0.47    0.30
   3  17   9    0.04    0.10
  -4 -17  -9    6.00    0.19
   4  17   9    6.01    0.29
  -4  17  -9    6.29    0.42
  -5  17  -9    8.50    0.53
   5  17   9    8.99    0.37
   6  17   9    2.05    0.23
  -6  17  -9    2.06    0.42
   7 -17   9    6.00    0.44
   7  17   9    6.28    0.42
  -7  17  -9    6.49    0.67
   8 -18  -9    0.34    0.28
   7 -18  -9   -0.01    0.23
   7 -18  -9    0.04    0.22
   7  18  -9    0.04    0.21
   6 -18  -9    1.45    0.25
   6 -18  -9    1.47    0.21
   6  18  -9    1.17    0.23
   5 -18  -9    3.69    0.37
   5 -18  -9    2.82    0.28
  -5 -18   9    4.30    0.17
   4 -18  -9    0.42    0.19
  -4 -18   9    0.35    0.09
   4 -18  -9    0.31    0.16
   3 -18  -9    6.71    0.39
  -3 -18   9    6.80    0.26
   3 -18  -9    6.92    0.30
   2 -18  -9    0.90    0.15
   2 -18  -9    0.78    0.21
  -2 -18   9    0.73    0.13
  -2 -18   9    0.85    0.13
  -1 -18   9   13.38    0.42
   1 -18  -9   13.62    0.48
   1 -18  -9   14.03    0.47
   0 -18  -9    2.52    0.22
   0 -18  -9    1.71    0.19
   0 -18   9    2.47    0.22
   1 -18   9   -0.08    0.12
  -1 -18  -9    0.06    0.13
  -2 -18  -9    0.28    0.12
   2 -18   9    0.52    0.15
  -2  18  -9    0.16    0.20
   2  18   9    0.28    0.11
  -3 -18  -9    1.91    0.17
  -3  18  -9    1.87    0.28
   3  18   9    2.10    0.20
  -4 -18  -9    3.10    0.15
  -4  18  -9    3.03    0.35
   4  18   9    3.48    0.24
  -5  18  -9    0.90    0.30
   5  18   9    0.95    0.18
  -6  18  -9    0.09    0.36
   6  18   9   -0.06    0.19
   7 -18   9    0.10    0.34
   7  18   9    0.18    0.25
  -7  18  -9    0.71    0.48
   7 -19  -9    0.98    0.25
   7 -19  -9    1.31    0.29
   7  19  -9    1.09    0.24
   6 -19  -9    0.25    0.22
   6 -19  -9   -0.17    0.18
   6  19  -9   -0.30    0.19
  -5 -19   9    1.13    0.13
   5 -19  -9    1.28    0.27
   5 -19  -9    0.73    0.19
  -4 -19   9    0.38    0.10
   4 -19  -9    0.34    0.16
   4 -19  -9    0.24    0.22
   3 -19  -9   21.18    0.80
  -3 -19   9   22.55    0.57
   3 -19  -9   22.33    0.63
  -2 -19   9    4.58    0.25
   2 -19  -9    4.43    0.35
  -2 -19   9    4.89    0.25
   1 -19  -9   44.57    1.11
   1 -19  -9   44.72    1.12
  -1 -19   9   44.14    1.05
  -1 -19   9   44.24    1.07
   0 -19   9   -0.09    0.13
   0 -19  -9   -0.19    0.10
   0 -19  -9   -0.34    0.14
  -1 -19  -9   -0.06    0.12
   2 -19   9   18.25    0.58
  -2 -19  -9   18.01    0.50
  -2  19  -9   18.21    0.67
   2  19   9   17.55    0.52
  -3 -19  -9    1.34    0.13
   3  19   9    1.02    0.15
  -3  19  -9    1.28    0.27
  -4 -19  -9    0.52    0.08
  -4  19  -9    0.65    0.26
   4  19   9    0.64    0.15
   5  19   9   19.18    0.59
  -5  19  -9   19.91    0.81
  -6  19  -9    1.03    0.42
   6  19   9    0.37    0.18
  -7  19  -9    1.46    0.58
   7  19   9    0.88    0.26
   7 -20  -9    1.42    0.28
   7  20  -9    1.09    0.22
   6 -20  -9   -0.28    0.20
   6 -20  -9   -0.22    0.23
   6  20  -9   -0.10    0.20
  -5 -20   9    0.17    0.08
   5 -20  -9    0.08    0.22
   5 -20  -9   -0.11    0.19
   4 -20  -9    0.74    0.25
   4 -20  -9    0.50    0.17
  -4 -20   9    0.59    0.11
  -3 -20   9    3.73    0.22
   3 -20  -9    3.24    0.27
   3 -20  -9    2.95    0.35
   2 -20  -9    2.46    0.30
  -2 -20   9    2.98    0.23
[truncated: 683,167 more chars]
