# Supplementary material for: Crystal structure of (2E)-2-meth­oxy­imino-2-{2-[(2-methyl­phen­oxy)meth­yl]phen­yl}-N′-(4-nitro­benzyl­idene)ethano­hydrazide
Source: Acta Crystallogr E Crystallogr Commun. 2015 Mar 18;71(Pt 4):377–9. doi: 10.1107/S2056989015004569 (PMC4438849; doi:10.1107/S2056989015004569)
Supplement: Supplementary file 2 [file e-71-00377-Isup2.hkl]

#
# h,k,l, Fc-squared, Fo-squared, sigma(Fo-squared), status flag
#
data_I
_shelx_title ' css-1 in P2(1)/n'
_shelx_refln_list_code          4
_shelx_F_calc_maximum      286.75
_exptl_crystal_F_000      1872.00
_reflns_d_resolution_high  0.7490

loop_
 _space_group_symop_operation_xyz
 'x, y, z'
 '-x+1/2, y+1/2, -z+1/2'
 '-x, -y, -z'
 'x-1/2, -y-1/2, z-1/2'

_cell_length_a     7.6821
_cell_length_b    23.2151
_cell_length_c    25.1943
_cell_angle_alpha  90.000
_cell_angle_beta   95.803
_cell_angle_gamma  90.000

_shelx_F_squared_multiplier     1.000

loop_
 _refln_index_h
 _refln_index_k
 _refln_index_l
 _refln_F_squared_calc
 _refln_F_squared_meas
 _refln_F_squared_sigma
 _refln_observed_status
   2   0   0      21770.49      22121.62       344.61 o
   4   0   0       3702.32       3736.02        63.07 o
   6   0   0         93.89         92.85        10.87 o
   8   0   0          9.94         20.89        21.76 o
  10   0   0        240.20        237.07        36.55 o
   1   1   0      22495.51      21769.35       234.53 o
   2   1   0        235.28        307.98         6.69 o
   3   1   0        586.52        641.57        11.17 o
   4   1   0       1338.23       1306.19        24.53 o
   5   1   0         80.55         87.03         6.65 o
   6   1   0        769.54        763.79        16.29 o
   7   1   0        555.20        503.69        34.81 o
   9   1   0        268.03        252.38        28.72 o
  10   1   0        195.09        169.73        21.76 o
   1   2   0          0.02         -0.87         3.08 o
   2   2   0       1283.74       1135.82        14.79 o
   3   2   0         54.92         21.38         3.60 o
   4   2   0       1996.13       2378.75        30.33 o
   5   2   0       1403.71       1535.35        22.80 o
   6   2   0         96.10         91.32         7.88 o
   7   2   0         78.83        101.05        15.68 o
   8   2   0         78.02         48.74        26.98 o
   9   2   0         17.62          9.06        10.41 o
  10   2   0        181.64        207.14        23.50 o
   1   3   0          0.01         -1.31         3.69 o
   2   3   0       2417.02       2033.49        23.98 o
   3   3   0         10.67         59.95         5.53 o
   4   3   0        512.96        596.10        11.77 o
   5   3   0        609.78        642.17        15.33 o
   6   3   0       3116.85       3033.18        39.96 o
   7   3   0        686.16        605.72        38.29 o
   8   3   0          0.30         -4.65        10.26 o
   9   3   0         54.36         62.55         9.97 o
  10   3   0          7.26          4.33        13.22 o
   0   4   0       1853.38       1836.30        42.64 o
   1   4   0       3468.27       3242.81        41.50 o
   2   4   0        983.89        850.62        17.52 o
   3   4   0        102.38        110.33         7.53 o
   4   4   0          0.27          6.66         4.73 o
   5   4   0        303.58        289.00        16.63 o
   6   4   0       1139.96       1140.72        38.31 o
   7   4   0       1263.18       1250.09        57.44 o
   8   4   0          0.80         -2.07         6.98 o
   9   4   0         13.30          8.51        17.19 o
  10   4   0         15.94         29.59        20.89 o
   1   5   0        213.16        191.68         5.78 o
   2   5   0        700.61        628.47        11.38 o
   3   5   0        460.85        412.67         5.61 o
   4   5   0       2265.40       2506.50        30.69 o
   5   5   0         20.86         32.72         4.02 o
   6   5   0        372.20        315.70         9.54 o
   7   5   0        428.63        445.30        12.00 o
   8   5   0        243.96        212.71        10.75 o
   9   5   0          1.65          6.97         7.48 o
   0   6   0         55.16         58.31         7.83 o
   1   6   0       5614.54       5596.93        70.50 o
   2   6   0        484.70        458.14        12.81 o
   3   6   0       1913.14       2235.28        32.14 o
   4   6   0         63.64         65.26         4.53 o
   5   6   0         36.04         35.12         2.75 o
   6   6   0        786.20        776.96        13.63 o
   7   6   0        551.63        537.85        12.31 o
   8   6   0        860.11        820.81        16.04 o
   9   6   0         91.53         85.79         6.68 o
  10   6   0         86.13        181.02        54.83 o
   1   7   0       1159.65       1193.89        17.31 o
   2   7   0        914.42        825.76        11.34 o
   3   7   0       7834.11       8547.01       108.44 o
   4   7   0        114.33        110.23         7.00 o
   5   7   0        739.92        792.73        17.36 o
   6   7   0          3.11          8.03        13.49 o
   7   7   0       2492.54       2423.40        33.40 o
   8   7   0         73.85         63.53        29.59 o
   9   7   0         51.89         26.98        40.03 o
   0   8   0      37920.54      39947.66       949.05 o
   1   8   0        377.63        320.59         7.33 o
   2   8   0        800.72        761.43        10.89 o
   3   8   0        209.87        221.24         7.11 o
   4   8   0        472.95        466.42        11.58 o
   5   8   0        697.77        712.32        16.14 o
   6   8   0       6198.60       5806.54       145.34 o
   7   8   0       1869.06       1903.31        69.62 o
   8   8   0         12.70         64.40        31.33 o
   9   8   0         15.76         18.28        38.29 o
   1   9   0        622.76        650.87        11.29 o
   2   9   0       4301.28       4147.68        83.55 o
   3   9   0       1463.95       1533.77        21.73 o
   4   9   0        368.37        337.76        15.98 o
   5   9   0       3630.46       3815.33       100.95 o
   6   9   0        693.33        724.95        39.16 o
   7   9   0        896.69        879.86        47.87 o
   8   9   0         88.35        133.15        32.20 o
   9   9   0        145.15        134.02        40.90 o
   0  10   0       5027.49       5364.45        95.30 o
   1  10   0       1951.72       1907.92        26.84 o
   2  10   0       1174.85       1278.24        25.09 o
   3  10   0        716.90        776.74        13.01 o
   4  10   0        521.40        506.97        26.11 o
   5  10   0        930.10        966.02        42.64 o
   6  10   0       1407.35       1127.89        73.10 o
   7  10   0          5.11         28.72        25.24 o
   8  10   0        256.10        305.47        40.90 o
   9  10   0         44.48         66.14        42.64 o
   1  11   0        115.47        179.77         6.81 o
   2  11   0       5402.84       5578.47        71.21 o
   3  11   0        389.46        473.99        16.10 o
   4  11   0         96.79         82.00         7.70 o
   5  11   0       4488.54       4355.78       114.01 o
   6  11   0        615.21        523.91        38.29 o
   7  11   0        326.11        324.62        40.03 o
   8  11   0         19.78         96.60        36.55 o
   9  11   0        218.98        333.32        53.96 o
   0  12   0        655.01        734.92        30.02 o
   1  12   0       1720.85       1731.56        25.19 o
   2  12   0        763.37        775.85        13.85 o
   3  12   0        875.36        788.25        12.88 o
   4  12   0        368.17        413.14        23.50 o
   5  12   0         82.06        111.40        16.54 o
   6  12   0       1336.07       1310.43        48.30 o
   7  12   0         28.64         59.18        26.11 o
   8  12   0         35.85         94.86        32.20 o
   9  12   0          0.06         10.44        44.38 o
   1  13   0        553.78        616.21        12.54 o
   2  13   0        432.43        444.49        11.98 o
   3  13   0       3322.68       3310.54        37.79 o
   4  13   0        146.46        137.86        14.36 o
   5  13   0       1502.43       1475.36        32.84 o
   6  13   0        120.53        154.69        12.76 o
   7  13   0        656.43        598.57        23.60 o
   8  13   0         22.19         18.74        27.85 o
   9  13   0        213.28        239.55        23.27 o
   0  14   0        250.25        239.69        10.65 o
   1  14   0          3.70          0.26         4.66 o
   2  14   0       1674.45       1584.71        54.83 o
   3  14   0        646.21        658.80        16.71 o
   4  14   0         14.78          9.74         6.92 o
   5  14   0         39.87         29.59         9.57 o
   6  14   0        142.16        111.21        11.68 o
   7  14   0         25.72         34.55        23.93 o
   8  14   0        314.82        261.42        19.54 o
   9  14   0         18.97         52.73        41.77 o
   1  15   0        368.01        364.92        11.01 o
   2  15   0       2849.60       2978.13       110.96 o
   3  15   0        191.59        205.26         6.92 o
   4  15   0        140.56        136.66        11.73 o
   5  15   0          9.92         13.11         8.48 o
   6  15   0         68.13         72.00        11.68 o
   7  15   0       2349.09       2353.96        61.79 o
   8  15   0        812.60        731.45        30.53 o
   0  16   0       1129.70       1161.07        24.52 o
   1  16   0         15.83         22.95         5.57 o
   2  16   0         26.34         40.52         6.92 o
   3  16   0        496.77        508.04        14.36 o
   4  16   0        379.39        388.38        27.41 o
   5  16   0        192.04        199.82        18.71 o
   6  16   0        195.13        250.83        17.52 o
   7  16   0         71.18        104.70        24.80 o
   8  16   0        300.69        284.86        40.90 o
   1  17   0        813.84        806.33        14.08 o
   2  17   0        794.55        777.86        20.12 o
   3  17   0         16.12         12.40         4.95 o
   4  17   0       1255.14       1164.10        30.46 o
   5  17   0         52.32         40.71         9.95 o
   6  17   0        287.86        256.81        18.45 o
   7  17   0          8.95         21.07        19.58 o
   8  17   0        315.91        376.41        37.86 o
   0  18   0         69.25         70.38         8.35 o
   1  18   0        197.60        173.83         8.44 o
   2  18   0        805.51        763.02        20.92 o
   3  18   0        217.22        234.38        15.67 o
   4  18   0        256.76        237.59        34.81 o
   5  18   0        691.03        742.48        26.11 o
   6  18   0        604.42        612.47        25.16 o
   7  18   0        168.88        171.97        17.56 o
   8  18   0        187.22        180.95        22.86 o
   1  19   0        557.74        501.32        12.10 o
   2  19   0         12.38          9.99         7.70 o
   3  19   0        357.53        378.27        13.44 o
   4  19   0         54.04         73.97        24.37 o
   5  19   0          2.32         26.11        22.63 o
   6  19   0        182.59        166.62        15.40 o
   7  19   0         38.09         52.51        16.35 o
   8  19   0          3.11        -14.79        23.50 o
   0  20   0       6471.61       6252.87       101.81 o
   1  20   0         50.68         50.40         6.72 o
   2  20   0        582.80        547.55        35.25 o
   3  20   0        224.31        285.78        20.89 o
   4  20   0       2553.31       2273.18        75.71 o
   5  20   0          1.28          5.22        23.50 o
   6  20   0         99.43        126.19        34.81 o
   7  20   0        134.17        130.46        23.50 o
   1  21   0        171.18        167.98         9.58 o
   2  21   0        290.21        268.98        12.62 o
   3  21   0        585.59        493.45        19.15 o
   4  21   0        498.66        553.50        40.90 o
   5  21   0         85.70         82.68        31.33 o
   6  21   0        315.86        320.26        42.64 o
   7  21   0        436.36        352.47        46.13 o
   0  22   0       3362.17       3410.84        61.17 o
   1  22   0        266.97        328.00        18.21 o
   2  22   0        132.22        131.75        10.16 o
   3  22   0        332.56        356.29        15.96 o
   4  22   0        424.25        489.10        45.25 o
   5  22   0         43.39         21.76        29.59 o
   6  22   0         76.36        154.91        40.90 o
   7  22   0         36.48         11.31        50.48 o
   1  23   0       2431.63       2474.79        34.16 o
   2  23   0        206.58        220.98        18.16 o
   3  23   0        311.89        281.35        17.41 o
   4  23   0        490.91        543.06        50.48 o
   5  23   0         45.41         41.77        33.94 o
   6  23   0        279.39        330.71        53.96 o
   0  24   0       1673.18       1706.42        38.78 o
   1  24   0         94.73         96.72         8.98 o
   2  24   0         25.96         39.11        10.76 o
   3  24   0         91.76         90.50         7.64 o
   4  24   0         13.54         31.33        31.33 o
   5  24   0       1252.31       1375.92        76.59 o
   6  24   0         19.56          1.74        41.77 o
   1  25   0        300.44        280.48        19.43 o
   2  25   0        260.30        271.53        22.77 o
   3  25   0          0.66          3.82         7.06 o
   4  25   0         26.35         55.70        35.68 o
   5  25   0         17.18         84.42        44.38 o
   6  25   0        127.21         86.16        49.61 o
   0  26   0        173.69        256.31        20.20 o
   1  26   0         48.45         59.29        11.82 o
   2  26   0         75.38         55.07         9.15 o
   3  26   0         30.40         34.44         8.22 o
   4  26   0        351.86        353.80        27.69 o
   5  26   0         61.96         14.79        47.00 o
   1  27   0         57.36         65.20        14.89 o
   2  27   0        179.70        174.93        14.36 o
   3  27   0        117.59        133.68        10.26 o
   4  27   0        197.37        224.02        24.18 o
   5  27   0          2.69         11.31        27.85 o
   0  28   0        462.99        495.24        29.43 o
   1  28   0          9.72         19.43        14.24 o
   2  28   0        333.85        300.86        27.22 o
   3  28   0         12.77         16.60         9.94 o
   4  28   0         62.84         99.94        23.93 o
   1  29   0         30.02         50.22        16.28 o
   2  29   0         44.43         47.31        24.37 o
   3  29   0         15.47         19.18        12.83 o
   0  30   0          3.62         38.11        21.07 o
   1  30   0        185.59        164.71        19.59 o
   2  30   0          8.61         19.04        20.85 o
  -9   0   1         22.90         30.46        18.28 o
  -7   0   1       5839.98       5714.90        98.76 o
  -5   0   1        120.10        115.12         9.79 o
  -3   0   1        165.29        167.10         9.17 o
  -1   0   1        263.26        237.70         6.77 o
   3   0   1       5856.86       6114.35       130.98 o
   5   0   1       2131.43       2298.66        43.36 o
   7   0   1        328.03        342.89        33.94 o
 -10   1   1         37.18         48.33        15.61 o
  -9   1   1         19.61         18.28        17.41 o
  -7   1   1       2403.45       2329.63        48.79 o
  -6   1   1        524.53        590.22        14.75 o
  -5   1   1          6.66          2.25         4.71 o
  -4   1   1         68.25         91.88         5.95 o
  -3   1   1        922.68        971.05        14.67 o
  -2   1   1        341.64        288.03         6.73 o
  -1   1   1       1215.67       1073.56        12.68 o
   1   1   1       2073.56       1957.00        30.75 o
   2   1   1       1314.52       1224.30        15.76 o
   3   1   1        740.35        808.59        16.08 o
   4   1   1       4560.24       4705.67        54.50 o
   5   1   1         42.29         47.99         5.53 o
   6   1   1       1876.40       1747.27        45.69 o
   7   1   1        108.72        145.75        16.30 o
   8   1   1         33.76         84.42        25.24 o
   9   1   1         14.04         30.14        13.51 o
  10   1   1        128.36        152.66        14.05 o
 -10   2   1          3.20         -5.27        12.42 o
  -9   2   1        139.50        122.71        18.28 o
  -8   2   1          7.78          9.57        10.82 o
  -7   2   1       2013.96       1845.84        36.91 o
  -6   2   1       1717.56       1626.21        25.72 o
  -5   2   1        339.72        306.63        10.29 o
  -4   2   1       1477.80       1565.53        22.06 o
  -3   2   1       1756.52       1885.32        24.12 o
  -2   2   1        109.52        139.09        10.43 o
  -1   2   1      27011.68      26755.75       411.69 o
   2   2   1       5062.35       4585.86        50.46 o
   3   2   1        387.92        379.78         8.16 o
   4   2   1        906.60        956.44        15.50 o
   5   2   1       2056.76       2187.89        29.45 o
   6   2   1        985.26        947.04        27.61 o
   7   2   1        153.77        184.71        19.15 o
   8   2   1          1.41          0.87        24.37 o
   9   2   1        263.42        238.84        17.94 o
  10   2   1         23.97         14.87        12.38 o
 -10   3   1         47.28         56.09        13.92 o
  -9   3   1         27.30         14.79        14.79 o
  -8   3   1        118.40        108.44        13.23 o
  -7   3   1          6.68         -4.70         6.31 o
  -6   3   1       2638.89       2486.45        39.64 o
  -5   3   1        959.78        951.99        25.46 o
  -4   3   1       1998.04       2014.12        31.24 o
  -3   3   1       4353.38       4296.52        56.93 o
  -2   3   1       7403.28       7144.62        77.44 o
  -1   3   1        127.10        111.38         2.03 o
   0   3   1       5852.52       5546.50        60.92 o
   2   3   1       2756.63       2804.03        28.20 o
   3   3   1       1713.17       1992.92        24.75 o
   4   3   1        138.40         99.70         5.88 o
   5   3   1        931.72       1007.98        17.17 o
   6   3   1        262.46        290.93        18.58 o
   7   3   1         76.12         72.73        13.75 o
   8   3   1          4.52         14.01         9.60 o
   9   3   1          0.41          8.60         9.44 o
  10   3   1        323.63        364.25        24.78 o
 -10   4   1         53.83         33.94        18.28 o
  -9   4   1        131.55        130.20        10.76 o
  -8   4   1          6.37         -4.84         9.65 o
  -7   4   1       4366.62       4288.28        60.64 o
  -6   4   1         14.83         14.57         5.03 o
  -5   4   1        501.44        540.95        12.44 o
  -4   4   1        124.77        111.30         5.37 o
  -3   4   1         46.67         38.55         3.23 o
  -2   4   1       2997.45       3031.00        34.04 o
  -1   4   1       3750.11       3479.02        46.73 o
   0   4   1       7906.72       7763.52       150.43 o
   2   4   1       2645.58       2389.85        27.54 o
   3   4   1         91.90         81.51         4.31 o
   4   4   1       1539.31       1569.59        21.54 o
   5   4   1        228.15        198.87        13.80 o
   6   4   1         36.56         41.25        10.87 o
   7   4   1        411.42        400.01        27.85 o
   8   4   1       2840.00       2835.98        42.52 o
   9   4   1        209.04        197.99        14.20 o
  -9   5   1        574.86        669.82        23.11 o
  -8   5   1         58.26         53.78         6.85 o
  -7   5   1       3276.18       3436.95        44.12 o
  -6   5   1        402.98        429.62        10.93 o
  -5   5   1        745.88        868.87        14.46 o
  -4   5   1        200.97        163.69         5.49 o
  -3   5   1       4954.93       5136.07        59.92 o
  -2   5   1       2616.24       2418.58        97.91 o
  -1   5   1       3012.07       2797.73        31.49 o
   0   5   1      19716.47      19907.50       296.06 o
   1   5   1      49769.35      50297.12       821.55 o
   2   5   1         37.11         80.94        10.44 o
   3   5   1        213.32        256.07         4.81 o
   4   5   1        115.29        100.33         8.64 o
   5   5   1       4172.92       4296.11        70.50 o
   6   5   1        301.54        327.89        11.88 o
   7   5   1        117.70        122.31         7.54 o
   8   5   1         10.11         18.72        12.61 o
   9   5   1        262.95        247.86        12.87 o
  10   5   1        140.22        265.44        53.09 o
  -9   6   1        225.68        249.83        17.45 o
  -8   6   1        313.18        329.28        10.36 o
  -7   6   1        259.45        216.80         8.91 o
  -6   6   1         77.03         55.34         6.16 o
  -5   6   1         45.61         34.00         3.58 o
  -4   6   1        725.15        881.52        15.83 o
  -3   6   1        179.17        172.79         7.30 o
  -2   6   1        576.73        561.08         8.92 o
  -1   6   1       4218.70       4367.58        54.41 o
   0   6   1        108.00        161.37         6.06 o
   1   6   1       5890.21       5989.35        74.51 o
   2   6   1         74.48         67.88        10.44 o
   3   6   1         60.44         32.21         4.02 o
   4   6   1         23.61         17.73         1.19 o
   5   6   1        882.71        879.95        13.65 o
   6   6   1       1422.67       1371.20        20.81 o
   7   6   1       1508.61       1406.82        51.38 o
   8   6   1       1430.23       1390.80        22.74 o
   9   6   1        160.86        174.50        12.20 o
  -9   7   1         23.52         24.37        39.16 o
  -8   7   1        865.99        922.75        14.86 o
  -7   7   1        120.22        139.35        11.26 o
  -6   7   1        620.34        564.75        10.88 o
  -5   7   1        284.11        293.49        11.45 o
  -4   7   1       1659.47       1930.48        30.32 o
  -3   7   1          1.40         -3.61         3.61 o
  -2   7   1       3393.16       3353.93        38.04 o
  -1   7   1       2046.67       1860.45        30.51 o
   0   7   1      20010.04      20135.27       308.92 o
   1   7   1       2035.37       1862.66        25.00 o
   3   7   1       1002.52       1019.10        34.81 o
   4   7   1        560.17        637.92        29.59 o
   5   7   1       1437.37       1411.60        48.74 o
   6   7   1        524.04        522.17        33.07 o
   7   7   1        135.16        149.09        13.19 o
   8   7   1        241.01        244.55        35.68 o
   9   7   1         47.91         70.49        42.64 o
  -9   8   1          0.15         -6.96        37.42 o
  -8   8   1          0.07         -6.09        26.98 o
  -7   8   1        745.14        745.83        45.25 o
  -6   8   1        255.63        204.83        15.11 o
  -5   8   1         55.64         42.94         6.45 o
  -4   8   1        285.10        231.38         9.07 o
  -3   8   1        781.67        943.28        16.08 o
  -2   8   1       1878.61       1957.40        29.90 o
  -1   8   1        685.77        683.41        12.36 o
   0   8   1       1013.11        965.00        18.08 o
   1   8   1       1568.82       1548.38        21.66 o
   2   8   1        296.47        356.62         7.16 o
   3   8   1       1444.85       1576.09        47.00 o
   4   8   1        927.10       1004.31        37.42 o
   5   8   1        741.38        753.67        34.81 o
   6   8   1        475.72        519.56        37.42 o
   7   8   1       1674.55       1611.77        62.66 o
   8   8   1         26.88         66.14        31.33 o
   9   8   1         79.18        127.93        41.77 o
  -9   9   1        113.63         91.38        40.90 o
  -8   9   1        109.25         73.10        28.72 o
  -7   9   1       3531.28       3536.84       103.56 o
  -6   9   1       2503.16       2386.05        46.63 o
  -5   9   1          9.99          4.46         5.22 o
  -4   9   1        120.15        102.45         7.19 o
  -3   9   1        116.17        116.44         5.05 o
  -2   9   1       6715.23       6988.58       104.32 o
  -1   9   1        409.11        423.50         9.45 o
   0   9   1        792.39        757.77        12.70 o
   1   9   1         31.09         42.87         3.24 o
   2   9   1       3079.88       3215.33        65.27 o
   3   9   1       1151.98       1152.26        38.29 o
   4   9   1        624.23        590.92        29.59 o
   5   9   1        978.31        951.22        41.77 o
   6   9   1       1615.85       1447.28        54.83 o
   7   9   1         91.80        114.01        28.72 o
   8   9   1        370.68        396.85        45.25 o
   9   9   1        102.88        140.99        46.13 o
  -9  10   1        162.14        201.04        48.74 o
  -8  10   1        250.51        239.33        38.29 o
  -7  10   1        405.68        416.00        37.42 o
  -6  10   1         31.78         45.25        24.37 o
  -5  10   1       2344.92       2442.35        59.15 o
  -4  10   1         28.19         16.60         4.15 o
  -3  10   1        639.74        688.91        11.13 o
  -2  10   1        265.82        278.57         9.82 o
  -1  10   1      15633.44      16688.29       568.30 o
   0  10   1       4845.70       4670.28        62.23 o
   1  10   1       4241.43       4412.87        49.14 o
   2  10   1         32.08         39.09         6.09 o
   3  10   1       1342.72       1447.34        28.65 o
   4  10   1        436.18        449.07        26.98 o
   5  10   1       2674.89       2439.41        73.10 o
   7  10   1         31.54         60.05        25.24 o
   8  10   1       1817.12       1743.18        74.84 o
   9  10   1         32.04        100.95        40.90 o
  -9  11   1         61.28         75.71        45.25 o
  -8  11   1        651.29        646.62        57.44 o
  -7  11   1         16.94         12.18        26.11 o
  -6  11   1         99.07        114.88        24.37 o
  -5  11   1        302.66        248.06         8.73 o
  -4  11   1        551.29        631.52        11.31 o
  -3  11   1       1047.18       1046.45        23.91 o
  -2  11   1       6531.38       7174.19        79.02 o
  -1  11   1          3.83          8.70         7.83 o
   0  11   1       4248.49       4030.15        52.58 o
   1  11   1      12374.04      12579.20       155.92 o
   2  11   1         30.01         67.87         4.10 o
   3  11   1        950.47       1062.32        22.78 o
   4  11   1       1829.38       1596.53        32.40 o
   5  11   1         22.86         46.13        20.02 o
   6  11   1       2418.51       2424.61        77.46 o
   7  11   1         31.64         47.87        24.37 o
   8  11   1          6.19         33.07        31.33 o
   9  11   1        227.36        271.53        53.09 o
  -9  12   1         28.42         20.49        18.71 o
  -8  12   1          6.51         11.54        14.53 o
  -7  12   1          2.02          5.03        10.19 o
  -6  12   1         58.47         75.69        10.12 o
  -5  12   1        210.69        208.98        12.97 o
  -4  12   1       1370.27       1442.02        24.01 o
  -3  12   1         80.58         67.49         3.11 o
  -2  12   1       1166.61       1116.58        37.42 o
  -1  12   1       1792.75       1973.68        28.40 o
   0  12   1        620.72        635.18        10.60 o
   1  12   1       4563.66       4779.61        62.08 o
   2  12   1         30.68         39.44         3.74 o
   3  12   1         11.70         14.79         5.45 o
   4  12   1       1752.20       1799.34        42.21 o
   5  12   1       6086.55       5730.51        95.52 o
   6  12   1         67.64         61.79        22.63 o
   7  12   1         26.42         59.18        26.11 o
   8  12   1          0.31         24.37        29.59 o
   9  12   1        411.33        503.02        58.31 o
  -9  13   1         21.04          3.54        47.00 o
  -8  13   1        668.89        689.33        74.84 o
  -7  13   1       1633.98       1626.66        37.67 o
  -6  13   1        795.08        754.40        23.17 o
  -5  13   1        784.28        720.81        20.93 o
  -4  13   1        646.48        663.83        35.68 o
  -3  13   1          5.11          7.27         4.64 o
  -2  13   1       2972.84       3019.89        78.33 o
  -1  13   1        357.49        400.76        10.08 o
   0  13   1        210.72        225.43         6.72 o
   1  13   1       9184.48       8946.97       112.52 o
   2  13   1        111.00        105.06         5.10 o
   3  13   1        475.39        466.67         7.21 o
   4  13   1       1014.98        985.81        23.50 o
   5  13   1        175.54        179.02        18.71 o
   6  13   1       1260.02       1133.13        51.78 o
   7  13   1       1770.35       1685.66        44.08 o
   8  13   1        108.27         82.37        22.63 o
   9  13   1         70.30        114.81        39.16 o
  -9  14   1        486.31        522.89        31.31 o
  -8  14   1        152.70        149.41        38.29 o
  -7  14   1        440.15        358.06        27.13 o
  -6  14   1        360.65        383.78        18.34 o
  -5  14   1       1278.35       1203.47        45.25 o
  -4  14   1        730.14        825.75        21.87 o
  -3  14   1         59.23         71.37         4.90 o
  -2  14   1         14.11         18.72         5.52 o
  -1  14   1        157.05        168.33         8.15 o
   0  14   1        429.19        407.24         9.01 o
   1  14   1        773.07        798.04        15.08 o
   2  14   1        119.13        127.36         7.70 o
   3  14   1       2022.65       2011.01        24.47 o
   4  14   1         90.69         79.92         9.34 o
   5  14   1        649.45        609.20        23.50 o
   6  14   1         56.36         77.94        11.41 o
   7  14   1        474.76        448.37        23.50 o
   8  14   1        143.86        120.91        17.46 o
   9  14   1         28.93         24.86        20.82 o
  -8  15   1         70.29        115.57        17.41 o
  -7  15   1        218.84        208.18        41.34 o
  -6  15   1        453.61        437.57        23.93 o
  -5  15   1        800.52        835.51        23.82 o
  -4  15   1        137.21        128.67        10.52 o
  -3  15   1        624.29        589.92        14.33 o
  -2  15   1        799.60        702.30        17.70 o
  -1  15   1        845.95        744.26        12.76 o
   0  15   1        691.84        757.45        12.88 o
   1  15   1          5.77          9.61         4.66 o
   2  15   1        293.69        281.28        19.58 o
   3  15   1        726.70        689.21        10.58 o
   4  15   1       1097.30       1134.58        26.88 o
   5  15   1         90.01         83.71        10.19 o
   6  15   1        500.88        570.04        41.77 o
   7  15   1         16.41         33.94        19.58 o
   8  15   1         24.87         19.68        16.27 o
  -8  16   1          0.61         18.28        60.05 o
  -7  16   1          1.37        -11.33        32.64 o
  -6  16   1        217.17        211.46        16.58 o
  -5  16   1         90.38         95.94        10.63 o
  -4  16   1        199.53        199.40        12.76 o
  -3  16   1        724.51        634.92        15.29 o
  -2  16   1        258.97        267.99        11.98 o
  -1  16   1         50.92         59.50         6.03 o
   0  16   1        309.38        256.27         8.49 o
   1  16   1          3.00          4.65         5.09 o
   2  16   1         69.54         64.80         9.57 o
   3  16   1        738.48        636.21        10.45 o
   4  16   1        215.98        194.01        12.65 o
   5  16   1        308.11        307.92        22.63 o
   6  16   1        983.84        900.89        28.07 o
   7  16   1       4248.08       4294.79        81.81 o
   8  16   1         17.08         -0.11        15.71 o
  -8  17   1        155.61        180.97        33.51 o
  -7  17   1       1217.34       1179.29        34.79 o
  -6  17   1        853.38        786.60        26.53 o
  -5  17   1         24.36         27.63        11.19 o
  -4  17   1          0.31         -4.35        18.28 o
  -3  17   1        974.79        917.10        15.41 o
  -2  17   1        296.38        265.37        27.85 o
  -1  17   1         55.79         60.25         6.66 o
   0  17   1        728.44        772.66        13.83 o
   1  17   1       1828.72       1823.42        30.32 o
   2  17   1       3085.23       3005.70        52.40 o
   3  17   1       1371.76       1361.58        21.15 o
   4  17   1        101.88        117.04        11.19 o
   5  17   1        737.27        685.90        38.29 o
   6  17   1         23.87         49.64        25.24 o
   7  17   1         92.94        111.29        16.27 o
   8  17   1         15.63          1.18        28.72 o
  -8  18   1        346.22        407.73        29.65 o
  -7  18   1        146.55        130.41        16.78 o
  -6  18   1        703.05        759.40        28.72 o
  -5  18   1        260.46        242.81        31.33 o
  -4  18   1         78.18         91.38        33.07 o
  -3  18   1          5.66          8.25         3.87 o
  -2  18   1        586.48        568.91        18.18 o
  -1  18   1        221.24        191.39         8.74 o
   0  18   1       2240.57       2195.64        28.90 o
   1  18   1        205.30        260.01         9.18 o
   2  18   1        229.91        208.76        12.19 o
   3  18   1        660.71        619.41        17.70 o
   4  18   1         21.14         29.54         8.70 o
   5  18   1        248.94        314.27        18.03 o
   6  18   1        865.48        780.33        27.53 o
   7  18   1          2.45         31.14        14.71 o
   8  18   1         18.59        -15.52        25.24 o
  -8  19   1        127.64         52.22        22.63 o
  -7  19   1         28.04         26.34        29.15 o
  -6  19   1        365.70        334.19        40.90 o
  -5  19   1        404.96        327.23        40.90 o
  -4  19   1          6.49          9.57        19.15 o
  -3  19   1          0.00          0.50         4.19 o
  -2  19   1         69.36         73.36         9.85 o
  -1  19   1        360.52        354.16        11.05 o
   0  19   1        175.06        181.96         9.24 o
   1  19   1       2309.09       2330.49        30.67 o
   2  19   1         94.04         94.48         9.26 o
   3  19   1        152.52        175.64        12.96 o
   4  19   1        883.96        791.96        45.25 o
   5  19   1         20.22         27.65        25.67 o
   6  19   1         12.11         36.84        12.45 o
   7  19   1         47.02         39.16        28.72 o
   8  19   1          7.56        -22.63        22.63 o
  -7  20   1          1.21         13.05        40.90 o
  -6  20   1         42.98         77.46        33.94 o
  -5  20   1        246.67        208.00        32.20 o
  -4  20   1         27.31         33.94        21.76 o
  -3  20   1         44.35         45.25         6.60 o
  -2  20   1        534.99        530.08        19.62 o
  -1  20   1       1281.43       1282.79        22.23 o
   0  20   1        447.65        463.40        14.19 o
   1  20   1        442.87        506.05        12.93 o
   2  20   1        308.47        329.94        16.00 o
   3  20   1          0.01         11.95         5.02 o
   4  20   1        689.93        641.40        44.38 o
   5  20   1        225.67        248.03        35.68 o
   6  20   1        210.34        225.62        18.43 o
   7  20   1         33.06         55.70        17.90 o
  -7  21   1         13.00         63.53        43.51 o
  -6  21   1          0.49         27.85        34.81 o
  -5  21   1         12.98         33.94        31.33 o
  -4  21   1          0.15         13.92        24.37 o
  -3  21   1        371.74        309.64        10.03 o
  -2  21   1       2083.20       2011.78        33.15 o
  -1  21   1       1069.86        975.38        18.42 o
   0  21   1       2939.73       2760.57       179.69 o
   1  21   1        754.16        783.75        17.56 o
   2  21   1          6.27         14.03         9.17 o
   3  21   1        261.84        262.67        10.49 o
   4  21   1        709.24        708.41        47.00 o
   5  21   1        129.91        139.25        30.46 o
   6  21   1         92.98        123.58        33.94 o
   7  21   1         21.54        107.92        43.51 o
  -7  22   1        250.52        388.15        62.66 o
  -6  22   1        169.69        154.91        39.16 o
  -5  22   1         37.77         16.54        30.46 o
  -4  22   1       1059.15        939.04        54.83 o
  -3  22   1        270.90        248.79        14.01 o
  -2  22   1        897.97        871.45        20.76 o
  -1  22   1        546.56        551.11        14.76 o
   0  22   1        619.37        618.18        15.58 o
   1  22   1       3726.23       3630.12        52.95 o
   2  22   1         99.10        115.37        12.63 o
   3  22   1       1801.97       1770.35        28.51 o
   4  22   1         12.08         42.64        27.85 o
   5  22   1         52.10         47.00        31.33 o
   6  22   1          1.78          1.74        35.68 o
   7  22   1          0.03         -4.35        55.70 o
  -6  23   1         17.28          7.83        40.90 o
  -5  23   1        106.15        184.50        38.29 o
  -4  23   1        274.21        258.47        37.42 o
  -3  23   1        699.55        664.51        17.89 o
  -2  23   1         17.91         27.67         6.91 o
  -1  23   1        356.45        350.53        13.44 o
   0  23   1        731.51        705.45        17.07 o
   1  23   1         24.88         44.80         9.34 o
   2  23   1        988.33        944.63        28.97 o
   3  23   1         32.30         46.44         8.34 o
   4  23   1        191.48        271.53        36.55 o
   5  23   1        369.16        432.53        48.74 o
   6  23   1        570.27        789.35        73.10 o
  -6  24   1        135.71        157.52        46.13 o
  -5  24   1        288.93        344.63        45.25 o
  -4  24   1        103.52         98.84         6.83 o
  -3  24   1        291.15        289.54        13.98 o
  -2  24   1         72.44         77.09         8.65 o
  -1  24   1        175.61        186.84        10.43 o
   0  24   1        399.10        420.38        16.46 o
   1  24   1        396.58        380.59        17.77 o
   2  24   1        206.16        180.58        15.89 o
   3  24   1        117.36        115.75         8.84 o
   4  24   1        128.40        159.26        38.29 o
   5  24   1          9.43         -9.57        37.42 o
   6  24   1        298.45        375.96        53.96 o
  -6  25   1        534.03        505.64        62.66 o
  -5  25   1         76.92        101.82        40.90 o
  -4  25   1        271.07        248.39         8.67 o
  -3  25   1        750.22        703.92        19.67 o
  -2  25   1          4.07         10.22         9.04 o
  -1  25   1         29.05         22.22         8.59 o
   0  25   1        129.88        135.21        10.46 o
   1  25   1         67.31         69.76        11.46 o
   2  25   1        323.42        323.42        22.15 o
   3  25   1         17.17         12.94         7.18 o
   4  25   1          2.87         23.50        33.94 o
   5  25   1        481.56        536.10        67.88 o
  -5  26   1        286.62        312.55        38.29 o
  -4  26   1          0.29          4.51         8.42 o
  -3  26   1         14.89         16.60        12.94 o
  -2  26   1         15.41         20.59         8.93 o
  -1  26   1        235.48        198.03        15.68 o
   0  26   1         10.13         14.26         9.78 o
   1  26   1        110.42         93.28        13.03 o
   2  26   1        188.52        174.67        18.18 o
   3  26   1          0.27         -6.92         7.74 o
   4  26   1        162.81        226.27        44.38 o
   5  26   1         46.35         97.47        46.13 o
  -5  27   1        566.97        538.12        40.03 o
  -4  27   1        174.50        166.02         8.80 o
  -3  27   1        126.85        124.03        12.20 o
  -2  27   1        335.30        346.64        17.84 o
  -1  27   1        198.77        201.99        15.51 o
   0  27   1         21.32         34.44        10.70 o
   1  27   1          9.49         18.51        13.42 o
   2  27   1          0.07         -2.67        24.37 o
   3  27   1         23.36         17.78         8.72 o
   4  27   1          6.63          0.98        23.06 o
  -4  28   1        314.76        310.92        50.48 o
  -3  28   1         28.47         29.15        10.24 o
  -2  28   1         74.24         66.48        11.46 o
  -1  28   1        309.12        303.81        20.13 o
   0  28   1          2.94         24.67        11.70 o
   1  28   1          5.97          4.53        13.54 o
   2  28   1          9.63         26.43        13.42 o
   3  28   1         90.97        123.44        10.88 o
   4  28   1          2.44         12.68        34.81 o
  -3  29   1          6.51          7.54        12.38 o
  -2  29   1        199.54        211.59        23.40 o
  -1  29   1        109.26        111.25        18.17 o
   0  29   1          0.58         19.46        16.36 o
   1  29   1         76.93         75.63        21.48 o
   2  29   1        537.12        576.16        26.97 o
   3  29   1        330.42        284.88        20.98 o
  -2  30   1         26.87         42.59        25.83 o
  -1  30   1          1.17         23.74        14.59 o
   0  30   1          1.70         32.69        26.78 o
   1  30   1         11.51         24.88        21.48 o
   2  30   1         20.64         10.70        16.88 o
 -10   0   2        121.28         72.23        26.11 o
  -8   0   2         11.61        -14.79        15.67 o
  -6   0   2       6220.71       6699.54       111.08 o
  -4   0   2       7483.02       7892.05       164.05 o
  -2   0   2      10042.01       9863.16       150.15 o
   2   0   2          0.00         -6.09         6.09 o
   4   0   2       3063.80       2999.00        73.97 o
   6   0   2         59.33         63.53        16.54 o
   8   0   2        363.11        373.35        40.90 o
 -10   1   2        149.75        145.12        22.04 o
  -9   1   2         39.51         44.63        13.22 o
  -8   1   2        728.19        672.58        39.01 o
  -7   1   2          0.99         12.85         9.69 o
  -6   1   2        636.10        661.42        20.10 o
  -5   1   2        992.58       1034.31        17.70 o
  -4   1   2         20.51         40.24         6.09 o
  -3   1   2        885.37        903.45        14.03 o
  -2   1   2       7173.14       6627.17        83.74 o
  -1   1   2       1396.74       1228.50        15.83 o
   1   1   2        179.51        159.77         7.40 o
   2   1   2        254.56        258.87         8.29 o
   3   1   2       4104.77       4214.27        68.00 o
   4   1   2         31.56         17.33         6.69 o
   5   1   2        464.05        481.92        17.53 o
   6   1   2          0.09         -4.76         9.17 o
   7   1   2       3856.91       3697.34        70.46 o
   8   1   2        609.44        569.17        43.51 o
   9   1   2        209.50        269.35        21.87 o
  10   1   2        112.42        121.18        13.86 o
 -10   2   2         70.38         83.86        17.15 o
  -9   2   2         28.29         10.44        16.54 o
  -8   2   2         24.53         18.71         8.96 o
  -7   2   2        679.38        722.41        16.42 o
  -6   2   2        195.80        154.31        11.38 o
  -5   2   2       1054.39       1043.69        20.89 o
  -4   2   2       1493.82       1713.27        27.77 o
  -3   2   2       1013.37       1103.34        26.42 o
  -2   2   2        125.08        122.76         5.42 o
  -1   2   2       4625.34       4535.17        44.05 o
   0   2   2       7440.94       6882.44        76.00 o
   1   2   2      36418.65      35379.69       746.70 o
   2   2   2        921.16        909.16        13.40 o
   3   2   2        509.07        415.35        15.67 o
   4   2   2       3289.22       3790.76        63.67 o
   5   2   2        575.25        557.70        18.76 o
   6   2   2         10.46         10.89        10.14 o
   7   2   2       2635.95       2635.96        54.73 o
   8   2   2        140.01        124.28        11.24 o
   9   2   2         56.26         57.22        29.15 o
  10   2   2        174.64        159.86        13.91 o
 -10   3   2         18.53         19.44        11.88 o
  -9   3   2        214.72        215.83        24.37 o
  -8   3   2        393.52        323.63        19.31 o
  -7   3   2       1248.74       1156.45        20.89 o
  -6   3   2        449.58        469.66        12.01 o
  -5   3   2        645.09        634.13        12.47 o
  -4   3   2      17936.75      19710.24       274.22 o
  -3   3   2       2106.19       2138.79        26.28 o
  -2   3   2        779.33        712.91        11.93 o
  -1   3   2      29825.80      30359.12       298.06 o
   0   3   2        209.77        159.45         3.77 o
   1   3   2        157.57        130.03         3.34 o
   2   3   2        865.67        894.95        13.00 o
   3   3   2       2342.59       2442.21        33.18 o
   4   3   2       1693.13       1876.23        43.51 o
   5   3   2          1.96         -1.27         7.31 o
   6   3   2        422.81        391.69        19.94 o
   7   3   2          9.39          7.89         6.70 o
   8   3   2         44.00         41.15        20.45 o
   9   3   2          0.98          8.39         9.77 o
  10   3   2        108.25        145.18        20.89 o
 -10   4   2         57.99         71.02        15.67 o
  -9   4   2         67.32         55.70        14.79 o
  -8   4   2        155.59        123.98        11.94 o
  -7   4   2       1066.78       1038.56        35.17 o
  -6   4   2       2000.76       2005.69        28.28 o
  -5   4   2        112.08        115.07         6.57 o
  -4   4   2        550.59        626.60        11.24 o
  -3   4   2        151.85        192.00         5.40 o
  -2   4   2       1253.97       1223.37        15.08 o
  -1   4   2      20476.03      20641.06       211.53 o
   0   4   2       5778.19       5277.74       108.66 o
   1   4   2       9929.39      10255.44       221.05 o
   2   4   2       7510.50       7343.63        91.08 o
   3   4   2       3685.20       3878.75        50.12 o
   4   4   2       3006.05       3283.02        44.31 o
   5   4   2        414.06        416.97        10.64 o
   6   4   2        905.79        853.23        17.67 o
   7   4   2        301.73        279.99        12.91 o
   8   4   2         55.98         83.35        16.97 o
   9   4   2          0.00          3.67         8.86 o
  10   4   2         89.99        199.30        52.22 o
  -9   5   2        386.02        425.69        15.68 o
  -8   5   2        419.26        372.77        17.12 o
  -7   5   2         99.64        119.70        10.55 o
  -6   5   2       1270.85       1237.64        19.80 o
  -5   5   2          4.41          3.07         3.48 o
  -4   5   2       2230.23       2285.33        28.60 o
  -3   5   2       2541.70       2710.48        32.19 o
  -2   5   2       5610.20       5443.69        73.55 o
  -1   5   2      11641.51      11632.63       127.05 o
   0   5   2      25844.99      25940.57       279.25 o
   1   5   2      26169.13      27308.67       580.48 o
   2   5   2       4610.97       4583.51        71.26 o
   3   5   2        138.96        104.99         6.08 o
   4   5   2       1036.65       1148.89        17.92 o
   5   5   2          9.34          6.58         3.77 o
   6   5   2       2047.95       1992.07        31.15 o
   7   5   2        212.08        182.16        11.27 o
   8   5   2        692.95        711.62        19.76 o
   9   5   2          2.96         -8.01        17.60 o
  -9   6   2         13.27         22.45        13.50 o
  -8   6   2          7.86          4.08         5.70 o
  -7   6   2        320.19        287.85        15.85 o
  -6   6   2          0.01         -0.91         5.65 o
  -5   6   2        237.81        224.50         6.78 o
  -4   6   2         94.83        123.77         5.72 o
  -3   6   2         71.26         53.86         2.89 o
  -2   6   2        149.36        125.76         3.44 o
  -1   6   2      35388.76      35341.32       379.30 o
   0   6   2      18231.94      17783.91       241.05 o
   1   6   2      33805.83      35154.29       752.80 o
   3   6   2         38.12         21.76        10.44 o
   4   6   2       2015.95       2193.50        37.41 o
   5   6   2        140.65        150.54         9.14 o
   6   6   2        841.05        840.72        30.90 o
   7   6   2       2210.00       2190.79        66.81 o
   8   6   2        530.66        489.94        11.85 o
   9   6   2        110.15        121.09         8.96 o
  -9   7   2        140.56        154.91        41.77 o
  -8   7   2         15.00         14.09         6.32 o
  -7   7   2         93.29         95.04        15.04 o
  -6   7   2         19.95         20.51         3.88 o
  -5   7   2          0.14          3.44         6.14 o
  -4   7   2         59.20         47.83         5.78 o
  -3   7   2       6821.48       7042.68        77.70 o
  -2   7   2         70.54         39.26         2.89 o
  -1   7   2        384.13        385.36        17.39 o
   0   7   2      37117.84      37374.59       644.97 o
   1   7   2         53.27         29.72         4.34 o
   2   7   2       9446.50       9315.51       142.09 o
   3   7   2        372.62        322.88        20.89 o
   4   7   2        793.00        732.78        32.20 o
   5   7   2       1567.40       1469.91        49.61 o
   6   7   2       1358.03       1313.22        40.03 o
   7   7   2        940.86        929.08        16.73 o
   8   7   2         14.48         30.46        26.11 o
   9   7   2         29.20         48.74        37.42 o
  -9   8   2         99.01        115.75        43.51 o
  -8   8   2         42.75         53.96        27.85 o
  -7   8   2         24.10         44.10         9.27 o
  -6   8   2       1091.49       1032.54        35.60 o
  -5   8   2         64.16         83.45         7.91 o
  -4   8   2        106.97        105.55         7.76 o
  -3   8   2         15.48         22.73         4.25 o
  -2   8   2       1715.21       1589.01        19.94 o
  -1   8   2       3672.76       3608.95        58.70 o
   0   8   2       6589.24       6141.23        76.87 o
   1   8   2         12.09          8.76         2.57 o
   2   8   2       1672.25       1600.37        27.39 o
   3   8   2       3394.99       3840.57        93.99 o
   4   8   2        472.08        533.48        28.72 o
   5   8   2          2.70          6.09        13.92 o
   6   8   2          0.03         52.22        20.02 o
   7   8   2        176.30        172.32        28.72 o
   8   8   2         20.09         24.37        30.46 o
   9   8   2        389.90        418.61        49.61 o
  -9   9   2         47.89         70.49        40.90 o
  -8   9   2         71.30         88.77        32.20 o
  -7   9   2         54.95         60.34        11.60 o
  -6   9   2       5836.51       5770.64        80.29 o
  -5   9   2         12.45          6.22         9.61 o
  -4   9   2         22.98         12.03         3.58 o
  -3   9   2        124.25        104.39         6.04 o
  -2   9   2          0.30         -2.10         2.10 o
  -1   9   2        967.03        833.36        14.44 o
   0   9   2       2930.16       2754.78        36.51 o
   1   9   2        331.05        293.53         7.07 o
   2   9   2         40.24         62.31         3.92 o
   3   9   2       1543.69       1650.06        48.74 o
   4   9   2       2362.87       2341.07        67.01 o
   5   9   2        303.47        339.41        28.72 o
   6   9   2        129.54         95.73        23.50 o
   7   9   2       1457.72       1439.45        60.92 o
   8   9   2          2.32         23.50        28.72 o
   9   9   2        138.45        175.80        46.13 o
  -9  10   2         13.19         22.63        40.90 o
  -8  10   2        770.61        834.60        56.57 o
  -7  10   2        390.17        342.02        38.29 o
  -6  10   2        534.39        481.51        27.13 o
  -5  10   2         45.19         45.02         5.46 o
  -4  10   2        923.77        989.13        23.62 o
  -3  10   2        203.30        195.13         4.86 o
  -2  10   2       9078.64       9184.78       130.10 o
  -1  10   2       6185.44       5765.00        74.00 o
   0  10   2        551.47        517.96        25.24 o
   1  10   2       6694.59       6663.39        83.72 o
   2  10   2        224.29        234.68         6.45 o
   3  10   2       8182.90       8466.84       132.49 o
   4  10   2         37.20         80.07        15.67 o
   5  10   2        125.20        181.89        22.63 o
   7  10   2          6.26          7.83        20.89 o
   8  10   2        132.71        191.46        38.29 o
   9  10   2         19.33         66.14        45.25 o
  -9  11   2         95.40        233.24        46.13 o
  -8  11   2        355.47        413.39        45.25 o
  -7  11   2          7.09         56.57        24.37 o
  -6  11   2        941.05        875.34        16.72 o
  -5  11   2        667.51        680.97        13.58 o
  -4  11   2        521.47        534.24        10.64 o
  -3  11   2         14.23         15.94         5.23 o
  -2  11   2       3191.99       3023.03        43.57 o
  -1  11   2         93.37        148.50         7.14 o
   0  11   2          9.15         18.81         4.58 o
   1  11   2          4.76          5.15         3.40 o
   2  11   2       3053.59       3120.26        58.94 o
   3  11   2        159.70        167.34         9.74 o
   4  11   2        480.26        500.41        29.59 o
   5  11   2          0.05          4.35        15.67 o
   6  11   2        101.60         76.59        21.76 o
   7  11   2        428.48        436.88        39.16 o
   8  11   2        347.62        397.72        47.00 o
   9  11   2         36.77         98.34        48.74 o
  -9  12   2        136.54        138.63        26.54 o
  -8  12   2        158.93        166.12        15.64 o
  -7  12   2         25.81         54.50        10.43 o
  -6  12   2          1.74          8.17         6.48 o
  -5  12   2       3334.65       3368.64        42.64 o
  -4  12   2        141.36        114.61         6.26 o
  -3  12   2       1219.45       1317.24        17.99 o
  -2  12   2        647.77        539.93        11.58 o
  -1  12   2        102.09        115.02         8.24 o
   0  12   2       2911.85       2909.34        74.47 o
   1  12   2          6.27         18.66         6.09 o
   2  12   2         60.35         88.82         7.89 o
   3  12   2        118.51         90.26        10.93 o
   4  12   2       1339.92       1355.79        48.30 o
   5  12   2       3014.10       2985.08        85.29 o
   6  12   2         18.99         12.18        21.76 o
   7  12   2       1644.75       1683.13        67.01 o
   8  12   2        171.44        163.61        40.03 o
   9  12   2        246.72        362.04        56.57 o
  -9  13   2         24.87        -16.17        16.90 o
  -8  13   2         40.64         61.80        27.41 o
  -7  13   2        731.82        727.69        46.13 o
  -6  13   2        732.33        669.46        21.16 o
  -5  13   2          0.72          1.83         6.41 o
  -4  13   2        435.45        407.99         9.29 o
  -3  13   2        226.71        203.56         6.79 o
  -2  13   2          3.97          4.32         3.61 o
  -1  13   2       1962.45       2046.51        29.68 o
   0  13   2       5484.03       5807.13        74.86 o
   1  13   2       7493.49       7744.13       120.87 o
   2  13   2          1.65          7.42         5.26 o
   3  13   2       3345.49       3446.24        46.25 o
   4  13   2         82.91         87.02         9.14 o
   5  13   2       2337.61       2371.45        58.74 o
   6  13   2        530.42        475.18        40.03 o
   7  13   2       1075.79       1088.73        55.70 o
   8  13   2         11.90         79.20        35.68 o
   9  13   2         12.20         93.12        52.22 o
  -9  14   2         25.64         27.25        18.56 o
  -8  14   2        200.52        214.92        18.05 o
  -7  14   2          0.74          9.97        23.06 o
  -6  14   2        522.52        462.49        19.02 o
  -5  14   2       1341.97       1309.79        21.80 o
  -4  14   2         18.03         30.26         4.19 o
  -3  14   2        710.65        670.29        15.40 o
  -2  14   2        167.29        159.32        10.01 o
  -1  14   2        616.15        603.47        12.06 o
   0  14   2       1793.51       1839.77        23.69 o
   1  14   2          2.20          6.31         4.45 o
   2  14   2         32.69         27.54         5.93 o
   3  14   2       1190.02       1081.52        29.89 o
   4  14   2         79.22         76.59         9.14 o
   5  14   2        148.99        153.47        15.12 o
   6  14   2        180.33        196.93        30.46 o
   7  14   2        120.78        116.44        14.33 o
   8  14   2        130.48        108.15        17.74 o
   9  14   2          0.54        -10.54        33.51 o
  -8  15   2         74.21         85.88        26.11 o
  -7  15   2        636.62        709.08        26.30 o
  -6  15   2        218.82        197.26        19.58 o
  -5  15   2        805.47        809.21        23.17 o
  -4  15   2         74.35         77.62         5.04 o
  -3  15   2        264.56        235.47        20.89 o
  -2  15   2        344.03        362.05        21.32 o
  -1  15   2        868.95        776.13        13.02 o
   0  15   2        140.74        135.07         7.09 o
   1  15   2       4348.05       4244.30        56.73 o
   2  15   2       1083.03       1157.48        40.03 o
   3  15   2       1038.71       1080.69        18.01 o
   4  15   2        113.68        114.56        10.28 o
   5  15   2        157.71        138.62        11.86 o
   6  15   2        335.46        287.03        18.58 o
   7  15   2          4.56          0.27        12.97 o
   8  15   2        212.52        196.97        20.68 o
  -8  16   2          0.11          3.93        15.12 o
  -7  16   2         45.31        104.43        36.55 o
  -6  16   2          3.53         16.54        24.37 o
  -5  16   2        173.52        162.51        14.10 o
  -4  16   2         84.94         94.86        20.89 o
  -3  16   2        746.69        702.93        12.86 o
  -2  16   2          4.29          9.85         4.58 o
  -1  16   2        301.43        320.10         8.97 o
   0  16   2        403.51        400.67         9.75 o
   1  16   2        866.64        850.04        16.72 o
   2  16   2       1033.90       1099.17        40.90 o
   3  16   2        656.78        705.67        13.82 o
   4  16   2          7.45         21.70         8.39 o
   5  16   2        147.16        132.28        26.98 o
   6  16   2         73.74         76.62        12.97 o
   7  16   2        476.25        496.86        52.65 o
   8  16   2        177.74        235.34        26.54 o
  -8  17   2          0.78         80.94        43.51 o
  -7  17   2         12.39         48.72        32.64 o
  -6  17   2        548.52        529.80        22.14 o
  -5  17   2         99.32        121.84        26.11 o
  -4  17   2        334.99        263.70        33.07 o
  -3  17   2         30.43         40.57         4.80 o
  -2  17   2       2357.98       2417.00        35.28 o
  -1  17   2        373.63        363.38         9.75 o
   0  17   2        465.49        436.76        10.63 o
   1  17   2          4.11         -0.24         7.53 o
   2  17   2        390.52        396.85        28.72 o
   3  17   2        208.71        237.47         8.65 o
   4  17   2        686.01        567.43        57.44 o
   5  17   2        322.92        347.73        18.45 o
   6  17   2         28.22         22.13        13.92 o
   7  17   2         84.05         80.07        16.00 o
   8  17   2          2.51         19.47        32.20 o
  -8  18   2       1016.21       1002.35        37.45 o
  -7  18   2         10.37         31.39        33.07 o
  -6  18   2          0.43          6.09        26.98 o
  -5  18   2          0.60         20.89        24.37 o
  -3  18   2        358.75        291.80         9.34 o
  -2  18   2       1118.08       1108.56        17.33 o
  -1  18   2         11.83         11.98         4.99 o
   0  18   2         46.96         68.00         5.98 o
   1  18   2         53.08         61.67         9.17 o
   2  18   2        409.99        407.29        29.59 o
   3  18   2       1173.60       1137.21        24.91 o
   4  18   2        183.74        196.83        15.23 o
   5  18   2       1423.85       1363.73        33.96 o
   6  18   2         14.69         35.70        12.65 o
   7  18   2        373.08        416.04        26.31 o
   8  18   2        333.26        304.69        24.99 o
  -7  19   2         47.08        110.53        39.16 o
  -6  19   2        303.64        251.51        37.42 o
  -5  19   2         83.06         46.13        26.98 o
  -4  19   2        572.43        523.91        40.03 o
  -3  19   2        140.18        111.01         7.78 o
  -2  19   2       2355.93       2329.86        30.42 o
  -1  19   2        221.44        194.19         9.53 o
   0  19   2          2.35          1.72         5.46 o
   1  19   2        893.62        902.54        24.25 o
   2  19   2         67.33         68.75        17.41 o
   3  19   2         73.38         86.10         8.03 o
   4  19   2       1505.30       1356.53        32.97 o
   5  19   2          3.33          2.63        10.32 o
   6  19   2         45.98         44.38        15.67 o
   7  19   2        137.61        131.64        23.50 o
  -7  20   2         43.67        101.82        44.38 o
  -6  20   2        332.53        309.82        39.16 o
  -5  20   2         26.38         34.81        27.85 o
  -4  20   2        191.71        195.81        29.59 o
  -3  20   2        245.96        215.51         9.27 o
  -2  20   2        375.56        368.85        13.00 o
  -1  20   2       1509.90       1482.65        22.84 o
   0  20   2        236.93        247.66        10.69 o
   1  20   2          0.00          1.79         7.15 o
   2  20   2       5133.55       4916.24       125.32 o
   3  20   2        482.42        410.83        15.91 o
   4  20   2        196.17        216.70        28.72 o
   5  20   2          2.24          6.09        10.90 o
   6  20   2         64.77        124.53        40.47 o
   7  20   2        216.69        205.54        20.68 o
  -7  21   2        794.34        811.11        70.49 o
  -6  21   2        168.01        144.47        38.29 o
  -5  21   2        114.49         87.03        31.33 o
  -4  21   2         74.90         66.83         4.51 o
  -3  21   2       1053.36        936.30        19.22 o
  -2  21   2        295.02        283.36        12.21 o
  -1  21   2       2989.74       2926.38        38.00 o
   0  21   2        190.64        159.55        11.35 o
   1  21   2        469.76        414.72        15.44 o
   2  21   2        112.44        131.41        22.63 o
   3  21   2        470.42        410.17        33.94 o
   4  21   2        312.53        294.16        35.68 o
   5  21   2        290.82        296.77        35.68 o
   6  21   2         98.39        116.11        35.25 o
   7  21   2        122.76        107.03        44.38 o
  -7  22   2          3.71         77.46        51.35 o
  -6  22   2        125.07         90.51        38.29 o
  -5  22   2        402.37        404.68        50.48 o
  -4  22   2        104.74        105.56         9.79 o
  -3  22   2        114.68        129.94         8.30 o
  -2  22   2          5.28          8.66         6.66 o
  -1  22   2        563.53        572.68        14.87 o
   0  22   2          0.06          8.93         7.15 o
   1  22   2         10.07         22.01         8.27 o
   2  22   2       1172.50       1051.30        49.61 o
   3  22   2        327.59        342.49        30.86 o
   4  22   2          0.21         -9.57        25.24 o
   5  22   2        142.79        122.71        34.81 o
   6  22   2        193.74        232.37        40.90 o
  -6  23   2        121.98        248.03        49.61 o
  -5  23   2         89.06         66.14        35.68 o
  -4  23   2        155.22        163.28         6.91 o
  -3  23   2        415.78        425.53        16.46 o
  -2  23   2        303.94        325.50        12.68 o
  -1  23   2         22.87         32.43         7.97 o
   0  23   2         87.07         98.57         8.71 o
   1  23   2        310.59        305.71        15.60 o
   2  23   2         87.78        106.78        14.62 o
   3  23   2        182.00        186.87        10.98 o
   4  23   2         41.07         46.13        29.59 o
   5  23   2         38.74         70.49        35.68 o
   6  23   2        305.14        341.15        49.61 o
  -6  24   2         38.62         51.35        47.00 o
  -5  24   2        237.27        228.01        43.51 o
  -4  24   2          3.98          8.27         4.39 o
  -3  24   2        102.59        111.85         7.65 o
  -2  24   2          5.04          9.91         7.40 o
  -1  24   2        666.09        592.63        16.95 o
   0  24   2         47.57         47.24         8.35 o
   1  24   2       1458.53       1428.82        28.75 o
   2  24   2        722.61        734.82        39.60 o
   3  24   2        185.17        178.09        10.64 o
   4  24   2        295.27        288.06        39.16 o
   5  24   2        391.56        408.16        48.74 o
  -6  25   2        313.36        254.99        56.57 o
  -5  25   2         79.66         97.92        20.68 o
  -4  25   2         17.34         13.50         7.54 o
  -3  25   2        114.67        117.19        10.47 o
  -2  25   2        427.81        422.77        15.59 o
  -1  25   2          4.35         18.34         8.88 o
   0  25   2        595.11        538.46        17.07 o
   1  25   2         61.58         38.07        10.69 o
   2  25   2        489.17        444.69        41.77 o
   3  25   2          4.92         -7.41         7.41 o
   4  25   2         18.79         61.79        34.81 o
   5  25   2         81.91        107.05        42.64 o
  -5  26   2        139.70        167.49        24.48 o
  -4  26   2        731.25        746.33        13.99 o
  -3  26   2          1.11         -4.40        10.47 o
  -2  26   2        126.43        111.71        10.48 o
  -1  26   2          8.19         10.07         9.93 o
   0  26   2          4.76         -0.82         9.56 o
   1  26   2          0.07          7.28        11.66 o
   2  26   2         13.70         21.34        15.00 o
   3  26   2         71.41         62.76         8.76 o
   4  26   2          0.56         49.61        42.64 o
   5  26   2         20.25        100.95        47.87 o
  -5  27   2          2.16         18.90        36.99 o
  -4  27   2        134.05        116.70        15.58 o
  -3  27   2        324.04        337.96        17.97 o
  -2  27   2        127.74        115.27        11.23 o
  -1  27   2        219.81        234.57        13.99 o
   0  27   2        311.01        313.44        16.63 o
   1  27   2          1.67          3.99        15.28 o
   2  27   2          0.32        -11.74        11.74 o
   3  27   2        187.32        169.69        10.80 o
   4  27   2         47.55         67.88        43.51 o
  -4  28   2        164.46        136.82        63.97 o
  -3  28   2        302.51        264.22        18.40 o
  -2  28   2         92.80        133.54        12.64 o
  -1  28   2        102.99        124.01        13.51 o
   0  28   2          3.08         31.50        15.35 o
   1  28   2          4.28         -6.29        17.12 o
   2  28   2         42.00         26.32        14.28 o
   3  28   2          0.16         12.67         9.32 o
   4  28   2         48.75         75.43        26.49 o
  -3  29   2        355.29        337.10        51.83 o
  -2  29   2         33.42         24.57        13.24 o
  -1  29   2         19.46         39.59        13.52 o
   0  29   2        360.90        388.25        24.09 o
   1  29   2          0.33         17.81        21.76 o
   2  29   2        403.12        463.42        40.92 o
   3  29   2        265.58        294.23        20.73 o
  -2  30   2         26.29         36.19        17.74 o
  -1  30   2        562.09        596.04        25.11 o
   0  30   2        312.81        298.84        22.80 o
   1  30   2         54.33         45.79        32.64 o
   2  30   2         29.80         31.48        16.27 o
  -9   0   3          0.43        -16.54        17.41 o
  -7   0   3        296.31        314.17        26.11 o
  -5   0   3        112.96        140.88        13.05 o
  -3   0   3        826.39        835.47        26.98 o
  -1   0   3      51793.59      53339.76      1130.50 o
   1   0   3       5918.21       6000.55        92.61 o
   3   0   3       7100.24       7484.45       164.48 o
   5   0   3        818.18        711.02        29.59 o
   7   0   3       2580.68       2562.99        76.59 o
   9   0   3          8.45         19.30        14.71 o
 -10   1   3          9.73         -6.15        18.51 o
  -9   1   3         11.76          8.83        12.60 o
  -8   1   3         44.23         32.39         9.71 o
  -7   1   3       1311.62       1239.43        24.58 o
  -6   1   3       1905.21       1765.88        31.48 o
  -5   1   3        539.50        584.85        15.37 o
  -4   1   3       1729.02       1648.26        26.96 o
  -3   1   3        834.39        816.62        15.56 o
  -2   1   3       3755.14       3482.90        39.35 o
  -1   1   3       2672.35       2568.20        32.32 o
   0   1   3         33.04         16.89         1.82 o
   1   1   3      17496.04      17292.46       214.55 o
   2   1   3         45.92         24.09         2.67 o
   3   1   3        764.91        851.65        18.76 o
   4   1   3         62.32         77.40         8.15 o
   5   1   3         36.63         25.37         7.93 o
   6   1   3         41.72         25.65        10.41 o
   7   1   3        854.08        872.57        30.75 o
   8   1   3         11.72         10.75        16.97 o
   9   1   3       1093.75       1163.17        25.10 o
  10   1   3          1.75         18.81        15.86 o
 -10   2   3        129.35        106.00        17.34 o
  -9   2   3          9.78         25.90        12.75 o
  -8   2   3         63.93         53.18        10.83 o
  -7   2   3         26.44         13.32         6.80 o
  -6   2   3       2643.44       2333.82        31.87 o
  -5   2   3        130.22        140.96         8.41 o
  -4   2   3       6314.36       6895.28        77.18 o
  -3   2   3        351.18        399.74         8.27 o
  -2   2   3       7075.75       6816.59        86.59 o
  -1   2   3      12061.02      12097.73       151.74 o
   0   2   3       6137.94       6129.28        67.22 o
   1   2   3        136.41        108.39         3.69 o
   2   2   3        197.31        257.40         6.03 o
   3   2   3        861.90        826.16        13.67 o
   4   2   3        673.99        753.53        25.24 o
   5   2   3         33.61         50.37         8.78 o
   6   2   3         67.90         42.41         6.50 o
   7   2   3       1729.44       1651.22        30.07 o
   8   2   3          7.01          6.87         8.96 o
   9   2   3          0.17         18.21        11.60 o
  10   2   3          9.69         25.39        19.22 o
 -10   3   3         19.84         25.41        16.25 o
  -9   3   3        199.77        208.00        24.37 o
  -8   3   3         61.45         45.60         9.07 o
  -7   3   3         97.70         70.82         8.45 o
  -6   3   3        169.34        157.05         8.63 o
  -5   3   3       2393.06       2635.74        33.63 o
  -4   3   3       2547.55       2636.65        32.70 o
  -3   3   3        809.65        785.84        12.23 o
  -2   3   3        488.98        510.82         8.42 o
  -1   3   3      25518.74      25336.76       243.78 o
   0   3   3       3599.77       3256.25        42.96 o
   1   3   3       6624.41       6593.71       101.84 o
   2   3   3         99.59         73.49         4.60 o
   3   3   3       1579.67       1615.97        22.94 o
   4   3   3        195.34        305.38         8.52 o
   5   3   3        568.53        554.97        12.74 o
   6   3   3       1578.06       1632.84        37.38 o
   7   3   3        114.86        102.47         9.13 o
   8   3   3       1323.72       1282.49        27.37 o
   9   3   3          8.12         20.95        12.33 o
  10   3   3        225.24        263.53        27.53 o
 -10   4   3        157.97        146.29        13.70 o
  -9   4   3         43.77         58.31        14.79 o
  -8   4   3          8.81         21.47         7.43 o
  -7   4   3       1593.30       1544.71        25.26 o
  -6   4   3          0.02         -4.95         4.95 o
  -5   4   3       2659.68       2744.38        34.96 o
  -4   4   3       1824.21       2180.55        27.91 o
  -3   4   3         12.07          5.08         4.77 o
  -2   4   3       1198.76       1255.16        13.70 o
  -1   4   3       7324.39       7527.50        98.21 o
   0   4   3       4894.32       4502.67        48.63 o
   1   4   3        634.47        702.76        36.12 o
   2   4   3       8895.64       8986.47        97.36 o
   3   4   3          0.63         -1.21         2.26 o
   4   4   3        236.54        272.45        17.83 o
   5   4   3          2.02          3.51         3.71 o
   6   4   3         40.61         50.87         5.92 o
   7   4   3        994.36       1006.36        21.33 o
   8   4   3       1288.91       1187.74        36.55 o
   9   4   3         89.50        114.55        10.63 o
 -10   5   3         52.16         23.50        30.46 o
  -9   5   3         69.58         73.97        13.05 o
  -8   5   3        121.56        114.34         8.92 o
  -7   5   3       1430.92       1294.99        22.10 o
  -6   5   3        436.20        413.49        13.97 o
  -5   5   3        946.27        992.86        15.97 o
  -4   5   3          5.06          0.93         2.85 o
  -3   5   3       3119.58       3316.33        46.10 o
  -2   5   3        278.52        251.62         5.28 o
  -1   5   3      51883.68      53690.92       800.17 o
   0   5   3      20246.06      20628.86       341.42 o
   1   5   3        899.98        900.74        21.76 o
   2   5   3       3184.93       3190.40        34.83 o
   3   5   3       2241.08       2433.87        32.55 o
   4   5   3        480.04        488.55         9.92 o
   5   5   3        279.59        300.16         8.62 o
   6   5   3         29.78         32.16         6.35 o
   7   5   3        335.05        308.34        12.22 o
   8   5   3         28.83         36.35        20.02 o
   9   5   3        285.90        272.13        33.29 o
  -9   6   3         61.02         71.27         7.67 o
  -8   6   3        209.79        187.07        10.35 o
  -7   6   3          2.76          3.06         5.44 o
  -6   6   3        547.72        622.87        12.93 o
  -5   6   3         59.93         58.15         6.78 o
  -4   6   3        383.48        392.18         9.30 o
  -3   6   3       4524.84       4777.87       140.31 o
  -2   6   3        572.29        602.58         7.78 o
  -1   6   3         86.15        105.73         7.89 o
   0   6   3        132.60        117.86         4.05 o
   1   6   3      15902.05      16211.58       279.36 o
   2   6   3        233.55        226.15         8.70 o
   3   6   3       1641.67       1696.49        28.79 o
   4   6   3         10.44          8.16         3.61 o
   5   6   3         33.53         35.67         3.90 o
   6   6   3        525.18        500.29        12.13 o
   7   6   3        452.16        422.10        13.84 o
   8   6   3         79.23         75.43         8.27 o
   9   6   3          3.25         12.62        10.15 o
  -8   7   3       2451.67       2280.80        27.54 o
  -7   7   3        180.98        148.80        16.84 o
  -6   7   3       1672.15       1565.35        22.96 o
  -5   7   3        170.42        139.77         5.19 o
  -4   7   3        993.93        946.60        14.28 o
  -3   7   3        169.49        166.31         4.46 o
  -2   7   3       3886.70       3854.14        44.97 o
  -1   7   3      19296.36      19778.60       284.50 o
   0   7   3      52795.37      54181.90       577.96 o
   1   7   3       1604.11       1526.19        20.40 o
   2   7   3       3088.02       2809.36        45.23 o
   3   7   3        833.19        952.09        33.07 o
   4   7   3          9.46         33.94        13.05 o
   5   7   3       1058.32       1108.84        21.05 o
   6   7   3         34.04         39.84         8.57 o
   7   7   3         18.35         19.68         3.98 o
   8   7   3        387.53        426.44        48.74 o
   9   7   3          0.50         55.70        41.77 o
  -9   8   3        405.98        521.30        63.53 o
  -8   8   3        500.26        484.14        24.95 o
  -7   8   3        770.21        732.47        21.05 o
  -6   8   3         83.37         87.15        28.72 o
  -5   8   3       1569.74       1571.17        28.00 o
  -4   8   3        147.98        170.15        11.31 o
  -3   8   3         36.28         36.88         2.73 o
  -2   8   3       4300.37       4350.39        67.94 o
  -1   8   3       4160.70       4117.20        40.99 o
   0   8   3        251.26        178.60        11.12 o
   1   8   3          0.01          1.09         4.35 o
   2   8   3        191.05        174.15         6.30 o
   3   8   3       4668.01       4838.78       114.88 o
   4   8   3       1378.86       1456.86        47.00 o
   5   8   3         67.84         83.55        18.28 o
   6   8   3       1098.72       1123.54        47.87 o
   7   8   3        294.07        328.97        38.29 o
   8   8   3         62.34        100.95        33.07 o
   9   8   3         49.03         94.86        43.51 o
  -9   9   3         17.94         85.29        40.03 o
  -8   9   3        318.77        299.38        40.03 o
  -7   9   3         98.81        108.87        11.26 o
  -6   9   3         10.51         14.19        15.04 o
  -5   9   3         40.88         43.43         7.23 o
  -4   9   3       2015.70       1939.16        25.68 o
  -3   9   3       6972.56       7359.19       125.24 o
  -2   9   3       1317.25       1390.00        21.39 o
  -1   9   3       3428.70       3200.85        32.72 o
   0   9   3       7615.99       7287.51        90.94 o
   1   9   3       4184.47       3810.98        84.42 o
   2   9   3        555.88        566.96        10.33 o
   3   9   3         41.98         42.64        12.18 o
   4   9   3        455.11        517.82        27.85 o
   5   9   3        165.82        151.43        20.89 o
   6   9   3         56.59         73.97        20.89 o
   7   9   3        165.66        160.13        27.85 o
   8   9   3        509.24        550.02        50.48 o
   9   9   3       1068.08       1115.71        77.46 o
  -9  10   3        322.46        418.61        49.61 o
  -8  10   3         70.18         95.73        31.33 o
  -7  10   3        295.77        300.99        30.53 o
  -6  10   3         39.18         48.72        10.30 o
  -5  10   3         49.11         59.49         5.83 o
  -4  10   3          4.81         10.84         3.75 o
  -3  10   3        188.06        220.93         8.29 o
  -2  10   3       2829.15       2841.06        39.59 o
  -1  10   3        460.05        442.45         9.80 o
   0  10   3        200.08        192.14         6.82 o
   1  10   3       1606.53       1695.31        40.90 o
   2  10   3       4229.79       4410.56        57.15 o
   3  10   3       2273.39       2479.44        67.01 o
   4  10   3          7.03         18.28        13.05 o
   5  10   3        126.91        147.95        21.76 o
   6  10   3        969.21        897.26        52.22 o
   7  10   3       1456.18       1370.70        59.18 o
   8  10   3        107.35        160.13        36.55 o
   9  10   3         20.93         77.46        47.00 o
  -9  11   3        442.65        571.45        79.63 o
  -8  11   3        490.47        523.14        24.37 o
  -7  11   3          8.57         14.25         6.33 o
  -6  11   3       6170.23       6245.38        73.36 o
  -5  11   3        729.49        767.75        14.61 o
  -4  11   3         49.30         34.41         4.59 o
  -3  11   3         62.36         51.65         3.98 o
  -2  11   3       2021.47       2121.38        26.19 o
  -1  11   3       1395.45       1456.20        19.14 o
   0  11   3        742.11        849.05        16.33 o
   1  11   3        324.46        426.73         9.47 o
   2  11   3        215.30        162.00         8.23 o
   3  11   3        119.54        139.38         8.96 o
   4  11   3        660.63        646.62        32.20 o
   5  11   3        914.32        858.97        40.03 o
   6  11   3        721.18        739.74        41.77 o
   7  11   3        413.15        378.57        41.77 o
   8  11   3        638.59        624.86        59.18 o
   9  11   3        249.31        249.77        50.48 o
  -9  12   3          0.26          2.60        23.06 o
  -8  12   3        790.98        702.48        25.44 o
  -7  12   3       1975.66       1846.62        31.25 o
  -6  12   3        519.83        476.87        14.71 o
  -5  12   3         28.84         35.26         7.91 o
  -4  12   3        337.09        294.21         8.48 o
  -3  12   3       1847.47       1947.83        29.44 o
  -2  12   3       2484.53       2303.80        28.38 o
  -1  12   3         21.12         15.89         3.42 o
   0  12   3       9114.97       9215.21       141.22 o
   1  12   3       1659.55       1619.55        23.81 o
   2  12   3         10.10         25.15         3.95 o
   3  12   3        250.52        242.10        10.42 o
   4  12   3       2044.68       1994.45        39.31 o
   5  12   3         30.26         54.83        16.54 o
   6  12   3         12.16         14.79        20.02 o
   7  12   3        239.31        231.50        34.81 o
   8  12   3         38.52         80.94        34.81 o
   9  12   3        264.58        313.30        52.22 o
  -9  13   3          9.48          5.41        16.95 o
  -8  13   3          2.38          5.17        14.62 o
  -7  13   3          0.38          7.58        17.41 o
  -6  13   3          3.46          0.34         9.83 o
  -5  13   3         44.74         45.42         5.51 o
  -4  13   3        400.91        378.48         9.48 o
  -3  13   3        522.98        526.53        11.66 o
  -2  13   3          3.97          7.93         3.19 o
  -1  13   3          2.68         14.38         3.60 o
   0  13   3       3189.27       3160.61        52.59 o
   1  13   3       5184.40       5356.51        85.15 o
   2  13   3        199.73        230.36        11.42 o
   3  13   3        166.47        134.08         8.40 o
   4  13   3        939.30        964.58        23.97 o
   5  13   3       2752.37       2650.31        51.23 o
   6  13   3        148.97        147.08        26.11 o
   7  13   3        149.85        148.82        31.33 o
   8  13   3        348.09        475.18        57.44 o
   9  13   3        276.80        297.64        54.83 o
  -9  14   3         29.09         15.44        21.76 o
  -8  14   3        176.14        222.13        17.20 o
  -7  14   3        149.29        126.33        20.89 o
  -6  14   3        280.38        282.87        10.80 o
  -5  14   3        346.65        313.37        10.01 o
  -4  14   3        797.48        772.65        16.82 o
  -3  14   3          2.21          0.81         5.76 o
  -2  14   3         47.90         67.07         4.45 o
  -1  14   3        678.84        660.20        13.67 o
   0  14   3        826.20        789.51        15.32 o
   1  14   3        617.46        521.97        20.89 o
   2  14   3       3056.30       3080.29        42.49 o
   3  14   3        941.74        879.90        30.37 o
   4  14   3         99.48         78.94         9.17 o
   5  14   3        193.32        181.46        13.97 o
   6  14   3          1.82         13.05        25.24 o
   7  14   3        240.99        231.29        19.96 o
   8  14   3       1019.89       1060.17        36.36 o
  -8  15   3        274.78        276.89        19.74 o
  -7  15   3        459.20        562.20        53.09 o
  -6  15   3        614.19        631.37        22.04 o
  -5  15   3        310.15        269.92         9.36 o
  -4  15   3          0.31         -1.44         6.02 o
  -3  15   3          2.35          2.86         9.17 o
  -2  15   3        106.87        117.22        12.16 o
  -1  15   3       1051.78       1000.68        17.85 o
   0  15   3        792.23        798.08        16.03 o
   1  15   3        984.09        881.79        20.90 o
   2  15   3         12.30          8.56         6.60 o
   3  15   3        343.55        376.43         9.36 o
   4  15   3       1301.95       1336.80        38.73 o
   5  15   3       1769.70       1669.17        78.33 o
   6  15   3          0.17          4.74        10.88 o
   7  15   3        528.56        507.20        44.38 o
   8  15   3        887.03        857.32        34.91 o
  -8  16   3          2.20         -2.80        30.46 o
  -7  16   3        113.66        130.73        21.76 o
  -6  16   3        165.39        177.54        32.20 o
  -5  16   3        194.11        193.20        26.98 o
  -4  16   3        248.30        258.71        12.18 o
  -3  16   3        283.03        270.74        10.48 o
  -2  16   3        188.31        170.51         7.02 o
  -1  16   3         52.98         52.87         4.95 o
   0  16   3       1440.62       1507.28        21.98 o
   1  16   3       3686.91       3672.11        62.35 o
   2  16   3          9.78          7.15         6.53 o
   3  16   3        289.75        265.72         9.30 o
   4  16   3        842.49        819.17        23.02 o
   5  16   3       1631.80       1610.40        36.96 o
   6  16   3         40.56         50.24        12.62 o
   7  16   3         15.12         22.92        14.01 o
   8  16   3        125.96        145.14        43.95 o
  -8  17   3          3.73        -26.11        26.11 o
  -7  17   3        251.95        258.00        58.31 o
  -6  17   3         20.33         21.76        26.11 o
  -5  17   3         22.89         14.79        22.63 o
  -4  17   3        319.39        306.39        16.97 o
  -3  17   3        495.99        522.58        35.68 o
  -2  17   3        697.95        677.60        12.06 o
  -1  17   3       1161.74       1121.92        17.59 o
   0  17   3        497.32        522.48        11.51 o
   1  17   3         22.79         29.67         8.35 o
   2  17   3          0.55         -3.48        13.92 o
   3  17   3        139.29        131.04         8.12 o
   4  17   3        376.74        397.72        22.63 o
   5  17   3        509.24        501.53        20.69 o
   6  17   3          9.56          6.09        11.41 o
   7  17   3        291.83        287.03        22.70 o
   8  17   3        146.22        168.72        23.50 o
  -8  18   3         36.53          8.70        42.64 o
  -7  18   3          7.70         68.75        33.94 o
  -6  18   3        463.88        530.00        47.87 o
  -5  18   3         12.62         13.92        23.50 o
  -4  18   3         56.99         59.46         3.06 o
  -3  18   3         94.23        111.69         7.67 o
  -2  18   3       1708.40       1629.60        20.43 o
  -1  18   3        210.86        176.69         8.34 o
   0  18   3        714.85        739.20        14.02 o
   1  18   3        492.43        477.45        17.56 o
   2  18   3         67.73         90.51        19.15 o
   3  18   3        994.86        910.46        22.53 o
   4  18   3        594.28        530.74        25.67 o
   5  18   3         61.87         74.94        12.76 o
   6  18   3        358.11        421.70        35.68 o
   7  18   3        757.20        763.96        31.63 o
   8  18   3        813.44        947.23       161.87 o
  -7  19   3        156.30        214.96        39.16 o
  -6  19   3          0.00         60.92        33.07 o
  -5  19   3        625.73        579.61        46.13 o
  -4  19   3        242.30        249.70         8.40 o
  -3  19   3        411.17        401.71        11.62 o
  -2  19   3        423.26        456.99        10.12 o
  -1  19   3          0.00         -1.48         5.23 o
   0  19   3       2495.68       2328.70        30.84 o
   1  19   3        457.48        417.42        17.34 o
   2  19   3       1725.99       1650.06        55.70 o
   3  19   3         43.27         27.87         6.60 o
   4  19   3        521.82        574.89        21.60 o
   5  19   3          1.78        -10.90        10.90 o
   6  19   3         25.27         26.11        14.79 o
   7  19   3        621.52        668.85        32.13 o
  -7  20   3        192.37        212.35        47.87 o
  -6  20   3         30.16         77.46        32.20 o
  -5  20   3        145.95        134.89        28.72 o
  -4  20   3        788.49        797.67        18.36 o
  -3  20   3        382.77        341.62        10.13 o
  -2  20   3         52.36         47.69         7.08 o
  -1  20   3       2951.18       2895.29        37.20 o
   0  20   3       1172.49       1213.28        19.92 o
   1  20   3          6.86          3.76        16.10 o
   2  20   3        368.94        422.09        34.81 o
   3  20   3        148.47        165.35        13.05 o
   4  20   3       1329.59       1437.71        60.92 o
   5  20   3         97.82         81.19        13.55 o
   6  20   3        526.77        473.63        69.19 o
   7  20   3        143.74        145.76        20.48 o
  -7  21   3         68.21        135.76        46.13 o
  -6  21   3         11.21         70.49        37.42 o
  -5  21   3        762.32        752.80        55.70 o
  -4  21   3         87.91         90.49         7.54 o
  -3  21   3         24.82         40.22         6.05 o
  -2  21   3        248.79        201.14        10.20 o
  -1  21   3       2734.75       2683.36        35.46 o
   0  21   3        112.37        127.11        12.81 o
   1  21   3          4.73         -7.06         7.55 o
   2  21   3        283.07        321.14        32.20 o
   3  21   3         51.29         34.29         8.12 o
   4  21   3         15.25         37.42        26.11 o
   5  21   3        347.91        334.68        20.92 o
   6  21   3        518.25        547.93        28.19 o
   7  21   3         31.89         57.16        19.80 o
  -7  22   3        172.81        186.24        53.96 o
  -6  22   3         17.40         21.76        34.81 o
  -5  22   3          0.48         16.54        30.46 o
  -4  22   3        259.90        226.50         7.57 o
  -3  22   3        223.52        246.62        10.42 o
  -2  22   3          0.07          3.78         6.76 o
  -1  22   3        969.89       1001.91        19.16 o
   0  22   3         72.02         90.43         8.27 o
   1  22   3        321.54        303.75        19.07 o
   2  22   3         66.09         50.85        10.63 o
   3  22   3        377.27        329.10        18.28 o
   4  22   3       1198.15       1205.34        60.05 o
   5  22   3         75.62         65.27        30.46 o
   6  22   3        382.65        428.50        25.61 o
   7  22   3         53.30         50.48        22.63 o
  -6  23   3         35.78         67.88        42.64 o
  -5  23   3         86.05        178.41        40.90 o
  -4  23   3         21.95         14.01         4.52 o
  -3  23   3         38.93         20.59         6.42 o
  -2  23   3         22.41         17.29         7.03 o
  -1  23   3        516.68        537.00        15.77 o
   0  23   3        776.45        810.46        17.88 o
   1  23   3         34.22         44.13        14.83 o
   2  23   3        161.22        127.06        15.67 o
   3  23   3        142.00        155.77        15.00 o
   4  23   3        817.63        801.53        54.83 o
   5  23   3          0.52         18.28        32.20 o
   6  23   3        124.48        164.48        44.38 o
  -6  24   3         29.35         80.94        42.64 o
  -5  24   3          7.68         18.26        18.12 o
  -4  24   3        146.61        144.47         8.20 o
  -3  24   3          0.79          2.21         7.01 o
  -2  24   3          1.32          5.33         7.43 o
  -1  24   3         68.79         81.96         9.57 o
   0  24   3         83.38         63.69         8.92 o
   1  24   3         76.92        105.88        17.84 o
   2  24   3        142.90        138.04        11.37 o
   3  24   3         68.42         57.55        12.18 o
   4  24   3          6.85         -7.83        30.46 o
   5  24   3          4.16         28.72        38.29 o
  -6  25   3        109.50        141.43        26.04 o
  -5  25   3        674.43        706.43        36.83 o
  -4  25   3         76.12         71.50        16.08 o
  -3  25   3       1006.43        950.87        18.90 o
  -2  25   3        758.54        752.99        18.74 o
  -1  25   3          0.82         13.05         7.91 o
   0  25   3          0.02          3.96         8.91 o
   1  25   3          7.92         -5.01        12.76 o
   2  25   3          0.36         16.03         9.75 o
   3  25   3         36.66         28.80         8.00 o
   4  25   3        303.46        291.55        43.51 o
   5  25   3        162.20        133.15        45.25 o
  -5  26   3        394.07        455.16        32.68 o
  -4  26   3          1.50         -7.11         7.79 o
  -3  26   3         89.25         79.61         9.56 o
  -2  26   3         23.42         34.43         9.25 o
  -1  26   3        491.46        437.03        15.58 o
   0  26   3         76.65         96.21        13.07 o
   1  26   3         48.58         51.57        15.71 o
   2  26   3        145.61        133.42        13.35 o
   3  26   3        472.51        432.03        16.08 o
   4  26   3        106.31        112.27        43.51 o
   5  26   3        175.14        201.91        47.00 o
  -5  27   3         13.84         43.34        23.88 o
  -4  27   3         16.54          6.65         6.91 o
  -3  27   3        116.25        134.98        11.05 o
  -2  27   3        364.99        376.29        16.87 o
  -1  27   3          2.05         15.45         8.97 o
   0  27   3         57.56         55.99        14.03 o
   1  27   3         66.21         90.36        21.32 o
   2  27   3         68.48         54.47        15.09 o
   3  27   3          3.64         13.99         8.68 o
   4  27   3          8.00         38.29        47.87 o
  -4  28   3          1.18          2.26        21.87 o
  -3  28   3         38.54         27.58        12.76 o
  -2  28   3         34.01         30.61        12.59 o
  -1  28   3        114.87        137.34        12.05 o
   0  28   3        370.57        387.24        24.67 o
   1  28   3         33.09         37.20        17.91 o
   2  28   3        177.33        172.88        16.30 o
   3  28   3         23.46         30.13         9.72 o
   4  28   3         94.13        114.88        51.35 o
  -3  29   3        175.89        217.49        32.19 o
  -2  29   3        126.44        143.44        14.32 o
  -1  29   3         41.44         59.19        13.58 o
   0  29   3        343.32        407.29        37.42 o
   1  29   3        114.38        135.46        21.48 o
   2  29   3        189.35        205.34        23.37 o
   3  29   3        203.44        282.84        54.83 o
  -2  30   3         50.19         60.43        17.64 o
  -1  30   3         15.91         12.20        14.81 o
   0  30   3        345.13        377.99        23.55 o
   1  30   3        191.20        199.55        19.30 o
   2  30   3        270.70        318.02        26.87 o
 -10   0   4       3448.69       3820.55       100.95 o
  -8   0   4        376.65        267.03        19.65 o
  -6   0   4       1569.14       1529.09        50.48 o
  -4   0   4       1205.23       1335.02        40.03 o
  -2   0   4        353.45        294.39         8.99 o
   0   0   4       3209.35       2979.14        45.54 o
   2   0   4      42488.25      45374.04       971.24 o
   4   0   4      10442.08      11189.25       244.55 o
   6   0   4       2357.89       2219.23        65.27 o
   8   0   4        470.80        499.78        23.05 o
 -10   1   4        511.12        563.18        29.98 o
  -9   1   4         17.38         34.65        10.23 o
  -8   1   4       1826.25       1787.44        28.27 o
  -7   1   4        121.17        137.08        10.03 o
  -6   1   4        177.07        225.55        18.91 o
  -5   1   4       1156.00       1274.24        22.38 o
  -4   1   4          0.01          9.65         5.15 o
  -3   1   4       1655.95       1504.16        35.00 o
  -2   1   4       3908.50       3645.16        46.86 o
  -1   1   4        850.87        821.39        10.22 o
   0   1   4       5143.02       4877.88        53.51 o
   1   1   4      25230.03      25727.25       276.85 o
   2   1   4         94.98        149.12        11.31 o
   3   1   4       1121.90       1053.47        16.82 o
   4   1   4        338.99        377.24        12.20 o
   5   1   4         47.84         44.24         5.40 o
   6   1   4          5.22          0.49         6.13 o
   7   1   4        866.76        915.36        21.85 o
   8   1   4         39.05         52.31         8.83 o
   9   1   4        175.89        204.83        14.08 o
 -10   2   4         28.25         33.23        25.67 o
  -9   2   4         12.06          7.69         9.62 o
  -8   2   4        212.34        211.17        13.91 o
  -7   2   4        496.61        480.70        15.98 o
  -6   2   4        842.01        790.55        17.93 o
  -5   2   4        937.95        928.66        16.00 o
  -4   2   4       2823.52       3054.49        37.31 o
  -3   2   4       1197.53       1091.88        15.67 o
  -2   2   4       3182.82       3057.74        39.62 o
  -1   2   4      12171.37      12309.96       133.79 o
   0   2   4       4153.69       4135.46        44.38 o
   1   2   4       7346.34       7328.09       178.19 o
   2   2   4        416.69        396.85        12.18 o
   3   2   4          0.67          1.06         2.82 o
   4   2   4        670.85        619.00        19.54 o
   5   2   4       1421.20       1440.59        36.45 o
   6   2   4        426.99        375.84        13.03 o
   7   2   4       1342.03       1437.04        70.82 o
   8   2   4          0.65          7.97         7.43 o
   9   2   4        121.44        121.58        14.07 o
 -10   3   4        138.98        164.33        18.34 o
  -9   3   4        431.61        401.37        23.99 o
  -8   3   4          0.07          1.15         8.76 o
  -7   3   4          3.33          7.53         7.72 o
  -6   3   4          1.69          2.21         7.41 o
  -5   3   4         48.19         83.49         5.85 o
  -4   3   4       1578.61       1773.07        27.35 o
  -3   3   4       5841.58       6227.00        69.23 o
  -2   3   4        477.28        382.51         5.52 o
  -1   3   4          0.05         -2.01         2.01 o
   0   3   4      11405.38      11377.17       124.11 o
   1   3   4       2278.41       2065.18        26.60 o
   2   3   4        610.18        591.24        10.76 o
   3   3   4         98.61         71.15         5.28 o
   4   3   4         41.18         40.80         4.16 o
   5   3   4         18.75         11.70         4.36 o
   6   3   4         58.81         63.37         9.06 o
   7   3   4       1309.79       1449.08        27.41 o
   8   3   4        251.07        218.60        15.42 o
   9   3   4        231.25        258.01        23.89 o
 -10   4   4          5.33         28.07        15.00 o
  -9   4   4         59.65         48.94         9.85 o
  -8   4   4          8.37          1.27         8.27 o
  -7   4   4       1716.91       1682.04        26.53 o
  -6   4   4        381.63        352.09        10.74 o
  -5   4   4        129.79        102.00         6.39 o
  -4   4   4        122.46         78.89         6.91 o
  -3   4   4       1596.54       1612.97        20.94 o
  -2   4   4        426.65        411.87         6.29 o
  -1   4   4       2269.59       2317.01        37.84 o
   0   4   4      11060.76      10887.94       179.56 o
   1   4   4       3533.37       3337.73        51.08 o
   2   4   4          3.69          6.96         2.61 o
   3   4   4        268.94        221.38         5.96 o
   4   4   4          3.21          1.27         2.98 o
   5   4   4        105.84        120.76         6.63 o
   6   4   4       3851.36       3872.70        54.43 o
   7   4   4         83.51         96.16         9.34 o
   8   4   4       1374.69       1305.93        26.94 o
   9   4   4          5.30         10.69        14.92 o
 -10   5   4         79.85         71.36        32.20 o
  -9   5   4        113.69         99.91        12.09 o
  -8   5   4       1113.83       1074.66        22.98 o
  -7   5   4        267.87        234.76        11.56 o
  -6   5   4        781.45        774.95        15.20 o
  -5   5   4        213.02        174.74         7.34 o
  -4   5   4          5.67          5.90         3.14 o
  -3   5   4        153.81        156.62         9.02 o
  -2   5   4       1452.33       1414.67        20.06 o
  -1   5   4       8444.47       8066.93       111.42 o
   0   5   4       8293.13       8298.20       163.30 o
   1   5   4       4110.90       3983.81        60.92 o
   2   5   4      13778.21      14617.72       222.77 o
   3   5   4       4435.87       4792.71        61.36 o
   4   5   4        124.05         98.11         5.11 o
   5   5   4         26.20         17.89         3.86 o
   6   5   4        131.86        120.09         7.74 o
   7   5   4        289.45        273.33        12.62 o
   8   5   4        469.68        414.58        41.77 o
   9   5   4        317.42        308.26        14.35 o
 -10   6   4        120.88         80.07        33.94 o
  -9   6   4          3.17          0.87        10.44 o
  -8   6   4          3.72          8.14         6.99 o
  -7   6   4          9.98          2.04         7.75 o
  -6   6   4          1.68         -0.13         4.31 o
  -5   6   4        358.73        320.14        11.02 o
  -4   6   4        814.51        831.48        13.59 o
  -3   6   4        502.47        482.06         6.84 o
  -2   6   4       4203.28       4231.22        47.31 o
  -1   6   4       6119.06       5897.89        64.36 o
   0   6   4      17790.90      17905.33       333.13 o
   1   6   4        955.25       1026.94        25.24 o
   2   6   4       5904.47       6340.44        95.69 o
   3   6   4        554.40        580.39        10.65 o
   4   6   4        722.35        631.87        11.68 o
   5   6   4         66.57         63.19         5.07 o
   6   6   4          7.57         -3.60         3.99 o
   7   6   4        232.84        217.06        13.92 o
   8   6   4          5.13         13.29         9.90 o
   9   6   4          0.93          6.34         6.35 o
  -9   7   4          2.83          9.57         9.57 o
  -8   7   4       1487.57       1474.17        24.28 o
  -7   7   4          0.03         -0.79         8.42 o
  -6   7   4       1187.80       1138.53        18.55 o
  -5   7   4        303.22        316.56         8.29 o
  -4   7   4          0.56          1.88         3.03 o
  -3   7   4        144.06        170.83         3.95 o
  -2   7   4       3733.87       3787.53        43.04 o
  -1   7   4      13248.74      12928.62       176.27 o
   0   7   4       4654.46       4723.13       110.53 o
   1   7   4       1614.81       1735.09        65.71 o
   2   7   4        259.86        248.03         7.83 o
   3   7   4        189.22        240.41         5.72 o
   4   7   4        580.03        555.50        10.33 o
   5   7   4          7.23          8.99         7.04 o
   6   7   4        688.15        677.87        15.85 o
   7   7   4        388.81        385.26        12.78 o
   8   7   4       1050.05       1060.30        23.27 o
   9   7   4        187.20        161.87        40.90 o
  -8   8   4        429.69        502.05        25.46 o
  -7   8   4          0.01          0.26         5.28 o
  -6   8   4        282.25        272.91         8.45 o
  -5   8   4       1164.14       1131.72        17.20 o
  -4   8   4       3294.20       3433.68        52.77 o
  -3   8   4       2261.85       2489.83        30.12 o
  -2   8   4       1570.04       1788.29        22.23 o
  -1   8   4         27.58         40.37         4.06 o
   0   8   4       1225.88       1175.31        17.25 o
   1   8   4        692.46        681.11        14.69 o
   2   8   4       5118.93       5084.79        79.82 o
   3   8   4        405.39        414.26        22.63 o
   4   8   4       2871.02       3084.29        80.94 o
   5   8   4        276.84        292.42        26.11 o
   6   8   4       1212.68       1282.80        53.09 o
   7   8   4        130.94        142.73        26.98 o
   8   8   4        207.79        242.81        36.55 o
   9   8   4          7.92          0.00        41.77 o
  -8   9   4        283.88        333.30        18.80 o
  -7   9   4        526.93        503.00        19.04 o
  -6   9   4        450.48        436.23        16.35 o
  -5   9   4        644.75        624.56        21.98 o
  -4   9   4        601.27        571.39        11.15 o
  -3   9   4       1817.21       2046.89        25.50 o
  -2   9   4       2156.48       2266.08        27.37 o
  -1   9   4       9303.38       9315.12       142.95 o
   0   9   4        524.92        601.71        10.80 o
   1   9   4       2819.01       2753.42        35.67 o
   2   9   4        588.10        556.49        12.52 o
   3   9   4        822.13        860.15        16.54 o
   4   9   4       1045.19       1030.42        38.29 o
   5   9   4        461.92        436.01        29.59 o
   6   9   4        992.64        961.66        53.96 o
   7   9   4         71.18         85.29        26.11 o
   8   9   4          7.36         45.25        27.85 o
   9   9   4        213.91        223.66        44.38 o
  -9  10   4        105.37        102.69        16.54 o
  -8  10   4        811.68        806.63        18.68 o
  -7  10   4        561.85        511.17        14.17 o
  -6  10   4       2022.37       2106.53        32.85 o
  -5  10   4       3151.93       3075.59        58.79 o
  -4  10   4         86.39        101.98         6.22 o
  -3  10   4       4612.51       4540.75        93.24 o
  -2  10   4       8192.04       8520.27        94.46 o
  -1  10   4       4395.73       4217.31        42.81 o
   0  10   4       2030.71       2002.53        28.13 o
   1  10   4       1248.05       1230.93        17.89 o
   2  10   4        167.23        138.11         6.83 o
   3  10   4       1483.58       1572.73        27.69 o
   4  10   4        644.51        683.17        33.07 o
   5  10   4        135.15        116.62        20.02 o
   6  10   4        623.09        687.53        44.38 o
   7  10   4         15.00          7.83        24.37 o
   8  10   4        112.43        143.60        34.81 o
   9  10   4         17.09         92.25        43.51 o
  -9  11   4         29.07         35.53        19.15 o
  -8  11   4        977.72       1013.27        23.43 o
  -7  11   4        205.74        226.45        14.70 o
  -6  11   4        143.23        213.13        22.99 o
  -5  11   4        520.23        478.77        11.95 o
  -4  11   4        158.41        124.56         6.45 o
  -3  11   4       2323.02       2516.09        36.62 o
  -2  11   4        805.37        789.14        25.94 o
  -1  11   4       3192.50       3106.32        32.33 o
   0  11   4       3690.53       3855.77        50.74 o
   1  11   4       5502.27       5932.73       129.67 o
   2  11   4        447.33        528.51        10.76 o
   3  11   4        276.86        267.23         7.37 o
   4  11   4        328.91        390.76        26.98 o
   5  11   4        848.27        810.24        40.90 o
   6  11   4       3622.43       3521.17       101.82 o
   7  11   4          9.49         27.85        25.24 o
   8  11   4        710.47        818.07        60.05 o
   9  11   4        107.70        150.56        51.35 o
  -9  12   4         38.71         62.17        27.41 o
  -8  12   4         28.50         31.12        11.94 o
  -7  12   4          5.08         17.28         6.61 o
  -6  12   4        355.88        320.12        13.44 o
  -5  12   4        880.12        860.16        16.10 o
  -4  12   4        226.98        211.82        11.98 o
  -3  12   4       2009.77       1964.14        30.08 o
  -2  12   4       1040.28       1231.96        20.58 o
  -1  12   4       2462.41       2435.38        26.39 o
   0  12   4       3432.88       3456.08        46.22 o
   1  12   4       3717.92       3692.62        83.55 o
   2  12   4       3260.58       3494.35        46.90 o
   3  12   4        266.51        272.24         7.09 o
   4  12   4         30.61         65.27        17.41 o
   5  12   4       1633.14       1819.77        60.92 o
   6  12   4         11.74         35.68        20.89 o
   7  12   4         12.51         51.35        26.98 o
   8  12   4        411.95        443.85        57.44 o
   9  12   4        171.93        174.06        49.61 o
  -9  13   4         22.89         54.37        33.07 o
  -8  13   4        163.52        147.27        15.49 o
  -7  13   4         57.69         53.45         7.53 o
  -6  13   4        374.49        346.70        15.07 o
  -5  13   4        579.26        537.76        13.44 o
  -4  13   4         32.20         29.91        10.65 o
  -3  13   4        313.93        305.42         8.78 o
  -2  13   4          4.35         -3.14         3.15 o
  -1  13   4          0.12          3.68         2.96 o
   0  13   4          5.25         23.73         4.28 o
   1  13   4       4237.09       4274.50        70.08 o
   2  13   4          1.01          2.49         4.89 o
   3  13   4       4360.92       4671.05        61.51 o
   4  13   4          0.01          2.32         8.70 o
   5  13   4       2153.87       1896.35        90.51 o
   6  13   4       2396.99       2308.00        77.46 o
   7  13   4        266.46        313.30        35.68 o
   8  13   4         28.80         45.25        37.42 o
   9  13   4          2.91         58.31        53.09 o
  -9  14   4         87.34        103.66        29.15 o
  -8  14   4        127.50        141.20        16.42 o
  -7  14   4         17.37         22.06         7.65 o
  -6  14   4        772.68        683.15        18.72 o
  -5  14   4       1225.28       1222.41        54.92 o
  -4  14   4        628.97        574.73        23.26 o
  -3  14   4         27.30         57.59         9.27 o
  -2  14   4        394.45        380.31         8.03 o
  -1  14   4          0.14          6.50         3.70 o
   0  14   4       3928.91       3956.84        64.90 o
   1  14   4       3281.25       3284.46        81.81 o
   2  14   4        658.32        622.43        13.19 o
   3  14   4          4.03         -4.28         4.73 o
   4  14   4        141.68        148.82        12.07 o
   5  14   4         12.85         55.70        22.63 o
   6  14   4        386.29        500.41        43.51 o
   7  14   4         33.93         41.77        27.85 o
   8  14   4        149.95        179.28        40.03 o
  -8  15   4          1.24        -14.67        15.23 o
  -7  15   4        178.94        207.13        38.29 o
  -6  15   4         16.01         13.61        10.13 o
  -5  15   4         33.53         36.95         8.03 o
  -4  15   4        392.32        426.20        13.39 o
  -3  15   4        989.83        951.53        17.98 o
  -2  15   4        162.59        166.11         6.30 o
  -1  15   4        248.90        230.67         7.58 o
   0  15   4        198.33        260.78        14.79 o
   1  15   4       1490.88       1355.03        42.64 o
   2  15   4        644.94        599.46        13.17 o
   3  15   4        221.94        243.84         8.18 o
   4  15   4       1108.67       1080.42        50.04 o
   5  15   4          5.82          4.35        18.28 o
   6  15   4          5.66         20.62        11.07 o
   7  15   4         96.44        137.32        15.79 o
   8  15   4         73.56         97.64        40.03 o
  -8  16   4          2.73        -26.11        26.11 o
  -7  16   4          0.13         -1.53        25.24 o
  -6  16   4        585.30        565.28        19.15 o
  -5  16   4         10.08          8.67         7.19 o
  -4  16   4       6513.95       6706.28       107.67 o
  -3  16   4        115.21        100.58         7.70 o
  -2  16   4        177.59        132.03         6.15 o
  -1  16   4        915.32        934.53        17.54 o
   0  16   4      10106.93      10349.96       130.96 o
   1  16   4        167.00        221.05        20.89 o
   2  16   4        694.81        696.89        14.62 o
   3  16   4       1309.72       1208.24        20.18 o
   4  16   4         63.07         68.36        12.62 o
   5  16   4        607.91        588.70        21.87 o
   6  16   4        275.56        285.80        19.32 o
   7  16   4          7.13          8.28        15.00 o
   8  16   4        318.26        374.11        28.33 o
  -8  17   4         27.91         -2.61        40.03 o
  -7  17   4         90.07        157.52        35.68 o
  -6  17   4        356.27        335.93        39.16 o
  -5  17   4          4.53          0.87         6.60 o
  -4  17   4        166.86        162.59        19.58 o
  -3  17   4       3077.93       3092.52        79.20 o
  -2  17   4       1331.69       1281.07        19.10 o
  -1  17   4         22.56         32.64         6.29 o
   0  17   4        115.16        153.24        13.52 o
   1  17   4       1468.02       1408.99        46.13 o
   2  17   4        126.97        114.95        10.44 o
   3  17   4       4258.81       4278.39        58.23 o
   4  17   4        133.24        124.95        19.15 o
   5  17   4         46.43         44.48        10.90 o
   6  17   4        257.72        243.26        18.51 o
   7  17   4        379.50        469.65        26.62 o
   8  17   4         46.02         78.63        21.36 o
  -8  18   4        256.54        278.49        53.96 o
  -7  18   4         85.59        120.10        37.42 o
  -6  18   4        574.96        612.68        50.48 o
  -5  18   4        384.37        429.92        44.38 o
  -4  18   4         77.05         83.55         6.96 o
  -3  18   4       1882.98       1809.97        54.41 o
  -2  18   4        219.74        225.32        12.56 o
  -1  18   4        372.13        372.42        10.66 o
   0  18   4        108.71        116.96         6.77 o
   1  18   4       3878.75       3797.92        96.60 o
   2  18   4          4.91          6.23         8.27 o
   3  18   4       1127.65       1153.63        22.86 o
   4  18   4         33.31         44.04         9.34 o
   5  18   4        329.96        299.43        18.70 o
   6  18   4        688.34        610.29        52.22 o
   7  18   4         16.72         16.11        16.42 o
   8  18   4        352.19        467.34        40.03 o
  -7  19   4        131.47        232.37        42.64 o
  -6  19   4        122.73        175.80        33.07 o
  -5  19   4        152.30        161.00        32.20 o
  -4  19   4        604.46        609.60        22.45 o
  -3  19   4        800.22        797.03        14.61 o
  -2  19   4         32.41         40.36         5.49 o
  -1  19   4       1569.43       1545.78        23.03 o
   0  19   4         42.06         75.40        10.68 o
   1  19   4       1649.26       1534.31        50.48 o
   2  19   4       2129.32       2125.83        41.36 o
   3  19   4        387.49        330.79        25.87 o
   4  19   4          3.78         -4.64        13.92 o
   5  19   4        870.19        805.11        46.56 o
   6  19   4          6.01          5.62        15.23 o
   7  19   4         10.93         21.32        16.96 o
  -7  20   4         13.91         24.37        43.51 o
  -6  20   4         24.93         64.40        30.46 o
  -5  20   4          9.47         85.29        28.72 o
  -4  20   4        677.18        564.89        12.19 o
  -3  20   4       1713.46       1787.84        25.10 o
  -2  20   4       1391.86       1300.36        20.54 o
  -1  20   4         29.01         30.76         6.57 o
   0  20   4       1559.27       1531.24        23.17 o
   1  20   4        192.87        243.68        26.98 o
   2  20   4        125.81        141.90        13.52 o
   3  20   4          2.16         -3.17         6.58 o
   4  20   4        231.08        240.51        17.84 o
   5  20   4        263.20        223.66        16.68 o
   6  20   4          8.98          7.83        14.01 o
   7  20   4         11.00          5.06        17.82 o
  -7  21   4          0.55        -32.20        39.16 o
  -6  21   4        101.16         87.03        37.42 o
  -5  21   4        536.53        547.41        48.74 o
  -4  21   4         18.54         16.81         4.59 o
  -3  21   4        172.49        166.49         9.47 o
  -2  21   4         87.92         97.49         6.60 o
  -1  21   4         82.62         94.73         7.01 o
   0  21   4        496.41        466.22        13.94 o
   1  21   4         57.03         72.23        19.15 o
   2  21   4        394.99        440.56        22.19 o
   3  21   4         99.32         87.71         9.54 o
   4  21   4          5.17         30.46        24.37 o
   5  21   4          7.95         13.13        11.82 o
   6  21   4        573.66        575.34        29.16 o
   7  21   4         77.22         76.46        20.16 o
  -7  22   4        404.70        335.06        60.05 o
  -6  22   4         92.85         90.51        38.29 o
  -5  22   4        595.71        580.48        55.70 o
  -4  22   4       1378.73       1292.65        30.15 o
  -3  22   4          6.54         11.45         6.31 o
  -2  22   4        155.83        157.53        10.45 o
  -1  22   4        781.13        733.89        14.71 o
   0  22   4       1005.55        948.89        18.43 o
   1  22   4        101.92        113.79        12.71 o
   2  22   4         42.20         52.70        11.60 o
   3  22   4         51.94         34.54         9.65 o
   4  22   4        585.19        700.58        53.96 o
   5  22   4        277.59        294.16        37.42 o
   6  22   4        825.12        916.76        36.99 o
  -6  23   4         46.06         67.88        45.25 o
  -5  23   4          1.90         -6.75        15.40 o
  -4  23   4          0.39          1.42        11.97 o
  -3  23   4          3.00          7.24         9.17 o
  -2  23   4          1.83          1.03         8.16 o
  -1  23   4        159.75        143.33         8.46 o
   0  23   4          7.01          5.50         7.71 o
   1  23   4        615.60        607.15        23.67 o
   2  23   4       1036.59        982.23        28.66 o
   3  23   4        243.88        216.61        15.89 o
   4  23   4         29.03         93.12        33.07 o
   5  23   4         19.78        -17.41        33.07 o
   6  23   4         90.00        150.56        45.25 o
  -6  24   4         56.65         85.55        22.50 o
  -5  24   4        554.14        616.59        58.74 o
  -4  24   4        196.16        237.45        33.06 o
  -3  24   4        244.67        223.68        13.56 o
  -2  24   4          0.29         -8.77         8.92 o
  -1  24   4          0.30          4.41         7.22 o
   0  24   4        151.17        155.18        12.28 o
   1  24   4        471.23        457.06        21.87 o
   2  24   4          4.95          9.69        12.19 o
   3  24   4        443.63        420.91        37.86 o
   4  24   4         30.52         40.03        32.20 o
   5  24   4         19.21         19.15        37.42 o
   6  24   4        494.97        598.76        70.49 o
  -6  25   4          4.90         17.08        24.28 o
  -5  25   4        147.43        155.09        23.19 o
  -4  25   4        439.75        369.25        22.71 o
  -3  25   4        515.66        498.48        15.16 o
  -2  25   4        451.07        430.74        26.00 o
  -1  25   4        182.59        205.81        10.92 o
   0  25   4          4.95         22.01        11.61 o
   1  25   4         25.55         14.01        17.84 o
   2  25   4        244.67        222.96        13.65 o
   3  25   4          5.53          2.11        11.43 o
   4  25   4        416.25        421.22        52.22 o
   5  25   4        358.82        416.87        51.35 o
  -5  26   4          1.04         25.28        21.46 o
  -4  26   4         39.76         28.98         8.04 o
  -3  26   4         18.54         18.15         8.98 o
  -2  26   4        154.23        150.45        11.20 o
  -1  26   4         37.51         48.02         8.98 o
   0  26   4        110.10        106.19        15.61 o
   1  26   4        392.84        387.34        24.77 o
   2  26   4         99.15        101.77        18.68 o
   3  26   4         30.26         30.25        12.78 o
   4  26   4          4.50        -25.24        40.90 o
   5  26   4        128.18        130.54        48.74 o
  -4  27   4        799.49        909.34        18.39 o
  -3  27   4          6.91         -1.39        10.30 o
  -2  27   4        502.85        525.09        19.23 o
  -1  27   4        121.56        140.95        11.07 o
   0  27   4        250.02        252.05        20.12 o
   1  27   4        614.09        609.39        29.25 o
   2  27   4        781.41        797.88        34.50 o
   3  27   4        362.45        433.59        15.58 o
   4  27   4         92.26        110.53        49.61 o
  -4  28   4         26.21         16.72        24.80 o
  -3  28   4         69.50         62.41        10.84 o
  -2  28   4        214.87        241.59        18.12 o
  -1  28   4         25.37         23.47        10.94 o
   0  28   4        349.31        393.37        22.91 o
   1  28   4         40.72         40.13        15.61 o
   2  28   4       1208.21       1171.46        30.80 o
   3  28   4         13.18         25.06         9.89 o
   4  28   4          0.66         -5.22        47.87 o
  -3  29   4        194.80        212.96        17.94 o
  -2  29   4         43.24         59.00        13.19 o
  -1  29   4        120.63         98.52        13.13 o
   0  29   4        144.51        225.81        32.71 o
   1  29   4         52.54         64.81        16.28 o
   2  29   4         44.50         16.96        15.68 o
   3  29   4        123.81        168.84        55.70 o
  -2  30   4        590.21        638.87        43.10 o
  -1  30   4        194.54        226.17        23.80 o
   0  30   4        312.28        375.41        23.30 o
   1  30   4         27.14         62.25        17.91 o
   2  30   4         14.08         29.39        22.72 o
  -9   0   5        126.47        111.33        19.15 o
  -7   0   5        224.65        296.06        30.02 o
  -5   0   5       1331.32       1340.20        27.75 o
  -3   0   5       2471.82       2708.58        45.43 o
  -1   0   5       3193.26       3569.36        55.38 o
   1   0   5       9881.47      10359.53       161.23 o
   3   0   5       3828.75       4163.83        66.13 o
   5   0   5       3422.99       3441.96       135.76 o
   7   0   5       5929.74       5728.67        95.79 o
   9   0   5        146.00        160.95        18.24 o
 -10   1   5        189.74        194.50        19.94 o
  -9   1   5         12.26         31.02        10.40 o
  -8   1   5       1098.90       1073.08        21.26 o
  -7   1   5          0.07         -5.67         6.28 o
  -6   1   5        496.67        525.92        12.27 o
  -5   1   5        486.88        531.08        15.13 o
  -4   1   5      14796.10      16738.75       180.02 o
  -3   1   5       2151.90       2266.75        29.49 o
  -2   1   5       3941.33       3907.04        43.48 o
  -1   1   5      24365.06      24607.00       236.69 o
   0   1   5        864.01        797.23        17.84 o
   1   1   5      19025.45      19369.56       210.28 o
   2   1   5        159.93        160.32         6.06 o
   3   1   5        530.57        655.10        10.38 o
   4   1   5         34.16         37.32         4.61 o
   5   1   5       1537.42       1632.18        26.58 o
   6   1   5        507.29        460.20        12.04 o
   7   1   5        270.29        332.27        12.29 o
   8   1   5        651.33        633.79        19.22 o
   9   1   5        175.12        208.45        13.65 o
 -10   2   5          5.27          5.38        16.52 o
  -9   2   5         39.04         69.15        10.59 o
  -8   2   5          2.06          9.12         7.59 o
  -7   2   5        615.85        511.55        15.20 o
  -6   2   5        175.42        152.69         9.71 o
  -5   2   5       1135.90       1119.46        39.93 o
  -4   2   5        901.72        831.36        19.64 o
  -3   2   5       1736.45       1703.11        25.84 o
  -2   2   5       6003.39       5979.45        71.22 o
  -1   2   5        351.83        326.98         7.89 o
   0   2   5       3032.93       2971.73        32.64 o
   1   2   5      17719.39      17675.67       205.76 o
   2   2   5         33.93         27.48         2.75 o
   3   2   5          4.67          2.43         3.23 o
   4   2   5        171.65        157.51         7.12 o
   5   2   5        762.60        818.98        16.38 o
   6   2   5        234.89        220.14        11.36 o
   7   2   5       2814.63       2794.08        37.50 o
   8   2   5         72.01         78.84         8.84 o
   9   2   5          8.03         29.60        10.42 o
 -10   3   5          9.52          7.69        16.42 o
  -9   3   5        182.10        190.17        11.92 o
  -8   3   5        349.54        338.64        14.85 o
  -7   3   5         17.49         -3.01         7.36 o
  -6   3   5         46.86         61.76         7.17 o
  -5   3   5         82.34         98.91         7.37 o
  -4   3   5        214.57        196.20         7.20 o
  -3   3   5         24.59         30.87        10.01 o
  -2   3   5      13519.39      13183.16       182.14 o
  -1   3   5       4411.59       4058.97        39.38 o
   0   3   5       1040.47        880.74        11.31 o
   1   3   5       6421.75       6718.56        84.39 o
   2   3   5       7424.41       7678.95       152.31 o
   3   3   5        224.27        251.37        10.70 o
   4   3   5        122.28        128.19         7.94 o
   5   3   5        221.74        207.28         8.89 o
   6   3   5       2145.92       2229.09        35.17 o
   7   3   5         12.69          9.30         7.19 o
   8   3   5         24.02         24.62         8.15 o
   9   3   5        127.84        132.43        14.19 o
 -10   4   5        132.09        118.86        16.73 o
  -9   4   5        115.45        118.01        10.84 o
  -8   4   5          1.18          4.39        12.91 o
  -7   4   5       1953.40       1934.81        32.88 o
  -6   4   5        305.58        277.98        10.22 o
  -5   4   5        152.09        165.65         7.40 o
  -4   4   5        211.54        192.03         6.95 o
  -3   4   5        721.95        741.47        13.44 o
  -2   4   5         51.58         70.07         7.70 o
  -1   4   5          0.00         -1.81         1.81 o
   0   4   5          6.37         -0.23         2.26 o
   1   4   5      70759.02      72385.85      2133.07 o
   2   4   5         27.17         33.96         3.92 o
   3   4   5       4991.81       5111.90        65.24 o
   4   4   5        521.74        516.13        11.01 o
   5   4   5         43.47         44.27         6.54 o
   6   4   5        504.32        456.95        18.86 o
   7   4   5         76.81         73.50         8.04 o
   8   4   5         99.53        124.71        10.23 o
   9   4   5        296.70        318.28        17.87 o
 -10   5   5        644.73        718.35        37.04 o
  -9   5   5          6.52          4.22         8.74 o
  -8   5   5        879.62        798.73        20.44 o
  -7   5   5        684.24        613.19        19.16 o
  -6   5   5        689.63        598.39        13.51 o
  -5   5   5       2375.49       2350.13        44.09 o
  -4   5   5        344.32        332.22         8.51 o
  -3   5   5        590.87        548.89         7.66 o
  -2   5   5       5386.13       5141.81        57.02 o
  -1   5   5        544.05        476.23         6.76 o
   0   5   5      17585.02      17228.01       398.80 o
   1   5   5        143.04        148.31         4.89 o
   2   5   5       5436.38       5405.76       127.93 o
   3   5   5       3363.14       3414.81        44.74 o
   4   5   5        174.86        212.37         6.89 o
   5   5   5        553.62        564.23        12.48 o
   6   5   5        713.91        658.15        15.74 o
   7   5   5       2366.64       2376.26        43.28 o
   8   5   5        100.18         91.66         9.78 o
   9   5   5         33.50         44.96         9.65 o
 -10   6   5         97.13        118.36        35.68 o
  -9   6   5        391.92        336.87        14.88 o
  -8   6   5       2148.47       2154.41        35.67 o
  -7   6   5          9.27         -6.04         6.04 o
  -6   6   5       1712.17       1685.36        25.18 o
  -5   6   5        184.14        192.34         8.54 o
  -4   6   5       1046.79       1105.01        20.69 o
  -3   6   5          7.28         20.51         1.94 o
  -2   6   5        570.97        568.26        12.44 o
  -1   6   5       1084.37       1146.95        14.58 o
   0   6   5       1150.44       1244.46        19.72 o
   1   6   5       1364.34       1207.46        20.61 o
   2   6   5       6508.68       6957.59       105.53 o
   3   6   5        244.51        201.59         8.69 o
   4   6   5        634.96        678.15        12.29 o
   5   6   5         99.67         88.42         9.11 o
   6   6   5        793.73        735.78        15.54 o
   7   6   5        201.99        207.12        16.82 o
   8   6   5        108.20        113.34        13.92 o
   9   6   5         57.78         39.32        13.19 o
  -9   7   5         18.92         -2.95         7.68 o
  -8   7   5          5.67         10.25         6.65 o
  -7   7   5          4.60         -1.37         8.92 o
  -6   7   5        710.86        736.29        14.29 o
  -5   7   5       2339.66       2460.21        32.24 o
  -4   7   5         93.44         81.28         5.21 o
  -3   7   5        698.69        700.33         9.36 o
  -2   7   5         86.17         87.28         3.37 o
  -1   7   5       4661.91       4302.21        55.07 o
   0   7   5       1730.53       1633.43        19.89 o
   1   7   5        259.31        236.72        10.44 o
   2   7   5       4500.46       4456.36        68.00 o
   3   7   5        719.18        781.86        10.45 o
   4   7   5         53.20         71.79         4.41 o
   5   7   5        543.49        559.81        19.44 o
   6   7   5          0.64         15.28         8.93 o
   7   7   5        104.64        101.04         8.28 o
   8   7   5        108.68        111.49        16.23 o
   9   7   5        257.95        320.38        26.72 o
  -9   8   5        258.65        312.18        24.92 o
  -8   8   5         82.39         65.20         7.81 o
  -7   8   5         49.50         57.09        15.70 o
  -6   8   5          1.60         -1.13         8.19 o
  -5   8   5        137.43        126.81         6.85 o
  -4   8   5       1627.18       1733.63        20.34 o
  -3   8   5       1809.70       1808.44        22.70 o
  -2   8   5       4089.44       4338.88        49.74 o
  -1   8   5          7.54          4.44         2.85 o
   0   8   5         53.11         80.39         4.32 o
   1   8   5         75.68         74.21         3.96 o
   2   8   5       6180.12       6717.73       145.34 o
   3   8   5       5327.95       5580.00        70.32 o
   4   8   5        979.92       1052.03        21.91 o
   5   8   5        418.30        423.95        14.12 o
   6   8   5        106.15        157.52        22.63 o
   7   8   5        860.95        756.28        45.25 o
   8   8   5          0.02         58.31        31.33 o
   9   8   5        119.72        161.00        46.13 o
  -9   9   5         31.40         19.36        11.19 o
  -8   9   5         33.82         40.57        10.96 o
  -7   9   5         35.63         36.28        15.88 o
  -6   9   5       3079.23       2927.96        32.99 o
  -5   9   5         17.40         21.59         4.92 o
  -4   9   5        839.50        823.43        13.94 o
  -3   9   5       1027.63       1129.56        19.32 o
  -2   9   5        299.61        223.68         6.12 o
  -1   9   5       6077.52       6332.66        69.81 o
   0   9   5       4739.32       4898.68        62.47 o
   1   9   5      14702.78      15080.75       186.07 o
   2   9   5       3956.93       4292.24        93.12 o
   3   9   5        219.45        243.76        18.28 o
   4   9   5        197.75        204.52        20.89 o
   5   9   5       1154.76       1181.85        47.00 o
   7   9   5        768.86        751.93        47.87 o
   8   9   5         12.34         66.14        30.46 o
   9   9   5         63.43        116.62        47.00 o
  -9  10   5        445.17        469.08        26.11 o
  -8  10   5          0.67          7.80         9.17 o
  -7  10   5          9.46          9.36         6.48 o
  -6  10   5         64.89        121.41        10.36 o
  -5  10   5       5062.30       4928.89        58.66 o
  -4  10   5       2242.53       2290.34        35.96 o
  -3  10   5        587.14        613.34        12.66 o
  -2  10   5        554.82        546.06         8.49 o
  -1  10   5       7041.10       7314.79        80.47 o
   0  10   5          1.57         -2.41         3.96 o
   1  10   5       2122.96       2185.01        29.30 o
   2  10   5        122.11        143.24         6.69 o
   3  10   5       4761.94       4626.29        73.97 o
   4  10   5          7.21         14.79        13.92 o
   5  10   5         11.47         46.13        18.28 o
   6  10   5        109.68        110.53        24.37 o
   7  10   5          5.35         -3.48        26.11 o
   8  10   5        123.98        165.35        35.68 o
   9  10   5        331.94        369.00        54.83 o
  -9  11   5        121.95        120.10        16.54 o
  -8  11   5         38.33         57.48         8.59 o
  -7  11   5        462.71        421.92        13.29 o
  -6  11   5       1472.70       1474.36        34.80 o
  -5  11   5         49.34         48.35         5.75 o
  -4  11   5        667.38        608.64        22.69 o
  -3  11   5        158.05        158.02         9.76 o
  -2  11   5       1130.02       1146.47        14.44 o
  -1  11   5       1476.01       1473.72        19.80 o
   0  11   5       5154.34       5232.08        82.45 o
   1  11   5         57.93         59.19         4.33 o
   2  11   5       3281.46       3418.85        45.75 o
   3  11   5         34.82         29.07         3.36 o
   4  11   5       3468.49       3319.27        88.77 o
   5  11   5         28.10         11.31        17.41 o
   6  11   5        814.24        835.47        47.00 o
   7  11   5        149.51        163.61        31.33 o
   8  11   5          1.37         41.77        31.33 o
   9  11   5        861.54        955.57        83.55 o
  -9  12   5         80.06         76.59        22.63 o
  -8  12   5          5.59         16.51        10.94 o
  -7  12   5        539.86        541.71        15.07 o
  -6  12   5       3794.58       3566.82        57.78 o
  -5  12   5        418.93        399.01        20.20 o
  -4  12   5       1213.32       1130.48        20.10 o
  -3  12   5       1225.36       1133.05        24.02 o
  -2  12   5        122.45        126.83         5.15 o
  -1  12   5       1607.03       1530.77        26.88 o
   0  12   5        426.75        438.55        12.62 o
   1  12   5         27.04         24.30         3.45 o
   2  12   5         53.20         24.10         3.92 o
   3  12   5        196.29        193.27         6.37 o
   4  12   5        521.92        538.71        30.46 o
   5  12   5        384.26        422.96        34.81 o
   6  12   5        787.16        787.61        46.13 o
   7  12   5        335.83        399.46        43.51 o
   8  12   5        258.51        299.38        43.51 o
   9  12   5        224.04        284.58        56.57 o
  -9  13   5        155.46        178.41        20.02 o
  -8  13   5         53.07         42.19        12.21 o
  -7  13   5        374.63        312.02        15.19 o
  -6  13   5         10.44         25.65         6.45 o
  -5  13   5         13.67         19.51         7.73 o
  -4  13   5       1654.57       1635.50        26.91 o
  -3  13   5        439.40        489.66        11.75 o
  -2  13   5        105.88        128.77         5.52 o
  -1  13   5         73.89         92.62         5.00 o
   0  13   5         23.40         47.64         4.79 o
   1  13   5        974.35       1030.19        20.61 o
   2  13   5       1132.41       1097.08        18.43 o
   3  13   5        766.58        751.75        15.02 o
   4  13   5         22.99         32.32        10.88 o
   5  13   5        132.09        127.93        26.98 o
   6  13   5       1401.04       1396.81        58.31 o
   7  13   5        302.63        274.14        36.55 o
   8  13   5          2.89         24.37        35.68 o
  -9  14   5         23.45         18.28        19.15 o
  -8  14   5          0.12        106.17        35.68 o
  -7  14   5         27.96         29.69         7.34 o
  -6  14   5         72.38         81.72         7.48 o
  -5  14   5        746.61        755.78        21.88 o
  -4  14   5        712.17        706.50        25.27 o
  -3  14   5       1157.53       1205.46        21.64 o
  -2  14   5        637.91        594.23         9.97 o
  -1  14   5       2827.07       2841.86        30.75 o
   0  14   5        796.59        794.34        18.71 o
   1  14   5        323.57        369.83        11.37 o
   2  14   5       2060.90       2216.66        32.37 o
   3  14   5        120.87        138.23        10.63 o
   4  14   5          6.16          7.69         8.28 o
   5  14   5        713.14        634.18        22.27 o
   6  14   5         57.69        107.05        24.37 o
   7  14   5        619.73        606.59        49.61 o
   8  14   5        807.98        855.49        62.66 o
  -8  15   5        579.44        607.60        65.27 o
  -7  15   5        371.88        388.49        16.66 o
  -6  15   5        310.87        293.47        16.66 o
  -5  15   5        912.79        915.13        21.19 o
  -4  15   5       1187.65       1193.44        21.37 o
  -3  15   5        878.88        882.63        17.62 o
  -2  15   5        227.14        200.78         9.77 o
  -1  15   5         10.14          3.10         3.35 o
   0  15   5         27.93         51.28         7.31 o
   1  15   5         44.05         47.00         7.08 o
   2  15   5       8132.55       8233.64       105.24 o
   3  15   5        406.67        395.86         9.93 o
   4  15   5        447.28        438.40        16.73 o
   5  15   5          0.43         16.22         9.07 o
   6  15   5        181.23        185.18        14.62 o
   7  15   5         14.12         22.22        14.43 o
   8  15   5        702.50        656.81        32.67 o
  -8  16   5          2.11         67.88        40.90 o
  -7  16   5          8.20          3.13        10.44 o
  -6  16   5        200.87        185.54        12.33 o
  -5  16   5        253.50        241.48        25.53 o
  -4  16   5         16.46         50.48        20.89 o
  -3  16   5       2937.81       2819.08        42.14 o
  -2  16   5        658.91        648.45        11.21 o
  -1  16   5        935.68        943.02        13.71 o
   0  16   5        325.70        287.07        12.75 o
   1  16   5         84.56         50.48        13.05 o
   2  16   5        111.60        112.21         7.55 o
   3  16   5        127.06         99.26         7.37 o
   5  16   5       1193.10       1218.04        31.23 o
   6  16   5        563.83        565.93        50.04 o
   7  16   5         38.39         29.94        14.62 o
   8  16   5         38.00         43.27        19.70 o
  -8  17   5         28.54         75.71        42.64 o
  -7  17   5        375.18        371.61        42.64 o
  -6  17   5          2.47         -3.80         8.28 o
  -5  17   5         43.36         40.14         7.81 o
  -4  17   5         14.11          7.46         4.07 o
  -3  17   5        496.52        506.79        11.80 o
  -2  17   5       3771.70       3798.74        40.88 o
  -1  17   5        242.01        231.65         8.57 o
   0  17   5       2206.04       2057.33        31.94 o
   1  17   5        907.14        906.84        35.68 o
   2  17   5       1709.16       1607.07        25.99 o
   3  17   5        179.60        166.92        31.33 o
   4  17   5         16.48         25.33        10.88 o
   5  17   5        170.34        216.30        16.87 o
   6  17   5          3.83         14.36        24.37 o
   7  17   5         10.95          0.44        15.22 o
   8  17   5         77.80         89.96        21.63 o
  -8  18   5          2.81        131.41        49.61 o
  -7  18   5          0.24        -32.20        32.20 o
  -6  18   5       1161.23       1133.67        25.13 o
  -5  18   5         58.40         62.55         8.99 o
  -4  18   5        321.29        353.53        21.58 o
  -3  18   5         58.66         59.38         5.92 o
  -2  18   5       1076.10       1051.77        17.27 o
  -1  18   5         25.74         29.82         5.30 o
   0  18   5        572.67        606.33        15.67 o
   1  18   5       8113.54       8004.88       184.50 o
   2  18   5        667.41        670.26        28.72 o
   3  18   5        102.93        116.07        10.38 o
   4  18   5        845.18        795.24        28.72 o
   5  18   5        870.92        887.26        27.80 o
   6  18   5          0.74         11.63        12.60 o
   7  18   5        290.10        366.21        44.82 o
   8  18   5         13.57          4.35        22.63 o
  -7  19   5        419.59        477.79        60.05 o
  -6  19   5         57.66        110.53        32.20 o
  -5  19   5        165.71        199.18        12.93 o
  -4  19   5        279.88        318.70        14.81 o
  -3  19   5       5327.02       5007.56        68.30 o
  -2  19   5         32.14         36.60         5.87 o
  -1  19   5        624.67        638.91        12.21 o
   0  19   5       2462.30       2310.79        30.73 o
   1  19   5          1.33         -5.22        13.05 o
   2  19   5          5.59         -6.29         9.14 o
   3  19   5          2.92          0.39         5.44 o
   4  19   5         10.93         20.91        14.79 o
   5  19   5         86.29        108.61        13.65 o
   6  19   5         16.02         28.20        13.15 o
   7  19   5          0.43          5.86        17.82 o
  -7  20   5        185.04        241.94        49.61 o
  -6  20   5          3.70          3.48        30.46 o
  -5  20   5        386.93        409.90        44.38 o
  -4  20   5        536.05        510.24        14.83 o
  -3  20   5       1595.49       1542.16        30.98 o
  -2  20   5        468.73        451.82        11.32 o
  -1  20   5         73.15         77.59         7.10 o
   0  20   5       1369.02       1404.44        25.78 o
   1  20   5       1471.30       1393.33        49.61 o
   2  20   5       2544.70       2378.32        58.31 o
   3  20   5         78.17        106.72        30.46 o
   4  20   5        105.59        112.42        12.97 o
   5  20   5          1.98         17.10        12.29 o
   6  20   5         20.89         33.83        15.31 o
   7  20   5        392.18        459.74        30.79 o
  -7  21   5          1.42        -27.85        41.77 o
  -6  21   5         21.72         35.68        34.81 o
  -5  21   5         75.62        137.51        31.33 o
  -4  21   5         54.25         27.66         5.28 o
  -3  21   5          2.60         -5.55         5.55 o
  -2  21   5          1.71          0.11         5.32 o
  -1  21   5        427.17        405.07        11.43 o
   0  21   5       1337.22       1359.91        26.00 o
   1  21   5        295.62        309.82        29.59 o
   2  21   5        629.57        537.22        20.42 o
   3  21   5         12.77          4.99        15.67 o
   4  21   5         29.14         25.61        11.31 o
   5  21   5          4.28         34.81        20.89 o
   6  21   5         20.28         -9.36        28.72 o
   7  21   5        119.06        123.76        36.12 o
  -7  22   5         18.11        -40.03        49.61 o
  -6  22   5         80.15        113.14        40.90 o
  -5  22   5          0.47          5.47        15.22 o
  -4  22   5        986.21        989.38        17.46 o
  -3  22   5          5.09         13.25         6.53 o
  -2  22   5         13.53         12.32         6.51 o
  -1  22   5        516.55        512.05        12.82 o
   0  22   5       2052.91       2010.06        41.63 o
   1  22   5        958.83        966.89        45.25 o
   2  22   5       1121.09       1109.61        36.55 o
   3  22   5        286.37        252.19        17.84 o
   4  22   5        637.70        579.61        50.48 o
   5  22   5        252.24        285.90        38.29 o
   6  22   5        169.99        209.11        36.12 o
  -6  23   5        331.94        364.06        30.75 o
  -5  23   5        165.07        169.33        24.37 o
  -4  23   5        436.17        429.09        12.12 o
  -3  23   5          0.67         -1.99         6.65 o
  -2  23   5        409.55        367.09        12.05 o
  -1  23   5        148.73        165.14         8.82 o
   0  23   5          1.36          6.04        10.28 o
   1  23   5        108.89        112.72        10.68 o
   2  23   5        288.77        327.79        23.50 o
   3  23   5          0.30         -2.59         8.95 o
   4  23   5        186.10        221.92        37.42 o
   5  23   5          0.00         30.46        30.46 o
   6  23   5         66.53         95.07        36.12 o
  -6  24   5          6.95         -4.92        21.36 o
  -5  24   5        648.81        694.91        33.46 o
  -4  24   5          0.61         11.16        10.30 o
  -3  24   5        212.34        251.32        13.76 o
  -2  24   5         26.76         31.79         7.53 o
  -1  24   5        387.93        383.07        13.16 o
   0  24   5        267.20        261.10        33.51 o
   1  24   5       2950.72       2895.00        45.91 o
   2  24   5        364.78        301.14        27.85 o
   3  24   5        208.58        184.72        16.57 o
   4  24   5        434.38        500.41        54.83 o
   5  24   5         24.24         87.90        39.16 o
   6  24   5        158.06        120.97        53.96 o
  -5  25   5        478.11        504.30        41.34 o
  -4  25   5         44.63         50.08        10.16 o
  -3  25   5        172.94        189.23        10.70 o
  -2  25   5        256.23        248.96        14.98 o
  -1  25   5         29.41         25.30         9.49 o
   0  25   5        649.61        660.62        21.14 o
   1  25   5         35.98         39.64        10.84 o
   2  25   5        466.32        448.60        28.72 o
   3  25   5         55.59         40.23        12.14 o
   4  25   5        224.05        253.25        42.64 o
   5  25   5          0.05        -15.67        41.77 o
  -5  26   5        106.02         91.61        24.57 o
  -4  26   5        309.24        296.63        14.98 o
  -3  26   5        358.94        324.15        15.49 o
  -2  26   5          4.24         18.33        10.15 o
  -1  26   5         11.91         12.11         8.97 o
   0  26   5         52.81         61.36        12.07 o
   1  26   5        523.43        529.13        21.31 o
   2  26   5        288.21        343.28        22.45 o
   3  26   5         44.48         40.18        23.93 o
   4  26   5         15.56         20.89        41.77 o
   5  26   5        213.90        207.13        51.35 o
  -4  27   5         24.76         27.86        11.70 o
  -3  27   5         11.67          6.74        10.08 o
  -2  27   5         22.26         33.93        11.49 o
  -1  27   5         10.03         15.15        10.18 o
   0  27   5          1.46         16.15        12.46 o
   1  27   5         11.79         10.04        14.26 o
   2  27   5        582.66        530.77        36.74 o
   3  27   5        212.13        252.07        22.72 o
   4  27   5         24.79          8.70        47.00 o
  -4  28   5        212.47        225.03        27.31 o
  -3  28   5          0.25         13.96        11.44 o
  -2  28   5        179.32        214.02        14.43 o
  -1  28   5          7.17         -0.47        13.54 o
   0  28   5         59.70         59.44        19.14 o
   1  28   5          2.51          1.21        14.30 o
   2  28   5         42.47         86.85        22.32 o
   3  28   5         31.31         49.09        13.34 o
  -3  29   5         68.21         98.83        18.60 o
  -2  29   5         19.30         27.08        13.95 o
  -1  29   5         17.85         21.94        16.16 o
   0  29   5        355.37        415.80        29.38 o
   1  29   5         34.24         49.43        14.12 o
   2  29   5        484.15        469.75        40.87 o
   3  29   5          0.03        -51.35        51.35 o
  -2  30   5        159.90        182.42        21.12 o
  -1  30   5         10.16         -4.03        16.77 o
   0  30   5        114.29        137.26        16.58 o
   1  30   5         15.56         16.33        15.64 o
 -10   0   6        691.81        782.39        57.44 o
  -8   0   6       3853.41       3781.79        69.76 o
  -6   0   6       3377.11       3135.62        56.36 o
  -4   0   6         27.16         11.54         6.96 o
  -2   0   6       2962.49       2870.70        45.84 o
   0   0   6        431.01        408.60         9.23 o
   2   0   6       2752.82       2883.25        65.27 o
   4   0   6        861.09        962.09        20.44 o
   6   0   6       3230.76       3293.24        58.22 o
   8   0   6       1309.96       1353.73        36.90 o
 -10   1   6        187.37        157.12        15.50 o
  -9   1   6        213.09        217.75        12.95 o
  -8   1   6         27.85         40.54         8.32 o
  -7   1   6        154.72        171.00        11.18 o
  -6   1   6        276.52        253.29        10.04 o
  -5   1   6          1.05         -1.69         4.19 o
  -4   1   6       1529.05       1628.50        22.03 o
  -3   1   6       4587.24       4795.17        54.23 o
  -2   1   6       6918.60       7153.36        76.91 o
  -1   1   6       9091.23       9211.32       100.40 o
   0   1   6      26651.59      27906.43       301.55 o
   1   1   6      41381.43      44212.84       473.43 o
   2   1   6       7935.08       8471.48       104.68 o
   3   1   6        710.36        782.09        17.41 o
   4   1   6         98.04         89.34         5.16 o
   5   1   6        362.52        357.10         9.38 o
   6   1   6        238.65        216.31         9.69 o
   7   1   6       1660.84       1695.47        26.22 o
   8   1   6         60.73         59.35         8.81 o
   9   1   6          3.47         32.42        13.88 o
 -10   2   6        373.08        381.26        20.70 o
  -9   2   6          0.91         -0.69        10.25 o
  -8   2   6       2168.87       2066.05        31.50 o
  -7   2   6         26.64         25.46         7.55 o
  -6   2   6       1145.13       1156.67        19.19 o
  -5   2   6        165.44        165.24         7.35 o
  -4   2   6        512.06        527.24        10.45 o
  -3   2   6         12.65          9.18         3.44 o
  -2   2   6       2262.04       2152.78        24.33 o
  -1   2   6       3459.00       3282.10        32.30 o
   0   2   6      17518.71      17700.88       256.63 o
   1   2   6      11973.25      12307.97       134.98 o
   2   2   6         19.92         14.01         2.65 o
   3   2   6        457.06        546.95        12.51 o
   4   2   6          5.50         21.43         3.59 o
   5   2   6        562.85        543.67        11.53 o
   6   2   6       2237.22       2141.96        29.46 o
   7   2   6       3699.35       3715.43        47.02 o
   8   2   6          0.32          7.05         7.81 o
   9   2   6          2.21        -12.94        12.94 o
 -10   3   6         50.17        103.23        14.39 o
  -9   3   6        152.07        164.89        12.21 o
  -8   3   6         28.36         40.23         8.16 o
  -7   3   6        170.69        153.82         9.92 o
  -6   3   6        295.43        259.73        15.29 o
  -5   3   6         97.04        123.01        12.79 o
  -4   3   6       1732.29       1798.29        27.72 o
  -3   3   6        189.44        186.71         4.83 o
  -2   3   6       1017.95       1026.04        11.82 o
  -1   3   6        405.68        386.03         6.13 o
   0   3   6      29270.57      30017.93       323.85 o
   1   3   6       7546.42       7595.55        95.84 o
   2   3   6      15454.62      15798.50       336.46 o
   3   3   6       7881.08       8197.43       124.90 o
   4   3   6       1774.97       1996.73        29.30 o
   5   3   6        202.06        216.40         9.22 o
   6   3   6       1626.96       1538.38        23.36 o
   7   3   6       1956.18       1972.99        28.87 o
   8   3   6         24.79         27.07         8.52 o
   9   3   6        233.65        238.68        14.55 o
 -10   4   6         25.65         28.85        15.97 o
  -9   4   6          2.59          3.43         9.35 o
  -8   4   6         48.16         46.59         8.54 o
  -7   4   6         21.54          8.33         9.93 o
  -6   4   6         56.85         55.90         6.68 o
  -5   4   6        392.17        418.88        11.49 o
  -4   4   6       1265.98       1386.26        22.51 o
  -3   4   6       5894.66       6724.95        73.13 o
  -2   4   6       1173.53       1110.21        14.56 o
  -1   4   6       5419.98       5257.61        56.88 o
   0   4   6       3997.68       3905.35        43.08 o
   1   4   6          0.19          3.01         2.41 o
   2   4   6        464.28        454.49         8.46 o
   3   4   6          0.02         -1.74         3.48 o
   4   4   6        202.77        187.47         7.24 o
   5   4   6        296.60        302.20        10.03 o
   6   4   6          0.39          0.39         5.76 o
   7   4   6        617.71        596.29        14.61 o
   8   4   6        418.83        401.60        14.98 o
   9   4   6          5.72         11.26        11.18 o
 -10   5   6         54.15         97.68        20.06 o
  -9   5   6        348.22        434.78        17.41 o
  -8   5   6       1432.71       1383.00        55.40 o
  -7   5   6        201.91        179.55        11.08 o
  -6   5   6        430.17        403.36        13.02 o
  -5   5   6       1249.28       1229.86        21.78 o
  -4   5   6       2733.81       2953.51        34.94 o
  -3   5   6        849.42        953.89        15.28 o
  -2   5   6         58.19         56.25         3.69 o
  -1   5   6       6965.14       6905.08        87.25 o
   0   5   6       9337.70       9427.78       101.27 o
   1   5   6        539.10        518.70         9.15 o
   2   5   6       1027.91       1058.99        15.66 o
   3   5   6       2426.07       2539.07        40.60 o
   4   5   6        158.45        173.85         6.92 o
   5   5   6         73.28         73.26         6.00 o
   6   5   6       3658.05       3540.28        50.41 o
   7   5   6       1196.40       1151.91        40.08 o
   8   5   6        161.66        143.59        10.67 o
   9   5   6         95.86         93.55        11.80 o
 -10   6   6        131.11        149.69        36.55 o
  -9   6   6         44.59         53.14         9.25 o
  -8   6   6        112.97        138.60         9.99 o
  -7   6   6        416.86        386.89        13.30 o
  -6   6   6        240.40        234.35        10.52 o
  -5   6   6         41.47         41.97         7.66 o
  -4   6   6         32.12         71.05         4.49 o
  -3   6   6       3907.22       4163.59        54.43 o
  -2   6   6       4643.26       4433.84        43.59 o
  -1   6   6         89.86        101.23         3.99 o
   0   6   6        271.45        234.71         6.91 o
   1   6   6       2567.37       2432.41        43.09 o
   2   6   6          9.16         19.18         4.35 o
   3   6   6       5464.32       5915.34        64.75 o
   4   6   6        135.65        137.40         6.16 o
   5   6   6         15.78         14.20         3.79 o
   6   6   6        585.28        599.35        20.17 o
   7   6   6        183.31        175.93        12.28 o
   8   6   6          0.03         10.72         6.82 o
   9   6   6        312.53        369.18        13.19 o
  -9   7   6         91.89        102.75        15.70 o
  -8   7   6        520.73        458.28        16.91 o
  -7   7   6        951.64        865.05        18.24 o
  -6   7   6       2401.60       2438.32        58.22 o
  -5   7   6       1354.15       1346.49        17.30 o
  -4   7   6        136.91        154.52         6.55 o
  -3   7   6          1.03          0.33         3.14 o
  -2   7   6       1790.55       1897.53        20.08 o
  -1   7   6        327.47        327.51         6.12 o
   0   7   6          9.67          2.03         2.56 o
   1   7   6         16.32         19.37         4.18 o
   2   7   6       4521.00       5094.82        77.84 o
   3   7   6        979.20       1089.02        14.01 o
   4   7   6        737.68        708.42        12.72 o
   5   7   6       1883.25       1762.27        26.83 o
   6   7   6       7116.66       7059.33        92.09 o
   7   7   6         99.89        107.92         8.14 o
   8   7   6       1232.20       1195.45        34.81 o
   9   7   6          3.09         24.66        20.24 o
  -9   8   6         42.22         42.08        16.58 o
  -8   8   6         43.33         42.20         6.83 o
  -7   8   6         33.71         25.55         4.73 o
  -6   8   6         12.13          1.39         6.65 o
  -5   8   6       1537.66       1389.93        17.79 o
  -4   8   6       2372.78       2514.33        31.20 o
  -3   8   6       2489.28       2595.97        37.21 o
  -2   8   6        769.81        802.68         9.46 o
  -1   8   6        878.86        932.86        15.08 o
   0   8   6       2960.78       3014.54        34.58 o
   1   8   6       1221.29       1186.06        20.92 o
   2   8   6        267.47        231.50         9.57 o
   3   8   6       1995.95       2137.76        25.04 o
   4   8   6       2139.26       2214.59        31.11 o
   5   8   6       3759.79       3856.35        52.23 o
   6   8   6       1991.49       1974.05        29.99 o
   7   8   6        226.75        243.68        31.33 o
   8   8   6         13.40         46.13        33.07 o
   9   8   6         64.17        123.50        39.60 o
  -9   9   6          2.72          0.38         9.92 o
  -8   9   6        152.85        146.48         9.62 o
  -7   9   6         87.78         70.70         8.42 o
  -6   9   6        520.36        496.70        11.69 o
  -5   9   6       1673.09       1576.48        19.66 o
  -4   9   6       5674.56       5914.14        66.92 o
  -3   9   6        328.21        412.65         8.36 o
  -2   9   6        740.66        715.73        10.03 o
  -1   9   6       1331.19       1333.05        20.14 o
   0   9   6        128.22        137.42         5.13 o
   1   9   6       6872.69       6881.83       100.01 o
   2   9   6         93.71         79.14         4.18 o
   3   9   6        524.61        523.19        12.76 o
   4   9   6         13.10         18.28         6.96 o
   5   9   6          0.21         32.20        16.54 o
   6   9   6          5.35         28.72        23.50 o
   7   9   6         88.14         87.90        25.24 o
   8   9   6         18.47         32.20        33.07 o
   9   9   6         49.22         83.19        23.40 o
  -9  10   6          6.41         -2.31        13.67 o
  -8  10   6        204.08        174.66        12.11 o
  -7  10   6        973.65        949.56        19.05 o
  -6  10   6       1025.14       1037.86        18.81 o
  -5  10   6       1818.79       1788.33        21.83 o
  -4  10   6        275.82        306.06        14.29 o
  -3  10   6          1.92          4.93         4.17 o
  -2  10   6       6749.63       7232.58        71.22 o
  -1  10   6        800.84        841.23        14.46 o
   0  10   6       1068.91       1164.39        15.76 o
   1  10   6        784.87        870.20        19.26 o
   2  10   6          0.01         -2.24         2.24 o
   3  10   6        117.37        144.82         7.14 o
   4  10   6          5.74        -11.31        11.31 o
   5  10   6       1712.89       1711.85        57.44 o
   6  10   6        346.54        308.08        32.20 o
   7  10   6          1.33         10.44        24.37 o
   8  10   6          2.90         40.03        33.07 o
   9  10   6          8.91         54.69        26.98 o
  -9  11   6        192.70        224.16        15.13 o
  -8  11   6        274.38        258.84        14.76 o
  -7  11   6         26.57         27.41         7.35 o
  -6  11   6        516.01        463.77        15.05 o
  -5  11   6       1352.45       1334.97        23.74 o
  -4  11   6       1246.27       1303.83        22.49 o
  -3  11   6       1580.43       1491.12        24.55 o
  -2  11   6          8.96          7.12         5.24 o
  -1  11   6        204.30        260.79         7.21 o
   0  11   6       1375.26       1481.91        19.35 o
   1  11   6          0.82         -2.82         2.82 o
   2  11   6       1931.32       1799.62        31.04 o
   3  11   6       1264.62       1198.44        23.50 o
   4  11   6         27.68         20.89        15.67 o
   5  11   6        458.47        518.69        35.68 o
   6  11   6          1.73         -3.48        20.02 o
   7  11   6         51.03         56.57        26.11 o
   8  11   6          8.76          0.87        33.94 o
   9  11   6         74.35        116.65        24.85 o
  -9  12   6         50.10         51.35        16.54 o
  -8  12   6         14.77         10.82        10.96 o
  -7  12   6         71.60         84.52         8.19 o
  -6  12   6        874.49        908.87        17.79 o
  -5  12   6       2358.12       2270.93        45.78 o
  -4  12   6         80.20         96.01         9.50 o
  -3  12   6        157.50        177.06         9.12 o
  -2  12   6       4128.74       3965.79        41.28 o
  -1  12   6       1186.46       1163.38        18.47 o
   0  12   6        134.03        124.28        20.02 o
   1  12   6       1725.87       1702.89        24.43 o
   2  12   6          0.82         -0.74         3.96 o
   3  12   6          0.00          8.19         4.02 o
   4  12   6        727.15        683.17        34.81 o
   5  12   6         19.21         28.72        20.89 o
   6  12   6          3.62          7.83        22.63 o
   7  12   6        615.02        600.50        45.25 o
   8  12   6         21.78         40.90        34.81 o
   9  12   6         97.62        112.27        51.35 o
  -9  13   6          7.63         11.31        16.54 o
  -8  13   6         39.01         32.94         9.67 o
  -7  13   6          7.32          7.72         9.30 o
  -6  13   6       2165.31       2292.54        40.32 o
  -5  13   6       1314.05       1266.84        26.37 o
  -4  13   6         38.40         31.58         5.69 o
  -3  13   6       1396.54       1280.39        22.47 o
  -2  13   6       3622.66       3513.86        40.43 o
  -1  13   6         14.60         33.09         4.52 o
   0  13   6       1659.85       1752.32        32.62 o
   1  13   6       1268.65       1286.42        19.56 o
   2  13   6         69.76         75.88         5.56 o
   3  13   6         34.14         46.05         4.29 o
   4  13   6         24.09         32.20        17.41 o
   5  13   6        217.32        290.68        33.07 o
   6  13   6        868.47        854.62        47.87 o
   7  13   6          0.99         15.67        26.98 o
   8  13   6        117.20        150.56        41.77 o
  -8  14   6          0.02         14.71        12.08 o
  -7  14   6         54.59         56.30        10.99 o
  -6  14   6        227.37        209.58        13.71 o
  -5  14   6       1790.17       1672.29        36.18 o
  -4  14   6        295.31        316.65         9.75 o
  -3  14   6          9.42          7.30         3.94 o
  -2  14   6        233.17        234.14         6.80 o
  -1  14   6         97.93        101.55         5.54 o
   0  14   6       6315.80       6795.62       107.08 o
   1  14   6        462.20        386.74         9.46 o
   2  14   6       1150.10       1140.82        19.55 o
   3  14   6       1190.07       1214.99        20.26 o
   4  14   6        600.95        538.52        20.02 o
   5  14   6        524.83        545.67        38.29 o
   6  14   6        163.23        198.42        30.46 o
   7  14   6        352.67        369.00        47.00 o
   8  14   6        174.72        217.57        44.38 o
  -8  15   6         99.85        128.54        31.77 o
  -7  15   6          2.17          0.80         9.56 o
  -6  15   6         68.58         79.47        12.58 o
  -5  15   6        806.62        778.94        20.70 o
  -4  15   6        947.14        966.17        19.06 o
  -3  15   6        393.08        381.89         9.98 o
  -2  15   6        392.75        338.55         8.32 o
  -1  15   6         36.32         25.62         4.03 o
   0  15   6          0.25         29.14         5.54 o
   1  15   6        677.06        695.57        16.91 o
   2  15   6         32.62         53.39         7.25 o
   3  15   6          9.88         22.03         4.26 o
   4  15   6         22.96          7.48         8.69 o
   5  15   6        434.66        372.76        18.45 o
   6  15   6         96.00         93.34        13.31 o
   7  15   6         10.70         11.31        30.46 o
   8  15   6        261.03        266.31        48.74 o
  -8  16   6         68.13        167.09        42.64 o
  -7  16   6        563.70        578.15        20.13 o
  -6  16   6        333.96        308.44        24.91 o
  -5  16   6          1.09          2.75         7.64 o
  -4  16   6          7.44          1.74         7.83 o
  -3  16   6        507.41        477.04        14.07 o
  -2  16   6         25.23         25.97         4.20 o
  -1  16   6       1287.07       1234.69        16.52 o
   0  16   6        887.66        899.00        28.72 o
   1  16   6        133.27        129.21        10.41 o
   2  16   6        686.04        695.22        14.82 o
   3  16   6       1125.42       1146.53        20.18 o
   4  16   6          5.48          3.15        14.36 o
   5  16   6        926.09        835.80        26.21 o
   6  16   6         33.75         67.88        26.11 o
   7  16   6        227.55        208.74        36.55 o
   8  16   6         51.85         49.36        38.29 o
  -8  17   6         91.68        167.96        47.87 o
  -7  17   6         45.72         76.73        12.14 o
  -6  17   6          8.04         -1.73         9.85 o
  -5  17   6          2.75          7.56         7.68 o
  -4  17   6         68.11         56.84         5.51 o
  -3  17   6         12.40          8.03         4.79 o
  -2  17   6       1057.33       1079.82        15.75 o
  -1  17   6       2824.35       2863.18        31.85 o
   1  17   6        434.00        481.44        26.11 o
   2  17   6        117.56         99.47         8.47 o
   3  17   6       1032.93       1045.34        19.37 o
   4  17   6         70.44         72.00        10.73 o
   5  17   6       1473.87       1373.63        34.77 o
   6  17   6          3.37          8.70        18.28 o
   7  17   6         29.09         26.73        15.71 o
   8  17   6          0.22        -21.49        21.49 o
  -8  18   6        454.06        632.70        74.84 o
  -7  18   6         96.05         73.97        38.29 o
  -6  18   6        167.60        188.89        13.20 o
  -5  18   6        382.73        364.85        15.71 o
  -4  18   6        132.90        139.87         9.73 o
  -3  18   6        375.19        342.19        22.23 o
  -2  18   6        240.97        227.32         8.37 o
  -1  18   6        482.17        492.32        15.25 o
   1  18   6       2676.27       2592.13        48.43 o
   2  18   6         13.18          7.44         6.27 o
   3  18   6         78.48         90.29         6.64 o
   4  18   6        648.03        551.75        21.07 o
   5  18   6        684.99        733.15        25.83 o
   6  18   6        122.08        179.50        41.34 o
   7  18   6        344.69        334.99        26.56 o
  -7  19   6         49.09         59.18        37.42 o
  -6  19   6        110.58         92.83         9.96 o
  -5  19   6        218.43        201.74        13.63 o
  -4  19   6        693.90        695.35        14.69 o
  -3  19   6        222.62        273.69        10.99 o
  -2  19   6        849.81        853.04        15.67 o
  -1  19   6       4018.31       4059.83        48.67 o
   0  19   6       1964.43       1833.88        37.75 o
   1  19   6         47.00         42.62        15.23 o
   2  19   6       1267.79       1198.37        28.15 o
   3  19   6        464.41        433.25        12.98 o
   4  19   6        515.81        540.61        21.35 o
   5  19   6        882.41        872.99        28.01 o
   6  19   6         61.15         86.16        35.68 o
   7  19   6         20.58         35.12        36.55 o
  -7  20   6        282.72        328.10        49.61 o
  -6  20   6          1.04        -29.59        29.59 o
  -5  20   6         30.05         33.87         8.36 o
  -4  20   6          0.80         -4.24         8.64 o
  -3  20   6        125.70        159.28        15.80 o
  -2  20   6       2131.72       2168.81        29.65 o
  -1  20   6        183.32        190.17        10.13 o
   0  20   6       2649.36       2625.84        39.95 o
   1  20   6        226.88        220.37        16.25 o
   2  20   6        555.78        594.55        21.76 o
   3  20   6       1720.32       1576.86        26.58 o
   4  20   6        382.57        310.00        31.77 o
   5  20   6        243.44        235.17        18.51 o
   6  20   6         28.88         25.05        15.49 o
   7  20   6        175.55        197.41        30.90 o
  -7  21   6          7.23         29.59        42.64 o
  -6  21   6          1.24          3.19        28.28 o
  -5  21   6        278.71        298.72        19.03 o
  -4  21   6        178.81        198.70        12.37 o
  -3  21   6        490.10        483.15        19.93 o
  -2  21   6        302.41        326.94        10.65 o
  -1  21   6         10.11         12.23         6.17 o
   0  21   6          4.47         26.87         7.41 o
   1  21   6         98.28        100.80        12.34 o
   2  21   6          0.07          5.89         9.17 o
   3  21   6          7.08         10.47        11.31 o
   4  21   6         49.21         56.29        12.09 o
   5  21   6          8.80          6.74        13.15 o
   6  21   6        170.65        187.54        20.89 o
   7  21   6        340.18        411.64        39.16 o
  -7  22   6          4.01         13.74        55.70 o
  -6  22   6         22.38         11.29        17.82 o
  -5  22   6       1635.99       1447.79        26.16 o
  -4  22   6        347.50        377.51        12.02 o
  -3  22   6        147.45        157.67         9.64 o
  -2  22   6         48.06         36.61         7.27 o
  -1  22   6          5.74          9.05         6.26 o
   0  22   6         11.20         32.48         8.35 o
   1  22   6         21.50         12.04        10.62 o
   2  22   6        861.92        844.13        26.07 o
   3  22   6         69.50         67.18        13.49 o
   4  22   6          2.22         12.28        10.53 o
   5  22   6        843.74        845.06        30.18 o
   6  22   6        126.69        176.18        19.90 o
  -6  23   6         18.78         -4.95        20.37 o
  -5  23   6        126.83        104.19        19.02 o
  -4  23   6         30.20         25.27         6.99 o
  -3  23   6        284.74        266.21        16.71 o
  -2  23   6          0.03          9.30         6.47 o
  -1  23   6        190.71        204.59        10.49 o
   0  23   6        724.13        718.71        19.67 o
   1  23   6        508.65        511.18        23.41 o
   2  23   6        102.93        123.55        13.97 o
   3  23   6         70.78         52.01        10.53 o
   4  23   6        400.07        453.42        50.48 o
   5  23   6        152.89        140.56        37.42 o
   6  23   6        573.94        547.02        31.75 o
  -6  24   6          5.13         -8.30        21.63 o
  -5  24   6        151.28        130.91        23.06 o
  -4  24   6        184.36        207.19        11.13 o
  -3  24   6        156.48        169.77        10.97 o
  -2  24   6          6.47         14.39         7.34 o
  -1  24   6        118.66        123.56         9.36 o
   0  24   6          0.38         13.62         9.32 o
   1  24   6        211.37        233.94        40.47 o
   2  24   6         76.54         83.13        27.41 o
   3  24   6        527.73        469.07        20.71 o
   4  24   6        265.78        297.64        40.90 o
   5  24   6         53.19         75.71        41.77 o
  -5  25   6         53.08         38.01        21.83 o
  -4  25   6        121.90        139.53         9.31 o
  -3  25   6         33.19         41.05         9.29 o
  -2  25   6        302.27        307.67        13.64 o
  -1  25   6         12.97         12.08         8.36 o
   0  25   6          4.02          9.14        10.14 o
   1  25   6        119.79        150.08        14.04 o
   2  25   6         52.56         47.81        14.79 o
   3  25   6       1310.58       1341.34        34.48 o
   4  25   6        683.60        906.84        67.01 o
   5  25   6        768.09        726.69        71.36 o
  -5  26   6         12.92         44.94        60.48 o
  -4  26   6        148.67        159.94        11.31 o
  -3  26   6         18.88         34.60        10.27 o
  -2  26   6         34.63         45.80        12.31 o
  -1  26   6          6.11          9.07        18.14 o
   0  26   6         21.72         34.07        11.75 o
   1  26   6        166.49        171.53        11.98 o
   2  26   6        988.86        976.29        33.31 o
   3  26   6        112.00        112.93        20.89 o
   4  26   6        605.20        767.59        75.71 o
   5  26   6         14.00        -18.28        50.48 o
  -4  27   6        278.60        276.86        29.31 o
  -3  27   6        141.56        201.87        12.93 o
  -2  27   6          8.59          2.35        15.24 o
  -1  27   6          2.41         16.01        12.83 o
   0  27   6        350.29        282.45        15.97 o
   1  27   6        144.78        135.06        12.51 o
   2  27   6          4.19         28.78        20.73 o
   3  27   6          2.26         16.93        14.67 o
   4  27   6        511.80        572.65        71.36 o
  -4  28   6         29.73         21.53        72.23 o
  -3  28   6         85.93        100.85        13.57 o
  -2  28   6         38.73         60.31        13.34 o
  -1  28   6         10.85          6.61        13.62 o
   0  28   6          8.22          9.31        12.31 o
   1  28   6        285.56        282.97        21.51 o
   2  28   6         79.12        106.82        23.74 o
   3  28   6        588.97        586.28        42.21 o
  -3  29   6         64.29         91.97        24.24 o
  -2  29   6         17.64         25.03        20.87 o
  -1  29   6        213.04        253.18        18.52 o
   0  29   6         94.71        103.91        14.32 o
   1  29   6          2.46         13.80        18.68 o
   2  29   6        338.97        369.30        24.16 o
  -1  30   6         47.11         79.45        19.32 o
   0  30   6         25.08         13.25        15.78 o
   1  30   6          1.61         -2.63        17.46 o
  -9   0   7        231.14        243.89        26.54 o
  -7   0   7        512.96        545.99        21.32 o
  -5   0   7        711.93        898.35        26.11 o
  -3   0   7       2764.71       2870.90        48.51 o
  -1   0   7      38040.27      39963.16       609.23 o
   1   0   7      58712.74      61692.89       930.46 o
   3   0   7       7753.46       8198.95       177.54 o
   5   0   7        565.52        543.02        16.31 o
   7   0   7        358.83        338.29        21.76 o
   9   0   7         41.77         63.69        17.20 o
 -10   1   7         14.61         -6.17        13.96 o
  -9   1   7        101.46        115.22        11.99 o
  -8   1   7        118.10        121.44         9.77 o
  -7   1   7        560.82        519.64        28.39 o
  -6   1   7       1087.31       1030.41        17.95 o
  -5   1   7       2240.51       2314.77        30.39 o
  -4   1   7          7.94          8.32         3.68 o
  -3   1   7       3200.19       3493.84        81.72 o
  -2   1   7        396.15        380.98         7.17 o
  -1   1   7      82223.30      84212.88      1158.55 o
   0   1   7       4059.67       4145.19        45.36 o
   1   1   7       8860.07       8521.09       145.63 o
   2   1   7       2146.84       2044.97        27.64 o
   3   1   7       2554.36       2708.72        44.29 o
   4   1   7        118.86         90.75         5.37 o
   5   1   7         20.66          9.24         4.36 o
   6   1   7        693.54        648.26        14.30 o
   7   1   7        349.94        309.51        12.42 o
   8   1   7        446.09        469.12        16.41 o
   9   1   7         33.70         24.29        11.30 o
 -10   2   7        136.44        124.67        14.90 o
  -9   2   7        474.94        389.86        26.12 o
  -8   2   7         89.03         69.90         9.21 o
  -7   2   7        203.62        188.98        10.53 o
  -6   2   7          5.81         -1.32         5.22 o
  -5   2   7        486.28        481.35        10.89 o
  -4   2   7          3.67         -0.97         3.50 o
  -3   2   7       3471.65       3505.52        43.34 o
  -2   2   7          5.17          1.64         2.93 o
  -1   2   7        978.97        998.42        12.83 o
   0   2   7      59156.89      60993.66       649.88 o
   1   2   7       3316.61       3268.49        36.44 o
   2   2   7       1658.70       1698.95        23.55 o
   3   2   7        676.93        721.20        15.35 o
   4   2   7        742.36        839.05        13.38 o
   5   2   7        572.48        577.22        12.56 o
   6   2   7        201.74        208.21         9.45 o
   7   2   7          6.09         11.42         6.68 o
   8   2   7          7.50         18.69        11.81 o
   9   2   7        348.92        362.54        23.97 o
 -10   3   7         23.67         13.97        13.19 o
  -9   3   7         83.88         89.37        11.20 o
  -8   3   7          7.62         -3.48         7.95 o
  -7   3   7       1248.22       1128.67        20.26 o
  -6   3   7          7.95          4.79         5.07 o
  -5   3   7          5.35         11.33         4.38 o
  -4   3   7         80.80         72.16         4.70 o
  -3   3   7          0.33          2.29         3.01 o
  -2   3   7       2356.11       2311.97        26.40 o
  -1   3   7        708.60        664.84         8.34 o
   0   3   7      33561.78      33717.32       363.55 o
   1   3   7       8047.74       7797.86        83.87 o
   2   3   7        851.24        863.40        13.37 o
   3   3   7       1008.54       1082.91        20.55 o
   4   3   7        113.63        112.66         5.87 o
   5   3   7        536.06        558.58        11.60 o
   6   3   7       5580.59       5385.88        63.07 o
   7   3   7          4.42          7.21         6.64 o
   8   3   7        804.80        767.18        34.54 o
   9   3   7        134.20        126.18        14.98 o
 -10   4   7         36.46         16.02        12.91 o
  -9   4   7         21.34         28.81        15.07 o
  -8   4   7        350.04        283.26        14.26 o
  -7   4   7        486.13        451.90        14.70 o
  -6   4   7        746.43        792.61        15.45 o
  -5   4   7          5.17          8.81         5.75 o
  -4   4   7        130.09        154.22         4.07 o
  -3   4   7       1270.40       1345.10        17.95 o
  -2   4   7        567.29        663.06         7.74 o
  -1   4   7          6.82          2.47         2.02 o
   0   4   7       1937.20       1843.77        22.86 o
   1   4   7        122.83         97.92         5.44 o
   2   4   7       4577.00       4704.11        59.78 o
   3   4   7       1414.29       1493.99        26.64 o
   4   4   7         56.39         72.35         4.72 o
   5   4   7       2465.02       2538.58        32.31 o
   6   4   7       2828.09       2842.47        36.56 o
   7   4   7         24.86         20.91         6.96 o
   8   4   7         98.09         92.98         9.40 o
   9   4   7          3.58          5.96        10.79 o
 -10   5   7        509.88        554.20        25.83 o
  -9   5   7         10.65         22.96         9.57 o
  -8   5   7        206.53        222.64        13.03 o
  -7   5   7        443.03        429.65        13.11 o
  -6   5   7        342.18        310.66        11.77 o
  -5   5   7       1556.22       1533.34        25.70 o
  -4   5   7        117.69        121.78         4.78 o
  -3   5   7          4.98          3.47         5.28 o
  -2   5   7       2860.40       2790.73        25.96 o
  -1   5   7        441.21        402.56         9.04 o
   0   5   7       5113.75       5226.98        63.94 o
   1   5   7        174.75        114.58         6.49 o
   2   5   7         92.04        135.55        26.54 o
   3   5   7        695.18        742.94        14.63 o
   4   5   7       1222.42       1303.83        20.85 o
   5   5   7        450.61        436.60        13.19 o
   6   5   7       2926.47       2862.19        36.78 o
   7   5   7          6.43          1.00         5.66 o
   8   5   7        380.29        423.75        15.05 o
   9   5   7          2.02         -0.66        10.18 o
  -9   6   7         75.83         62.96        11.68 o
  -8   6   7         37.44         39.03         7.83 o
  -7   6   7        554.68        575.27        15.83 o
  -6   6   7        351.97        348.00        11.60 o
  -5   6   7       1575.39       1712.20        23.87 o
  -4   6   7        587.72        589.70        16.53 o
  -3   6   7        950.92       1187.30        18.45 o
  -2   6   7        304.47        231.19         5.32 o
  -1   6   7       2074.04       2188.23        23.08 o
   0   6   7          3.64          3.42         2.70 o
   1   6   7          2.74         -0.36         2.65 o
   2   6   7       1364.82       1426.13        20.34 o
   3   6   7          1.07          7.54         2.72 o
   4   6   7         21.60         27.89         3.61 o
   5   6   7        297.17        300.24         9.56 o
   6   6   7       5200.25       5035.56        68.44 o
   7   6   7        262.70        248.26        10.53 o
   8   6   7        369.71        358.22        13.49 o
   9   6   7         14.42         19.98        13.74 o
  -9   7   7         71.89         90.51         7.23 o
  -8   7   7        103.36         96.02         6.21 o
  -7   7   7         11.38          8.83         4.75 o
  -6   7   7        346.90        293.60         8.58 o
  -5   7   7       2386.20       2386.76        29.83 o
  -4   7   7        585.03        514.02        10.59 o
  -3   7   7       1234.18       1166.03        18.45 o
  -2   7   7        319.38        324.86         5.33 o
  -1   7   7        702.85        742.43         9.91 o
   0   7   7       3347.58       3294.49        43.04 o
   1   7   7        202.79        229.78         9.24 o
   2   7   7       1173.27       1206.54        17.81 o
   3   7   7        117.26        111.87         5.54 o
   4   7   7        611.22        636.95        15.20 o
   5   7   7       3081.50       3083.44        43.25 o
   6   7   7        271.21        244.37        16.25 o
   7   7   7          0.34          9.85         5.55 o
   8   7   7         24.97         31.81         7.91 o
   9   7   7          0.31          7.99        20.58 o
  -9   8   7         33.84         35.34         5.90 o
  -8   8   7          2.42         -4.17         9.17 o
  -7   8   7          0.02         -0.40         7.41 o
  -6   8   7         13.78          3.43         6.03 o
  -5   8   7         22.14         29.27         6.32 o
  -4   8   7       1325.70       1404.90        19.62 o
  -3   8   7          0.08         -1.22         6.03 o
  -2   8   7       5872.98       6210.20        60.66 o
  -1   8   7        485.93        519.16         9.30 o
   0   8   7        232.02        214.81         5.81 o
   1   8   7       2228.06       2296.29        52.22 o
   2   8   7         23.15         36.12         3.69 o
   3   8   7       3420.33       3502.80        44.38 o
   4   8   7         33.94         32.40         3.57 o
   5   8   7        719.68        633.10        14.25 o
   6   8   7        242.93        220.04         8.70 o
   7   8   7       1993.46       1869.86        35.94 o
   8   8   7        227.48        330.35        25.93 o
   9   8   7          1.57          4.54        20.16 o
  -9   9   7         34.43         41.45        12.18 o
  -8   9   7          1.37         -4.68         4.68 o
  -7   9   7        101.00         92.98         5.60 o
  -6   9   7        739.87        620.06        11.56 o
  -5   9   7          6.13         -0.26         3.40 o
  -4   9   7        504.27        557.66        10.60 o
  -3   9   7          2.61         -0.51         3.14 o
  -2   9   7       1618.92       1680.36        18.59 o
  -1   9   7       8584.06       9279.90       100.61 o
   0   9   7        123.94         97.72         5.13 o
   1   9   7         79.94         76.21         4.23 o
   2   9   7       1371.79       1241.90        30.46 o
   3   9   7        589.77        508.04         8.20 o
   4   9   7       5477.52       5573.64        71.55 o
   5   9   7       2588.83       2546.79        47.10 o
   6   9   7        908.21        880.73        43.51 o
   7   9   7        101.80        102.69        26.98 o
   8   9   7         59.98         75.45        17.91 o
   9   9   7         25.17          4.80        21.55 o
  -9  10   7          4.50         -2.68        20.10 o
  -8  10   7         34.40         24.34         9.24 o
  -7  10   7          3.92          8.00         3.61 o
  -6  10   7         59.20         85.14         7.59 o
  -5  10   7          5.01          4.19         7.08 o
  -4  10   7        133.34        117.01         5.71 o
  -3  10   7       2338.96       2315.34        25.67 o
  -2  10   7       6458.16       6693.85        73.48 o
  -1  10   7       1058.75        966.93        14.27 o
   0  10   7        365.02        346.75         7.68 o
   1  10   7       4594.32       4916.63        54.81 o
   2  10   7        604.06        582.59        11.64 o
   3  10   7       1344.42       1270.65        24.61 o
   4  10   7        659.08        655.32        32.20 o
   5  10   7        901.27        852.88        39.16 o
   6  10   7         72.50         63.53        20.89 o
   7  10   7          0.41         27.85        27.85 o
   8  10   7         68.63         96.90        19.24 o
   9  10   7        161.08        190.70        26.11 o
  -9  11   7          8.17          5.14        10.37 o
  -8  11   7         54.32         25.83        10.41 o
  -7  11   7       1390.86       1241.42        24.48 o
  -6  11   7        524.37        548.47        24.46 o
  -5  11   7        346.71        326.18        14.80 o
  -4  11   7        971.08        956.92        18.65 o
  -3  11   7        345.42        324.37         7.99 o
  -2  11   7       6261.01       6449.14        85.64 o
  -1  11   7       1477.54       1451.54        22.35 o
   0  11   7       3784.69       4029.60        50.12 o
   1  11   7        331.37        400.97        14.76 o
   2  11   7         11.60         20.11         2.67 o
   3  11   7       1518.25       1547.55        29.24 o
   4  11   7        525.10        563.94        30.46 o
   5  11   7        144.90        184.50        23.50 o
   6  11   7         12.99          4.35        20.89 o
   7  11   7         52.63         89.64        28.72 o
   8  11   7         32.59         52.22        35.68 o
   9  11   7         48.64         77.03        26.98 o
  -9  12   7         12.62         61.79        25.24 o
  -8  12   7         31.84         34.96        12.96 o
  -7  12   7        674.56        623.63        30.46 o
  -6  12   7        647.25        627.00        35.17 o
  -5  12   7        332.33        329.85        16.82 o
  -4  12   7         74.30         72.36         8.64 o
  -3  12   7       1548.62       1522.06        21.35 o
  -2  12   7        967.23        979.92        15.41 o
  -1  12   7       3894.77       4212.30        55.72 o
   0  12   7       2319.34       2337.78        28.60 o
   1  12   7       5742.98       5881.59        74.70 o
   2  12   7        323.74        343.59         7.05 o
   3  12   7       1340.06       1346.43        26.06 o
   4  12   7       1664.02       1633.52        53.96 o
   6  12   7         97.44         91.38        24.37 o
   7  12   7          5.41         73.10        28.72 o
   8  12   7         59.34         80.07        39.16 o
  -9  13   7          1.30         -9.57        21.76 o
  -8  13   7         30.28         40.90        13.54 o
  -7  13   7         24.65         19.42        10.63 o
  -6  13   7        274.43        311.74        26.01 o
  -5  13   7       2703.72       2672.20        55.89 o
  -4  13   7        859.25        930.14        18.46 o
  -3  13   7        377.93        379.16        14.11 o
  -2  13   7          2.39          5.33         3.35 o
  -1  13   7        105.48        122.60         6.94 o
   0  13   7       1169.72       1123.77        19.09 o
   1  13   7        895.47        933.74        15.72 o
   2  13   7         83.29         74.16         9.57 o
   3  13   7         39.06         16.88         6.07 o
   4  13   7        798.25        806.75        38.29 o
   5  13   7        420.87        383.80        35.68 o
   6  13   7       1118.86       1113.09        53.09 o
   7  13   7          0.01         35.68        30.46 o
   8  13   7         33.07         57.44        40.03 o
  -8  14   7        218.08        243.73        25.67 o
  -7  14   7        497.49        526.23        22.63 o
  -6  14   7         97.37         94.35        11.43 o
  -5  14   7         28.32         22.53         9.32 o
  -4  14   7       2161.21       2151.36        34.15 o
  -3  14   7       3706.18       3666.73        44.59 o
  -2  14   7        526.52        526.44         9.79 o
  -1  14   7       2654.44       2949.00        44.42 o
   0  14   7        513.32        517.65        20.35 o
   1  14   7         36.98         27.66         5.58 o
   2  14   7       5947.56       6190.66        96.59 o
   3  14   7         95.83        136.10         7.24 o
   4  14   7       1879.32       1960.73        40.56 o
   5  14   7         74.75         67.01        21.76 o
   6  14   7        477.45        440.36        43.51 o
   7  14   7        179.39        233.24        39.16 o
   8  14   7          6.14         47.87        40.90 o
  -8  15   7         89.32        143.37        29.59 o
  -7  15   7        135.99        120.49        12.25 o
  -6  15   7          3.15         22.93         9.54 o
  -5  15   7        644.01        699.55        28.84 o
  -4  15   7         51.56         49.07         4.97 o
  -3  15   7       2967.36       2946.29        37.26 o
  -2  15   7       2909.78       2888.68        31.98 o
  -1  15   7        885.76        965.35        17.86 o
   0  15   7        381.20        357.38        14.90 o
   1  15   7        265.68        248.18         8.14 o
   2  15   7          2.45         -0.68         4.56 o
   3  15   7         21.57          6.04         5.55 o
   5  15   7        154.12        126.21        15.67 o
   6  15   7       1260.30       1257.56        57.44 o
   7  15   7        486.01        479.53        50.48 o
   8  15   7       1395.42       1388.10        80.07 o
  -8  16   7         67.64         79.20        19.15 o
  -7  16   7         37.93         28.09        15.03 o
  -6  16   7        434.10        397.57        21.09 o
  -5  16   7          0.92          4.39        13.16 o
  -4  16   7        168.32        173.64         9.29 o
  -3  16   7        431.20        419.61        10.97 o
  -2  16   7        775.74        776.15        12.59 o
  -1  16   7       3468.69       3559.39        42.28 o
   0  16   7       1381.28       1419.62        23.78 o
   1  16   7       1006.07        984.94        21.54 o
   2  16   7        333.84        278.68        11.53 o
   3  16   7        246.75        227.37        11.95 o
   4  16   7        454.53        411.77        47.87 o
   5  16   7        195.39        181.96        24.37 o
   6  16   7        693.99        703.25        27.41 o
   7  16   7          0.90         17.12        14.79 o
   8  16   7          0.01         -4.93        35.68 o
  -7  17   7        392.84        501.74        41.33 o
  -6  17   7         13.10          3.26        19.54 o
  -5  17   7       2150.36       2214.29        52.55 o
  -4  17   7       2645.42       2671.54        50.82 o
  -3  17   7        271.82        255.58        13.86 o
  -2  17   7       2043.53       2015.91        24.55 o
  -1  17   7        899.49        877.73        15.02 o
   0  17   7        737.19        722.08        15.71 o
   1  17   7       3081.94       3156.52        76.59 o
   2  17   7        384.53        337.31        12.19 o
   3  17   7         87.94         81.13         7.14 o
   4  17   7        144.80        158.92        13.68 o
   5  17   7        297.37        271.90        18.45 o
   6  17   7        116.09        114.27        32.64 o
   7  17   7          7.61         41.77        26.98 o
   8  17   7          0.10          0.00        26.98 o
  -7  18   7        310.77        299.53        24.80 o
  -6  18   7          0.01          9.79        10.10 o
  -5  18   7        685.55        727.81        30.53 o
  -4  18   7        427.41        459.71        11.93 o
  -3  18   7       1384.63       1385.82        21.89 o
  -2  18   7       1046.20       1072.92        16.16 o
  -1  18   7        294.77        297.86         9.58 o
   0  18   7        913.63        911.52        23.07 o
   1  18   7        118.79        107.07        11.31 o
   2  18   7        148.45        117.83         8.33 o
   3  18   7        459.45        433.90        13.37 o
   4  18   7          0.04         16.83         9.34 o
   5  18   7        266.21        242.75        23.06 o
   6  18   7        122.09        114.56        16.07 o
   7  18   7        184.89        209.68        21.16 o
  -7  19   7        181.51        266.00        37.86 o
  -6  19   7         49.50         52.48        10.35 o
  -5  19   7          0.54         -4.85         9.71 o
  -4  19   7        741.75        698.31        14.88 o
  -3  19   7        127.02        126.41        11.18 o
  -2  19   7        604.36        623.88        13.83 o
  -1  19   7       4029.59       3994.61        47.83 o
   0  19   7          2.43          7.97         7.93 o
   1  19   7         38.25         37.37         9.57 o
   2  19   7        415.88        352.09        14.45 o
   3  19   7          5.52          9.42         5.98 o
   4  19   7          5.87         29.54         9.85 o
   5  19   7         94.36        141.39        24.80 o
   6  19   7        106.23        135.49        15.89 o
   7  19   7         28.74          9.57        17.12 o
  -7  20   7          0.96         87.03        40.03 o
  -6  20   7         68.71         76.53        16.60 o
  -5  20   7       2042.89       2007.79        38.35 o
  -4  20   7       1277.00       1295.84        21.83 o
  -3  20   7       4438.41       4245.37        52.71 o
  -2  20   7       1016.89       1039.65        16.62 o
  -1  20   7        288.83        277.23        11.53 o
   0  20   7        981.11        914.87        20.71 o
   1  20   7       1482.70       1406.38        32.58 o
   2  20   7        168.75        174.70        14.16 o
   3  20   7        239.84        233.59        11.26 o
   4  20   7        580.60        581.03        28.72 o
   5  20   7         28.41        122.71        32.20 o
   6  20   7          5.42         13.16        33.94 o
   7  20   7          3.66          7.21        33.51 o
  -7  21   7          0.39         -6.63        20.37 o
  -6  21   7        347.84        402.97       111.40 o
  -5  21   7          4.86         16.65         9.82 o
  -4  21   7        735.46        766.12        26.81 o
  -3  21   7         95.65        109.73         9.62 o
  -2  21   7        402.57        379.35        12.25 o
  -1  21   7        487.70        392.20        16.62 o
   0  21   7        650.83        600.48        14.70 o
   1  21   7       2449.92       2305.92        46.47 o
   2  21   7         92.30         78.44        11.27 o
   3  21   7         57.83         35.88         6.98 o
   4  21   7         91.04        111.13        29.15 o
   5  21   7        112.55         97.09        14.89 o
   6  21   7         30.93         53.06        38.73 o
  -7  22   7        147.65        161.00        29.59 o
  -6  22   7        127.10        164.83        27.41 o
  -5  22   7         12.79         25.64        10.78 o
  -4  22   7        908.40        929.48        20.97 o
  -3  22   7          0.35          2.62         7.73 o
  -2  22   7         74.30         94.49         9.57 o
  -1  22   7         51.36         69.42         7.86 o
   0  22   7        119.06        122.10        10.17 o
   1  22   7          8.15          3.25         8.53 o
   2  22   7        644.75        570.92        22.22 o
   3  22   7         81.58         86.80        10.48 o
   4  22   7         91.45        106.45        24.80 o
   5  22   7         49.21         85.21        15.57 o
   6  22   7        311.04        295.00        30.90 o
  -6  23   7         10.25         24.69        23.06 o
  -5  23   7        140.24        134.15         8.76 o
  -4  23   7       1514.01       1499.31        24.14 o
  -3  23   7       1362.11       1369.38        23.45 o
  -2  23   7        256.72        231.62        15.95 o
  -1  23   7        168.91        149.14        11.11 o
   0  23   7         14.63          7.61         7.74 o
   1  23   7        911.49        845.63        23.27 o
   2  23   7        330.38        340.77        20.37 o
   3  23   7          0.28          5.54        10.53 o
   4  23   7        107.38        257.60        39.16 o
   5  23   7         90.72         71.54        15.07 o
   6  23   7          5.99         40.90        42.64 o
  -6  24   7        221.26        152.57        56.57 o
  -5  24   7          5.09         17.53        26.98 o
  -4  24   7        144.43        183.29        11.27 o
  -3  24   7          5.85         12.58         8.67 o
  -2  24   7        536.31        522.27        15.37 o
  -1  24   7          2.69         10.57        12.12 o
   0  24   7        917.19        986.70        20.89 o
   1  24   7         51.44         59.84        14.10 o
   2  24   7          0.12         -2.19        16.54 o
   3  24   7         12.48          6.30        16.10 o
   4  24   7         70.71        100.95        34.81 o
   5  24   7        148.24        277.62        48.74 o
  -5  25   7         54.87         46.56        21.72 o
  -4  25   7         80.26         67.62         9.20 o
  -3  25   7          1.69          3.92         9.24 o
  -2  25   7        146.26        127.39         9.95 o
  -1  25   7       1744.08       1747.19        32.70 o
   0  25   7        691.77        620.91        28.53 o
   1  25   7       1674.47       1706.75        28.57 o
   2  25   7          0.00          3.62        13.31 o
   3  25   7       1047.79       1033.55        40.03 o
   4  25   7          0.07         39.16        37.42 o
   5  25   7         48.30        110.53        47.87 o
  -5  26   7        585.85        570.91        46.13 o
  -4  26   7        192.50        198.74        13.63 o
  -3  26   7          4.20         14.21        10.62 o
  -2  26   7         60.45         64.80        10.09 o
  -1  26   7         20.45          5.11        11.13 o
   0  26   7        101.28        114.24        13.28 o
   1  26   7          1.86         10.32        10.14 o
   2  26   7         23.49         28.26        12.44 o
   3  26   7        186.58        182.92        28.28 o
   4  26   7         10.87         36.55        43.51 o
  -4  27   7          5.89          4.45        11.47 o
  -3  27   7        159.57        160.65        14.09 o
  -2  27   7         67.57         74.00        12.83 o
  -1  27   7         26.12         42.81        12.46 o
   0  27   7         38.97         32.89        12.18 o
   1  27   7        859.54        850.36        27.25 o
   2  27   7        337.76        379.26        22.31 o
   3  27   7        317.14        271.91        24.80 o
   4  27   7          2.09         18.28        47.00 o
  -4  28   7        115.29         99.21        31.33 o
  -3  28   7         34.73         40.24        13.42 o
  -2  28   7         86.46         64.24        18.40 o
  -1  28   7          6.48          6.20        12.56 o
   0  28   7         18.23         14.80        12.82 o
   1  28   7        443.72        482.85        21.94 o
   2  28   7        147.95        162.77        14.24 o
   3  28   7        104.52        115.60        46.13 o
  -3  29   7         70.91         79.90        24.67 o
  -2  29   7        153.02        149.78        20.69 o
  -1  29   7        152.45        151.47        17.03 o
   0  29   7         87.56         99.52        14.98 o
   1  29   7          3.49          1.15        18.30 o
   2  29   7         16.00         34.53        14.43 o
  -1  30   7        141.69        193.24        22.23 o
   0  30   7         99.43        118.11        17.84 o
   1  30   7        310.49        293.47        20.94 o
 -10   0   8        369.48        435.87        34.29 o
  -8   0   8        917.29        861.43        28.22 o
  -6   0   8        195.28        167.07        12.96 o
  -4   0   8          2.86         -0.32         5.63 o
  -2   0   8       2469.26       2395.32        39.69 o
   0   0   8       5253.18       5411.46        84.85 o
   2   0   8        362.54        331.58         9.52 o
   4   0   8        246.70        269.33        16.97 o
   6   0   8       1936.89       1991.20        39.65 o
   8   0   8         12.06         41.77        12.97 o
 -10   1   8        141.82        128.51        16.33 o
  -9   1   8        211.16        221.13        13.54 o
  -8   1   8        320.66        297.40        14.25 o
  -7   1   8          1.35         -2.11         6.78 o
  -6   1   8        892.21        931.98        17.21 o
  -5   1   8          5.74         -3.16         4.36 o
  -4   1   8       2276.83       2503.72        31.84 o
  -3   1   8        106.72         86.60         3.29 o
  -2   1   8         40.29         40.00         3.36 o
  -1   1   8       3295.78       3199.66        54.28 o
   0   1   8        590.99        598.38        19.60 o
   1   1   8       3915.90       3956.79        43.84 o
   2   1   8         35.70         34.20         3.39 o
   3   1   8       1407.46       1519.66        39.16 o
   4   1   8        366.56        348.68         8.55 o
   5   1   8         18.63         19.67         4.82 o
   6   1   8          3.89         13.17         5.60 o
   7   1   8          2.99          3.73         6.45 o
   8   1   8          5.08          4.38         8.55 o
   9   1   8        475.68        454.58        32.58 o
 -10   2   8         14.48         32.35        14.12 o
  -9   2   8         34.19         47.14        11.41 o
  -8   2   8          7.55         -1.14         8.23 o
  -7   2   8        194.37        197.05        13.32 o
  -6   2   8        727.46        693.90        14.68 o
  -5   2   8          4.21          3.42         4.90 o
  -4   2   8          0.25          1.44         3.60 o
  -3   2   8       2517.83       2951.21        30.62 o
  -2   2   8       1840.40       1884.94        25.53 o
  -1   2   8      13679.02      13837.81       153.75 o
   0   2   8      31544.62      33050.19       357.90 o
   1   2   8       2359.75       2221.36        26.74 o
   2   2   8        348.69        329.62         7.36 o
   3   2   8       3755.00       4050.14        64.61 o
   4   2   8        259.51        304.63         8.16 o
   5   2   8       1656.25       1688.56        23.66 o
   6   2   8       1165.66       1138.86        19.34 o
   7   2   8          0.07          3.53         6.99 o
   8   2   8       2018.81       2094.76        33.43 o
   9   2   8          0.67          4.60        12.61 o
 -10   3   8        150.00        171.33        15.43 o
  -9   3   8         24.34          8.98        10.44 o
  -8   3   8        109.31        142.98        10.30 o
  -7   3   8         30.32         28.09         7.13 o
  -6   3   8        199.36        194.76         9.84 o
  -5   3   8         35.02         40.19         5.12 o
  -4   3   8        499.27        558.78         8.46 o
  -3   3   8       4087.85       4234.93        46.57 o
  -2   3   8        290.65        324.10         7.83 o
  -1   3   8        311.63        320.17         6.51 o
   0   3   8       6768.14       6587.55        71.36 o
   1   3   8          0.34          3.21         2.69 o
   2   3   8       2772.63       2820.15        37.18 o
   3   3   8        920.29        933.18        18.70 o
   4   3   8        670.99        692.89        12.05 o
   5   3   8          3.91         13.76         4.56 o
   6   3   8        344.76        393.97        11.83 o
   7   3   8        229.34        208.77        11.09 o
   8   3   8        472.82        462.62        28.87 o
   9   3   8         77.65         71.74        12.19 o
 -10   4   8         37.10         74.48        25.37 o
  -9   4   8          5.38         23.03        14.19 o
  -8   4   8       1141.17       1021.77        22.03 o
  -7   4   8        725.84        727.07        16.68 o
  -6   4   8          1.15         -5.36         5.36 o
  -5   4   8         28.98         16.08         2.24 o
  -4   4   8        357.34        334.08         9.80 o
  -3   4   8       1351.55       1489.96        19.31 o
  -2   4   8       1132.19       1131.71        15.31 o
  -1   4   8         25.25         25.30         2.42 o
   0   4   8          9.44         10.70         2.70 o
   1   4   8        435.41        470.45         7.88 o
   2   4   8       1606.46       1579.25        22.58 o
   3   4   8       1498.22       1692.42        24.09 o
   4   4   8       2679.46       2802.46        34.16 o
   5   4   8       2632.74       2639.18        33.24 o
   6   4   8        712.43        646.42        14.26 o
   7   4   8         49.53         47.17         7.35 o
   8   4   8        171.14        187.58        12.14 o
   9   4   8         35.98         72.01        14.31 o
 -10   5   8         37.55         40.75        17.96 o
  -9   5   8        551.80        608.44        19.89 o
  -8   5   8          5.45          7.36         7.89 o
  -7   5   8          2.69         -7.23         7.23 o
  -6   5   8        763.45        775.64        15.89 o
  -5   5   8          1.95          2.22         2.71 o
  -4   5   8        811.72        800.31        27.20 o
  -3   5   8       3836.64       4116.38        41.62 o
  -2   5   8        234.08        245.06        17.11 o
  -1   5   8        283.25        294.98         5.58 o
   0   5   8       1419.86       1296.78        16.64 o
   1   5   8      12126.53      12266.16       152.24 o
   2   5   8      26655.18      28630.07       355.54 o
   3   5   8       5120.02       5348.31        68.14 o
   4   5   8       1441.74       1523.49        20.79 o
   5   5   8          0.00          7.91         4.26 o
   6   5   8       8998.10       9072.79       101.59 o
   7   5   8        114.86        145.33        11.37 o
   8   5   8        154.85        153.98        10.15 o
   9   5   8         97.05        114.13        13.19 o
  -9   6   8       1330.04       1436.94        21.95 o
  -8   6   8        964.18        946.14        16.88 o
  -7   6   8        599.85        552.29        10.92 o
  -6   6   8       1077.03       1039.60        15.78 o
  -5   6   8          0.68          8.87         3.73 o
  -4   6   8        864.14        853.72        13.53 o
  -3   6   8          4.05          2.11         5.79 o
  -2   6   8       2470.81       2626.65        24.94 o
  -1   6   8        360.03        353.40         6.95 o
   0   6   8       1179.29       1123.24        15.12 o
   1   6   8          1.92          2.42         2.93 o
   2   6   8       2656.99       2742.92        36.48 o
   3   6   8       1659.38       1650.03        23.49 o
   4   6   8       1044.66       1054.32        15.66 o
   5   6   8         35.97         37.80         4.54 o
   6   6   8        392.60        450.90        14.82 o
   7   6   8        113.88        115.29         8.65 o
   8   6   8        260.96        258.93        12.66 o
   9   6   8         93.74        111.42        11.28 o
  -9   7   8          0.83          4.57         6.85 o
  -8   7   8        213.66        215.50         8.93 o
  -7   7   8        525.53        491.23        10.58 o
  -6   7   8        334.38        292.59         9.80 o
  -5   7   8         39.19         26.84         5.13 o
  -4   7   8        149.47        160.73         6.85 o
  -3   7   8        327.29        368.65         6.85 o
  -2   7   8        149.41        157.20         4.88 o
  -1   7   8       8866.49       9274.59        89.58 o
   0   7   8        186.23        154.10         5.85 o
   1   7   8       3154.53       3062.09        40.52 o
   2   7   8        564.64        510.54         9.98 o
   3   7   8       1960.09       2046.24        28.40 o
   4   7   8        696.59        648.92        11.56 o
   5   7   8       1233.89       1226.65        18.44 o
   6   7   8       1880.25       1794.78        25.92 o
   7   7   8       2712.68       2629.01        35.37 o
   8   7   8        161.88        164.93        10.31 o
   9   7   8          0.24         -5.46        21.16 o
  -9   8   8        601.26        613.42        13.95 o
  -8   8   8         13.06          9.28         7.34 o
  -7   8   8        142.14        125.85         9.56 o
  -6   8   8        589.12        552.30        13.57 o
  -5   8   8        325.13        332.80        10.82 o
  -4   8   8         25.61         33.37         6.63 o
  -3   8   8       1546.37       1461.58        18.93 o
  -2   8   8        151.99        178.77         4.50 o
  -1   8   8       1300.47       1430.72        16.58 o
   0   8   8       1231.68       1332.92        17.37 o
   1   8   8        209.48        231.58         7.00 o
   2   8   8       4886.29       5280.60        67.46 o
   3   8   8        456.62        388.24         8.76 o
   4   8   8        338.26        334.94         8.73 o
   5   8   8         20.50         27.45         4.40 o
   6   8   8        398.95        370.93        10.45 o
   7   8   8         87.86         86.81         7.28 o
   8   8   8        433.71        361.67        27.37 o
   9   8   8         63.54         91.68        26.98 o
  -9   9   8         35.96         34.08         9.50 o
  -8   9   8         16.50         30.35         5.38 o
  -7   9   8        478.44        477.88        19.44 o
  -6   9   8        184.01        211.29        16.37 o
  -5   9   8        233.27        202.61        16.65 o
  -4   9   8          9.24          2.64         5.55 o
  -3   9   8       1131.35       1281.42        18.49 o
  -2   9   8       5194.84       5095.01        46.60 o
  -1   9   8       1130.01       1184.57        25.20 o
   0   9   8        332.05        290.15         7.54 o
   1   9   8         63.94         65.30         6.53 o
   2   9   8        358.57        324.73         8.06 o
   3   9   8       2204.11       2169.90        35.38 o
   4   9   8        522.73        470.07        10.25 o
   5   9   8       1362.65       1334.73        24.27 o
   6   9   8          0.43          3.68         3.99 o
   7   9   8          9.15         24.72        12.88 o
   8   9   8         13.58          3.81        15.89 o
   9   9   8        326.11        362.29        30.84 o
  -9  10   8        276.43        287.21        14.56 o
  -8  10   8        147.33        144.82         9.72 o
  -7  10   8        477.48        437.94        15.58 o
  -6  10   8       5099.92       5104.37        69.99 o
  -5  10   8          7.59         -5.81         5.81 o
  -4  10   8        295.64        280.75         8.29 o
  -3  10   8        392.29        349.73         7.68 o
  -2  10   8        533.08        554.66         9.43 o
  -1  10   8       1168.73       1203.77        19.99 o
   0  10   8       3547.79       3730.75        42.74 o
   1  10   8        378.75        332.33         7.46 o
   2  10   8        575.11        611.83        18.28 o
   3  10   8       1332.31       1314.13        32.20 o
   4  10   8       1036.79       1059.37        22.01 o
   5  10   8        365.17        353.45        16.54 o
   6  10   8        380.83        414.26        35.68 o
   7  10   8          7.65          9.20        13.68 o
   8  10   8        214.95        241.01        24.80 o
   9  10   8         98.25         86.33        25.96 o
  -9  11   8          7.66         23.04        25.24 o
  -8  11   8          4.45        -20.02        20.02 o
  -7  11   8        841.93        820.54        37.86 o
  -6  11   8       2266.34       2234.03        47.70 o
  -5  11   8        208.60        196.68        11.31 o
  -4  11   8          1.76          2.27         7.26 o
  -3  11   8         22.91         43.47         5.53 o
  -2  11   8        552.71        485.31         9.02 o
  -1  11   8       2930.87       2916.36        40.83 o
   0  11   8       1105.65       1149.51        16.28 o
   1  11   8       1559.49       1501.24        30.02 o
   2  11   8        249.87        257.91         7.07 o
   3  11   8       1858.55       1776.25        41.77 o
   4  11   8        158.45        158.39        20.89 o
   6  11   8         27.46         26.98        21.76 o
   7  11   8        456.82        397.72        40.90 o
   8  11   8         41.43         25.36        17.20 o
  -9  12   8        275.77        320.00        25.09 o
  -8  12   8         24.04         42.64        20.89 o
  -7  12   8        250.66        235.84        19.69 o
  -6  12   8        721.78        717.77        25.03 o
  -5  12   8         43.98         30.50        12.60 o
  -4  12   8        708.23        662.68        21.04 o
  -3  12   8        668.36        640.82        20.65 o
  -2  12   8         57.58         50.56         3.91 o
  -1  12   8       4405.24       4443.50        59.25 o
   0  12   8        523.22        439.67         8.98 o
   1  12   8        546.48        520.31         9.61 o
   2  12   8        572.41        536.42        10.22 o
   3  12   8         98.81         84.41         7.50 o
   4  12   8        227.01        227.14        24.37 o
   5  12   8          1.76          1.74        17.41 o
   6  12   8          0.83         16.54        21.76 o
   7  12   8        183.61        243.68        34.81 o
   8  12   8         82.83         94.57        20.28 o
  -9  13   8          0.06         31.13        20.81 o
  -8  13   8         29.99          1.94        23.50 o
  -7  13   8         22.10         25.28        11.64 o
  -6  13   8        152.46        155.60        14.43 o
  -5  13   8        906.91        999.09        45.25 o
  -4  13   8       2509.12       2534.53        33.03 o
  -3  13   8       1234.35       1163.89        28.64 o
  -2  13   8        688.69        721.39        15.20 o
  -1  13   8        250.24        265.06        12.81 o
   0  13   8        111.54        147.78        12.18 o
   1  13   8        475.38        416.69         8.78 o
   2  13   8         15.71         17.29         3.34 o
   3  13   8          4.42          2.09         4.80 o
   4  13   8       1437.70       1473.94        29.25 o
   5  13   8       1626.08       1688.35        61.79 o
   6  13   8        279.22        300.25        36.55 o
   7  13   8         93.12        107.05        32.20 o
   8  13   8          2.56         -0.17        42.21 o
  -9  14   8         16.15         25.45        26.64 o
  -8  14   8        109.45        139.17        19.15 o
  -7  14   8        575.06        624.04        25.72 o
  -6  14   8        118.31        119.71        16.10 o
  -5  14   8         74.19        105.38        16.09 o
  -4  14   8         11.45         19.44        14.70 o
  -3  14   8          0.19          0.32         6.31 o
  -2  14   8        676.39        727.84        12.74 o
  -1  14   8       2233.19       2169.76        28.00 o
   0  14   8       2089.45       1969.75        29.81 o
   1  14   8         70.02         41.23         4.23 o
   2  14   8        131.07        122.62         8.62 o
   3  14   8       4747.15       4861.13        64.87 o
   4  14   8         49.31         68.69         7.83 o
   5  14   8       1318.45       1374.18        54.83 o
   6  14   8         17.74         45.25        25.24 o
   7  14   8        191.55        225.40        35.68 o
   8  14   8        109.64        109.28        21.94 o
  -8  15   8         57.75         18.22        17.84 o
  -7  15   8          0.03        -11.08        11.08 o
  -6  15   8        136.31        139.53        12.50 o
  -5  15   8        429.38        448.73        24.78 o
  -4  15   8       1155.50       1187.51        21.20 o
  -3  15   8        628.57        596.88        12.52 o
  -2  15   8         87.72         82.99         5.20 o
  -1  15   8        331.05        299.47        10.28 o
   0  15   8        602.69        600.34        15.14 o
   1  15   8        180.20        166.50         6.92 o
   2  15   8        300.73        287.43        10.76 o
   3  15   8        690.56        650.24        14.17 o
   4  15   8        486.26        467.16        11.25 o
   5  15   8          7.12         10.44        20.89 o
   6  15   8        869.72        776.29        48.74 o
   7  15   8         21.18         54.83        33.94 o
   8  15   8        411.37        439.61        35.34 o
  -8  16   8         83.60         88.77        21.76 o
  -7  16   8        287.67        262.64        20.68 o
  -6  16   8        726.81        779.35        23.27 o
  -5  16   8        344.77        338.74        15.27 o
  -4  16   8       1075.49       1069.62        20.85 o
  -3  16   8         16.39          4.65         4.90 o
  -2  16   8         99.19        120.92         6.66 o
  -1  16   8        239.39        268.78        11.73 o
   0  16   8         25.04         21.18         5.53 o
   1  16   8        305.81        293.53         8.26 o
   2  16   8        474.95        430.99        12.31 o
   3  16   8        169.55        148.00         8.83 o
   4  16   8         12.71         22.11         4.61 o
   5  16   8          0.09         -6.89        19.15 o
   6  16   8         20.55         14.85        17.41 o
   7  16   8          3.97         44.09        26.54 o
   8  16   8        295.95        345.70        28.72 o
  -8  17   8        213.93        244.55        29.59 o
  -7  17   8        913.53        998.47        29.69 o
  -6  17   8         43.22         54.87        11.22 o
  -5  17   8        355.53        385.34        18.15 o
  -4  17   8       1054.85       1094.85        20.26 o
  -3  17   8       1238.83       1174.21        19.46 o
  -2  17   8          1.96         -4.77         4.77 o
  -1  17   8        139.77        163.37        10.40 o
   0  17   8        424.66        446.36        13.04 o
   1  17   8       2846.58       2745.52        39.83 o
   2  17   8        291.88        283.51        11.38 o
   3  17   8        286.76        316.21        11.31 o
   4  17   8          7.14         15.69         8.20 o
   5  17   8        283.33        259.78        27.85 o
   6  17   8         66.52         71.95        14.79 o
   7  17   8        141.16        200.60        21.63 o
  -7  18   8         36.90         47.61        15.23 o
  -6  18   8         72.51         73.78         9.87 o
  -5  18   8         27.63         31.28         8.22 o
  -4  18   8        521.30        514.68        13.21 o
  -3  18   8       1063.86       1027.01        18.81 o
  -2  18   8       3188.67       3207.13        39.68 o
  -1  18   8        476.62        458.97        13.34 o
   0  18   8       3234.28       3249.90        46.39 o
   1  18   8       2279.07       2381.49        44.26 o
   2  18   8        256.78        194.03        10.47 o
   3  18   8        486.21        398.47        12.47 o
   4  18   8          4.39          3.95         4.59 o
   5  18   8         86.20        113.82        13.65 o
   6  18   8          0.27         -4.52        13.84 o
   7  18   8         52.25        107.23        19.59 o
  -7  19   8        169.82        171.77        15.46 o
  -6  19   8        418.01        412.20        16.36 o
  -5  19   8        516.16        503.86        16.58 o
  -4  19   8        114.11        123.47        10.27 o
  -3  19   8        236.28        264.06        22.19 o
  -2  19   8        734.48        718.04        14.78 o
  -1  19   8       1880.91       1806.91        29.22 o
   0  19   8          6.91         33.93         8.29 o
   1  19   8       1234.35       1282.10        24.58 o
   2  19   8        198.46        161.02        10.51 o
   3  19   8        147.12        101.06         7.60 o
   4  19   8          1.75          3.87         8.91 o
   5  19   8         95.50        121.67        20.89 o
   6  19   8          1.76          0.12        13.31 o
   7  19   8        160.76        192.89        34.81 o
  -7  20   8        117.01        139.32        12.19 o
  -6  20   8        529.02        568.90        19.57 o
  -5  20   8        758.69        731.30        23.49 o
  -4  20   8        896.60        897.45        20.93 o
  -3  20   8         24.59         24.28         6.96 o
  -2  20   8        552.98        549.25        13.37 o
  -1  20   8        723.98        632.50        15.97 o
   0  20   8          1.56          6.53         8.62 o
   1  20   8         49.33         43.01         8.06 o
   2  20   8        264.24        219.31        19.15 o
   3  20   8        405.33        334.45        17.91 o
   4  20   8        812.36        786.03        32.86 o
   5  20   8         28.69         30.35        12.53 o
   6  20   8          0.13         15.73        15.89 o
   7  20   8         60.25         63.53        23.50 o
  -7  21   8        221.04        225.40        27.85 o
  -6  21   8        197.15        223.65        16.48 o
  -5  21   8          0.00         -1.58         5.35 o
  -4  21   8        104.67         98.64         8.54 o
  -3  21   8        254.71        226.98        12.63 o
  -2  21   8          2.29          2.85         6.51 o
  -1  21   8         15.22          0.00        10.44 o
   0  21   8       1099.82       1066.28        23.49 o
   1  21   8         45.39         37.00         8.45 o
   2  21   8          3.14         -6.37         9.74 o
   3  21   8         13.92         29.47        13.36 o
   4  21   8         76.84         93.65        14.36 o
   5  21   8        783.62        813.95        41.34 o
   6  21   8        109.74        156.29        22.19 o
  -7  22   8          0.62         -0.87        26.11 o
  -6  22   8          0.07         -9.20        21.76 o
  -5  22   8        390.23        362.91        31.33 o
  -4  22   8         17.45         26.10         8.03 o
  -3  22   8        177.36        185.28        13.84 o
  -2  22   8        201.85        199.52        14.41 o
  -1  22   8        814.10        807.92        29.59 o
   0  22   8       1959.16       1949.60        29.05 o
   1  22   8         44.84         36.76         9.32 o
   2  22   8         14.31          6.98         8.50 o
   3  22   8        778.50        809.71        24.38 o
   4  22   8          7.75         12.03        11.45 o
   5  22   8        125.12        141.54        17.04 o
   6  22   8         44.58         45.41        24.80 o
  -6  23   8          1.47        -24.37        24.37 o
  -5  23   8         84.70         47.87        20.89 o
  -4  23   8         12.27         16.37         8.83 o
  -3  23   8        503.18        549.60        20.28 o
  -2  23   8       1463.69       1493.33        27.10 o
  -1  23   8        370.02        366.05        17.31 o
   0  23   8       3169.93       3262.16        42.89 o
   1  23   8        160.75        155.12        12.10 o
   2  23   8         68.03         66.92        10.25 o
   3  23   8         55.60         45.23        10.43 o
   4  23   8          7.38          3.24         5.38 o
   5  23   8        196.81        175.55        18.90 o
   6  23   8          2.34         92.25        59.18 o
  -6  24   8         12.38        -24.37        24.37 o
  -5  24   8        122.91         94.69        13.68 o
  -4  24   8         34.57         45.28         8.85 o
  -3  24   8        296.69        324.87        16.00 o
  -2  24   8        152.71        158.51         9.93 o
  -1  24   8         92.04         90.96         9.81 o
   0  24   8        180.76        180.76        10.83 o
   1  24   8         82.97         67.43        11.58 o
   2  24   8          0.70          7.45         9.99 o
   3  24   8        114.36         99.64        13.92 o
   4  24   8        280.44        290.40        15.86 o
   5  24   8        159.33        151.67        26.33 o
  -5  25   8        102.00         91.81        10.37 o
  -4  25   8          2.64          2.34        11.63 o
  -3  25   8          2.29          8.35        10.21 o
  -2  25   8          5.03          1.96         8.72 o
  -1  25   8        528.67        557.53        23.62 o
   0  25   8        226.99        210.92        14.43 o
   1  25   8        595.33        603.36        22.55 o
   2  25   8        168.58        175.98        14.10 o
   3  25   8          1.84         10.71        10.73 o
   4  25   8          2.78         69.62        39.16 o
   5  25   8          3.09         74.84        43.51 o
  -5  26   8        207.62        214.96        29.59 o
  -4  26   8        154.64        181.07        12.57 o
  -3  26   8          4.76         -5.57        11.11 o
  -2  26   8        390.03        451.21        19.85 o
  -1  26   8        235.09        225.86        12.93 o
   0  26   8         98.54         61.59        10.83 o
   1  26   8        170.35        197.77        12.91 o
   2  26   8        281.82        360.61        37.82 o
   3  26   8          5.01          8.08        11.38 o
   4  26   8        422.10        410.77        53.09 o
  -4  27   8         17.67         31.86        15.67 o
  -3  27   8         76.28        107.05        13.56 o
  -2  27   8         12.61         16.94        12.69 o
  -1  27   8          1.85          1.54        11.42 o
   0  27   8         56.28         59.10        11.96 o
   1  27   8        227.64        242.42        20.40 o
   2  27   8        788.59        791.55        28.81 o
   3  27   8         82.99        127.33        52.65 o
   4  27   8         38.53         22.63        47.00 o
  -3  28   8        106.20        110.34        14.65 o
  -2  28   8         60.40         68.52        15.60 o
  -1  28   8        107.26         72.95        14.22 o
   0  28   8        128.26        131.19        14.76 o
   1  28   8         74.67         87.56        13.63 o
   2  28   8        529.87        537.52        22.81 o
   3  28   8        321.67        324.68        26.42 o
  -2  29   8         15.62         -6.05        17.31 o
  -1  29   8         18.33         29.49        14.45 o
   0  29   8         21.82          3.77        14.91 o
   1  29   8         45.44         50.23        17.71 o
   2  29   8          0.20          8.97        17.51 o
  -1  30   8         16.18          5.22        29.59 o
   0  30   8        277.37        263.42        24.62 o
  -9   0   9        262.60        302.24        23.38 o
  -7   0   9        973.65        903.98        69.62 o
  -5   0   9        266.07        303.97        13.35 o
  -3   0   9        127.25        264.19         9.85 o
  -1   0   9       1008.50        904.26        17.85 o
   1   0   9       1999.99       1960.35        33.23 o
   3   0   9        311.53        335.06        14.79 o
   5   0   9       1840.55       1771.64        34.82 o
   7   0   9          2.21          9.44        10.52 o
   9   0   9         10.18        -15.51        18.13 o
 -10   1   9          1.34         -2.64        16.84 o
  -9   1   9          2.99         -6.77        12.98 o
  -8   1   9        583.58        490.69        19.45 o
  -7   1   9         15.64         25.68        26.38 o
  -6   1   9       2030.57       2054.97        29.13 o
  -5   1   9       3608.09       3666.78        45.19 o
  -4   1   9        137.52        138.80         6.90 o
  -3   1   9       2758.21       2772.66        37.51 o
  -2   1   9        821.76        865.45        10.41 o
  -1   1   9        179.60        189.28         7.28 o
   0   1   9        498.34        515.49         8.48 o
   1   1   9        386.80        394.11         7.28 o
   2   1   9         46.13         37.48         3.32 o
   3   1   9       1379.29       1447.64        26.15 o
   4   1   9        195.40        173.81         8.62 o
   5   1   9       1260.57       1204.42        18.73 o
   6   1   9          1.40          2.56         5.76 o
   7   1   9        117.85         92.07         8.39 o
   8   1   9        396.78        411.08        32.54 o
   9   1   9        833.42        789.13        23.93 o
 -10   2   9        180.79        218.57        16.94 o
  -9   2   9         62.72         54.30        11.27 o
  -8   2   9        135.19        105.28         9.86 o
  -7   2   9          4.39         -6.43         6.63 o
  -6   2   9          0.32          5.88         5.54 o
  -5   2   9        825.13        835.84        15.20 o
  -4   2   9         21.34         39.54         4.44 o
  -3   2   9        214.11        214.42         6.65 o
  -2   2   9        502.11        470.87         8.57 o
  -1   2   9      14470.17      15204.57       241.11 o
   0   2   9       4566.68       4650.54        51.35 o
   1   2   9          0.98          7.22         2.70 o
   2   2   9        681.14        758.88        16.58 o
   3   2   9       2864.82       2988.04        70.06 o
   4   2   9       1870.06       1797.50        32.27 o
   5   2   9       2544.72       2383.37        31.10 o
   6   2   9       1430.92       1361.20        21.82 o
   7   2   9         51.85         49.92         7.61 o
   8   2   9        574.69        589.60        21.86 o
   9   2   9         58.39         72.56        13.18 o
 -10   3   9        847.33        890.28        27.28 o
  -9   3   9          1.07         -5.97        10.55 o
  -8   3   9         45.87         24.43         8.35 o
  -7   3   9        269.97        283.92        12.36 o
  -6   3   9       1361.61       1403.61        22.56 o
  -5   3   9        347.56        281.47         5.94 o
  -4   3   9        175.50        141.52         7.84 o
  -3   3   9       1378.24       1447.86        16.82 o
  -2   3   9       1219.45       1214.76        16.08 o
  -1   3   9        165.16        140.17         4.99 o
   0   3   9        109.59         75.74         4.77 o
   1   3   9       1280.08       1368.70        18.84 o
   2   3   9       7676.14       8029.48       100.32 o
   3   3   9       2766.82       2892.18        38.84 o
   4   3   9        475.06        491.37        17.41 o
   5   3   9       2044.57       1915.07        26.13 o
   6   3   9        345.92        328.84        11.46 o
   7   3   9        572.01        550.05        16.83 o
   8   3   9         26.16         38.44         9.15 o
   9   3   9         14.74         29.47        11.99 o
 -10   4   9        313.14        344.08        38.56 o
  -9   4   9          0.38         -5.54        10.80 o
  -8   4   9          0.93         -9.04         9.04 o
  -7   4   9        177.46        161.58        12.69 o
  -6   4   9        413.25        425.28        12.10 o
  -5   4   9       1278.25       1326.38        20.66 o
  -4   4   9       1008.52       1060.11        18.70 o
  -3   4   9          0.78          5.15         2.31 o
  -2   4   9       1245.71       1293.17        32.22 o
  -1   4   9        471.19        413.02         6.63 o
   0   4   9       2594.69       2355.98        27.74 o
   1   4   9         64.68         55.40         4.56 o
   2   4   9          2.83          5.53         3.16 o
   3   4   9      18908.68      20281.19       367.78 o
   4   4   9         39.58         27.58         4.99 o
   5   4   9       1372.99       1293.98        21.57 o
   6   4   9       1246.11       1226.84        20.30 o
   7   4   9        867.62        820.74        18.28 o
   8   4   9        293.52        292.73        14.19 o
   9   4   9        172.92        160.12        13.33 o
  -9   5   9         25.54         56.15        10.49 o
  -8   5   9        120.58        120.41         7.28 o
  -7   5   9         24.75         21.11         4.81 o
  -6   5   9        210.09        205.20         6.63 o
  -5   5   9        444.19        438.16        11.21 o
  -4   5   9        736.08        729.91        12.44 o
  -3   5   9       3531.10       3670.91        37.83 o
  -2   5   9      15458.68      16641.00       179.27 o
  -1   5   9       2787.87       2901.02        29.80 o
   0   5   9       4362.97       4567.19        51.02 o
   1   5   9       3199.49       3421.01        38.94 o
   2   5   9        492.40        518.43        12.57 o
   3   5   9        253.46        275.75         7.74 o
   4   5   9       6737.45       7046.95        78.59 o
   5   5   9        554.61        465.95        11.04 o
   6   5   9        242.26        292.73        14.84 o
   7   5   9        182.57        216.09        11.06 o
   8   5   9         40.64         36.65        12.16 o
   9   5   9        133.25        207.01        15.37 o
  -9   6   9         27.38         32.01         9.59 o
  -8   6   9          2.33          7.87         5.29 o
  -7   6   9          3.80          0.39         4.01 o
  -6   6   9         51.20         58.48         5.93 o
  -5   6   9        460.23        437.27        10.91 o
  -4   6   9         52.93         32.96         3.79 o
  -3   6   9        813.22        866.73        12.26 o
  -2   6   9        444.60        468.12         9.06 o
  -1   6   9       7160.63       7119.52        77.34 o
   0   6   9      12019.52      11996.91       128.58 o
   1   6   9       5632.74       5427.20        69.00 o
   2   6   9       1224.47       1305.89        19.70 o
   3   6   9        874.47        934.02        15.28 o
   4   6   9        569.85        600.75        11.33 o
   5   6   9       1403.80       1378.99        20.28 o
   6   6   9       1236.24       1212.51        19.94 o
   7   6   9        274.42        275.52        11.85 o
   8   6   9         21.26         39.35         8.64 o
   9   6   9         65.78         61.92        10.64 o
  -9   7   9        840.59        862.47        18.88 o
  -8   7   9         91.78         88.40         6.93 o
  -7   7   9          6.10         -6.70         6.70 o
  -6   7   9        175.58        142.36         8.44 o
  -5   7   9        841.56        847.69        15.45 o
  -4   7   9         95.91         84.56         5.59 o
  -3   7   9          7.01         16.28         2.98 o
  -2   7   9        668.07        747.25        11.59 o
  -1   7   9       7184.59       7175.93        70.19 o
   0   7   9        177.21        158.67         5.68 o
   1   7   9        499.98        552.80        10.86 o
   2   7   9       4895.01       5246.09        67.30 o
   3   7   9        336.81        306.17        10.50 o
   4   7   9        839.87        779.05        12.94 o
   5   7   9          4.85         13.75         4.35 o
   6   7   9        902.40        957.34        21.52 o
   7   7   9        122.96        133.03         9.18 o
   8   7   9          1.57         -1.81         7.65 o
   9   7   9         17.04          6.58        21.55 o
  -9   8   9          5.51          5.63         9.17 o
  -8   8   9        187.49        186.44         8.88 o
  -7   8   9          0.11         -6.18         6.18 o
  -6   8   9       2104.40       1997.72        28.81 o
  -5   8   9       1067.40       1118.71        24.62 o
  -4   8   9        518.49        510.70        11.36 o
  -3   8   9       2664.38       2730.92        29.31 o
  -2   8   9        336.25        299.82         6.62 o
  -1   8   9          1.78         14.73         2.96 o
   0   8   9       3049.49       2913.14        39.02 o
   1   8   9       1938.40       1843.01        26.45 o
   2   8   9        790.26        709.66        12.75 o
   3   8   9         50.20         58.27         4.13 o
   4   8   9         47.18         46.90         4.11 o
   5   8   9         34.71         41.85         7.16 o
   6   8   9         50.41         50.92         5.53 o
   7   8   9          0.05         -0.78         5.63 o
   8   8   9         41.99         49.59         7.14 o
   9   8   9        248.19        282.19        50.48 o
  -9   9   9         71.65         69.30         8.54 o
  -8   9   9        315.85        278.27        12.32 o
  -7   9   9        204.40        180.51        13.23 o
  -6   9   9       2118.69       2122.93        30.06 o
  -5   9   9        584.79        553.97        46.56 o
  -4   9   9        140.15        132.74         5.40 o
  -3   9   9        148.43        196.39         5.82 o
  -2   9   9         21.94         46.03         4.24 o
  -1   9   9        391.34        345.19         7.05 o
   0   9   9        190.98        203.57         6.25 o
   1   9   9        547.81        516.89        16.10 o
   2   9   9        231.28        218.33         6.94 o
   3   9   9        213.10        218.96        11.61 o
   4   9   9        459.26        455.87         9.48 o
   5   9   9        575.08        509.42        16.49 o
   6   9   9       1170.31       1167.24        18.71 o
   7   9   9         25.38         13.24         4.81 o
   8   9   9        262.15        268.20        33.51 o
   9   9   9         67.73         65.29        30.02 o
  -9  10   9        155.66        141.89        18.37 o
  -8  10   9        257.23        275.23        20.48 o
  -7  10   9        927.57        939.95        18.09 o
  -6  10   9        259.44        216.15        14.08 o
  -5  10   9        366.12        369.43        55.26 o
  -4  10   9       1918.91       1909.54        24.22 o
  -3  10   9         20.66         10.45         4.61 o
  -2  10   9        517.90        493.26         7.73 o
  -1  10   9       1047.20       1049.49        15.29 o
   0  10   9       1200.63       1104.29        15.73 o
   1  10   9         39.27         44.11         4.67 o
   2  10   9        357.33        291.09        10.25 o
   3  10   9        201.74        174.24         7.02 o
   4  10   9        207.91        229.99         6.05 o
   5  10   9       3901.85       3750.73        79.77 o
   6  10   9        151.75        180.27        11.81 o
   7  10   9        137.91        130.52        20.02 o
   8  10   9        143.12        152.86        21.21 o
  -9  11   9         45.19         71.07        21.92 o
  -8  11   9         89.87         97.52        17.24 o
  -7  11   9          7.59         13.66         6.09 o
  -6  11   9        277.72        264.90        17.31 o
  -5  11   9          0.67         -4.39        20.45 o
  -4  11   9       2140.70       2002.94        25.54 o
  -3  11   9        411.15        390.00         8.62 o
  -2  11   9          0.49          8.22         3.10 o
  -1  11   9          2.64         -1.37         4.63 o
   0  11   9        627.55        578.00        10.49 o
   1  11   9       3152.04       3262.66        38.17 o
   2  11   9        251.14        224.94         7.90 o
   3  11   9        596.50        588.69        14.62 o
   4  11   9        183.01        174.79         8.70 o
   5  11   9        800.99        759.06        30.02 o
   6  11   9          0.56         19.26        10.93 o
   7  11   9          7.07          0.61        14.43 o
   8  11   9         50.84         36.63        19.90 o
  -9  12   9          2.15         37.42        32.20 o
  -8  12   9        493.23        568.39        65.87 o
  -7  12   9        321.12        339.23        22.46 o
  -6  12   9        948.57        992.48        29.98 o
  -5  12   9       1972.80       2050.39        67.01 o
  -4  12   9       2267.80       2367.45        34.78 o
  -3  12   9        517.65        505.27        13.04 o
  -2  12   9         32.68         39.19         3.74 o
  -1  12   9        390.86        443.67        11.36 o
   0  12   9       2294.12       2418.03        29.90 o
   1  12   9        449.98        466.58         9.44 o
   2  12   9          2.24          4.88         3.09 o
   3  12   9         77.40         89.00         6.72 o
   4  12   9        117.50        101.69        10.88 o
   5  12   9         25.06         12.18        19.15 o
   6  12   9        190.96        203.95        16.89 o
   7  12   9         27.19         63.64        16.07 o
   8  12   9         87.23        161.00        43.51 o
  -9  13   9         50.66         63.40        22.78 o
  -8  13   9          1.50         24.04        13.25 o
  -7  13   9         33.93         43.78        21.32 o
  -6  13   9        564.83        564.71        23.91 o
  -5  13   9       1111.77       1166.06        20.55 o
  -4  13   9        622.18        603.80        13.65 o
  -3  13   9          5.20         -0.57         3.58 o
  -2  13   9       5475.08       5602.74        82.87 o
  -1  13   9        502.40        550.08        13.28 o
   0  13   9        295.58        283.63         8.12 o
   1  13   9          8.78          6.60         3.36 o
   2  13   9        130.36        136.42         5.82 o
   3  13   9         67.36         56.62         5.96 o
   4  13   9         98.93         99.59         9.57 o
   5  13   9       1025.13        978.20        47.87 o
   6  13   9        708.47        688.54        52.65 o
   7  13   9        116.73        153.92        23.93 o
   8  13   9         46.10         85.63        25.67 o
  -8  14   9          0.29         10.30        16.85 o
  -7  14   9         63.48         82.62        22.63 o
  -6  14   9       1492.80       1520.11        99.21 o
  -5  14   9        100.69        118.38         7.91 o
  -4  14   9       2378.43       2376.98        35.69 o
  -3  14   9         45.15         60.48         6.66 o
  -2  14   9       3245.61       3341.82        35.91 o
  -1  14   9        956.77        952.82        18.34 o
   0  14   9         33.83         23.40         4.41 o
   1  14   9         24.55         23.51         4.09 o
   2  14   9         85.89         60.25         5.84 o
   3  14   9        509.15        529.54        11.68 o
   4  14   9       1428.89       1384.62        33.94 o
   5  14   9        136.89        171.45        26.98 o
   6  14   9        453.59        456.03        42.64 o
   7  14   9        310.49        326.73        26.11 o
   8  14   9          0.46         14.32        19.90 o
  -8  15   9        328.63        356.54        23.24 o
  -7  15   9        122.25        110.53        20.89 o
  -6  15   9        488.89        455.68        40.47 o
  -5  15   9       1038.23       1075.81        19.80 o
  -4  15   9       1137.34       1092.44        51.75 o
  -3  15   9       3882.73       4093.56        47.95 o
  -2  15   9         40.01         35.52         4.91 o
  -1  15   9        457.04        418.78        12.55 o
   0  15   9       1081.74       1162.23        20.93 o
   1  15   9        725.09        754.86        13.01 o
   2  15   9        522.08        501.44         9.65 o
   3  15   9        235.39        264.36        12.37 o
   4  15   9       1296.03       1167.11        20.55 o
   5  15   9        176.05        181.89        26.11 o
   6  15   9         15.70         21.76        27.85 o
   7  15   9         67.20         68.24        17.46 o
   8  15   9        256.38        257.47        35.63 o
  -8  16   9         13.56         -9.57        22.63 o
  -7  16   9          4.00         23.42        20.89 o
  -6  16   9        217.53        210.41        13.14 o
  -5  16   9         83.99         83.48         6.99 o
  -4  16   9        259.42        235.51        11.77 o
  -3  16   9         34.07         39.14         4.95 o
  -2  16   9        139.27        136.28         7.39 o
  -1  16   9         26.96         13.20         5.69 o
   0  16   9        575.46        608.78        14.55 o
   1  16   9         30.67         25.18         4.49 o
   2  16   9          9.14         -1.31         5.18 o
   3  16   9         16.39         18.38         6.18 o
   4  16   9        268.99        201.52        18.58 o
   5  16   9         79.16         80.26        11.51 o
   6  16   9          6.92          4.55        12.53 o
   7  16   9        127.83        176.25        21.35 o
  -8  17   9         14.89         -2.61        21.76 o
  -7  17   9         22.58         29.09         9.97 o
  -6  17   9         66.10         63.66        24.37 o
  -5  17   9        730.27        749.00        16.48 o
  -4  17   9       2728.06       2645.45        39.73 o
  -3  17   9        603.93        598.58        12.40 o
  -2  17   9       2758.93       2823.81        35.40 o
  -1  17   9        521.75        477.70        14.08 o
   0  17   9        106.04        105.36         7.83 o
   1  17   9        424.13        455.75        18.72 o
   2  17   9          0.62         -1.78         5.63 o
   3  17   9          2.52         -6.13        10.88 o
   4  17   9        573.14        525.69        12.94 o
   5  17   9        836.75        768.93        26.40 o
   6  17   9        170.17        178.61        17.56 o
   7  17   9        465.18        540.48        24.08 o
  -8  18   9          4.66         29.59        24.37 o
  -7  18   9          6.68          2.10        11.03 o
  -6  18   9        146.78        120.08        11.47 o
  -5  18   9        387.42        345.58        36.12 o
  -4  18   9         23.67         30.86         6.31 o
  -3  18   9        666.28        593.86        15.27 o
  -2  18   9         60.54         71.43         6.39 o
  -1  18   9       1240.47       1188.76        22.83 o
   0  18   9        182.99        195.64        21.17 o
   1  18   9         10.33         -1.11         7.67 o
   2  18   9         27.74         27.98         5.85 o
   3  18   9        175.55        171.74        10.23 o
   4  18   9        286.65        278.07        11.18 o
   5  18   9         68.59         81.57        13.43 o
   6  18   9          0.79         -0.71        14.62 o
   7  18   9          0.00         24.04        16.16 o
  -7  19   9         95.75         97.81        12.94 o
  -6  19   9          0.23         -7.86        12.92 o
  -5  19   9         70.63         93.81        12.35 o
  -4  19   9         22.59         29.78         6.89 o
  -3  19   9       1954.64       1930.85        32.52 o
  -2  19   9        409.26        407.32        13.73 o
  -1  19   9       3812.52       3864.62        47.27 o
   0  19   9          3.74         -6.00         6.00 o
   1  19   9          0.52         -5.22        10.44 o
   2  19   9       1616.64       1564.11        24.23 o
   3  19   9         97.51        107.09         8.03 o
   4  19   9         42.18         48.78         5.93 o
   5  19   9       1646.33       1691.77        41.50 o
   6  19   9         50.83         49.43        28.72 o
   7  19   9         86.83         90.94        25.24 o
  -7  20   9        117.56        107.66        15.06 o
  -6  20   9          1.70        -10.48        10.48 o
  -5  20   9          7.60          7.45         6.08 o
  -4  20   9         51.49         51.58         7.54 o
  -3  20   9        292.94        300.37        20.34 o
  -2  20   9        191.49        215.72        14.41 o
  -1  20   9        384.53        362.67        12.25 o
   0  20   9          0.25         16.17        11.31 o
   1  20   9        762.33        702.40        18.67 o
   2  20   9          1.27         -4.45         5.76 o
   3  20   9          1.46         -5.63         5.63 o
   4  20   9        141.14        139.96         9.15 o
   5  20   9          3.00         39.82        29.15 o
   6  20   9         53.75         62.24        20.21 o
  -7  21   9         24.57          1.74        25.24 o
  -6  21   9         34.64          9.86        11.82 o
  -5  21   9        143.70        142.34        14.88 o
  -4  21   9         49.38         34.86         7.54 o
  -3  21   9        481.14        490.67        16.20 o
  -2  21   9         11.95         10.98         6.39 o
  -1  21   9       1342.19       1367.55        22.54 o
   0  21   9        436.79        515.21        29.59 o
   1  21   9        229.43        174.34        11.20 o
   2  21   9         45.68         49.12         8.58 o
   3  21   9         21.19          7.60         6.50 o
   4  21   9         68.95         69.83         6.93 o
   5  21   9        309.62        369.54        23.50 o
   6  21   9        172.54        201.72        20.48 o
  -6  22   9        229.70        223.38        20.45 o
  -5  22   9         21.59         23.30        13.29 o
  -4  22   9          8.69          0.14         7.74 o
  -3  22   9         49.22         56.22         9.01 o
  -2  22   9        288.79        300.74        25.12 o
  -1  22   9        510.35        481.71        22.19 o
   0  22   9       1179.94       1223.70        26.31 o
   1  22   9         43.68         18.30        10.14 o
   2  22   9         51.64         55.52         9.52 o
   3  22   9        377.94        334.96        13.94 o
   4  22   9        127.73        124.72         8.39 o
   5  22   9         23.88         13.61        10.81 o
   6  22   9         18.94         24.37        44.38 o
  -6  23   9         44.78         20.36        13.03 o
  -5  23   9         29.39         16.54        20.89 o
  -4  23   9         95.53         96.77        11.07 o
  -3  23   9         20.54         21.96        16.54 o
  -2  23   9       1890.52       1946.20        32.46 o
  -1  23   9         58.85         43.25        11.71 o
   0  23   9         14.18         31.09         8.42 o
   1  23   9         19.04          3.42         9.87 o
   2  23   9        141.01        163.33        16.73 o
   3  23   9        181.66        183.35        12.37 o
   4  23   9          3.58          2.87        10.98 o
   5  23   9        831.41        845.14        43.06 o
  -6  24   9          4.46        -20.89        28.72 o
  -5  24   9          0.14         -7.40         7.40 o
  -4  24   9        606.93        621.89        22.05 o
  -3  24   9        366.92        381.86        19.43 o
  -2  24   9          2.50         14.92         8.83 o
  -1  24   9       1225.83       1155.90        22.49 o
   0  24   9         71.64        103.57        13.49 o
   1  24   9          0.70        -10.08        10.08 o
   2  24   9        272.66        276.12        17.26 o
   3  24   9        316.16        283.27        16.72 o
   4  24   9          7.24         13.16        11.92 o
  -5  25   9         77.61         67.59        16.31 o
  -4  25   9         28.53         51.13        16.16 o
  -3  25   9        577.85        567.02        19.51 o
  -2  25   9          9.79          0.08        11.87 o
  -1  25   9         17.73         24.60         9.64 o
   0  25   9       2416.44       2377.75        35.62 o
   1  25   9         33.40          3.00        11.65 o
   2  25   9        523.57        548.67        21.66 o
   3  25   9         13.01         19.97        18.47 o
   4  25   9          0.33          1.21         7.24 o
   5  25   9         15.86         -1.74        49.61 o
  -5  26   9          5.03         25.24        26.11 o
  -4  26   9         20.81         51.35        13.34 o
  -3  26   9        170.52        200.90        13.78 o
  -2  26   9          0.64         -3.67        10.69 o
  -1  26   9         96.32         77.96        11.29 o
   0  26   9          0.05          6.75        10.32 o
   1  26   9        408.59        383.10        18.11 o
   2  26   9         29.22          8.95        12.76 o
   3  26   9          8.41         30.09        15.06 o
   4  26   9          0.06        -41.77        44.38 o
  -4  27   9          1.36         13.14        18.43 o
  -3  27   9         13.40         20.57        11.98 o
  -2  27   9        168.25        200.32        17.88 o
  -1  27   9          0.01         -6.66        11.83 o
   0  27   9        447.72        399.04        20.11 o
   1  27   9         73.27         78.60        12.06 o
   2  27   9       2356.79       2522.54        46.62 o
   3  27   9        216.03        212.36        16.16 o
  -3  28   9         96.03        124.67        18.03 o
  -2  28   9         82.23         93.74        13.93 o
  -1  28   9         19.53         58.19        13.63 o
   0  28   9         81.30         48.66        13.95 o
   1  28   9         60.46         62.79        16.08 o
   2  28   9        900.58        997.40        31.90 o
   3  28   9        379.79        486.49        59.18 o
  -2  29   9        743.31        813.19        38.44 o
  -1  29   9         71.91         72.69        15.54 o
   0  29   9          0.84         23.73        15.08 o
   1  29   9        113.16        137.80        16.67 o
   2  29   9        281.84        216.20        47.87 o
 -10   0  10        200.07        177.20        23.80 o
  -8   0  10        304.76        234.89        19.82 o
  -6   0  10          3.18         -5.57         7.53 o
  -4   0  10        334.21        365.39        12.96 o
  -2   0  10        230.25        183.48         4.85 o
   0   0  10        908.56        955.92        18.46 o
   2   0  10       6569.91       6900.10       117.05 o
   4   0  10        117.54        100.95        10.44 o
   6   0  10        985.12        879.88        24.04 o
   8   0  10          0.38         -4.80        18.71 o
 -10   1  10          0.13         18.54        16.08 o
  -9   1  10         13.83         30.42        11.67 o
  -8   1  10        143.83        132.56        13.69 o
  -7   1  10        139.94        100.39        10.05 o
  -6   1  10        331.45        348.52        11.73 o
  -5   1  10        918.11        879.81        16.11 o
  -4   1  10        122.45        100.29         6.04 o
  -3   1  10       7524.27       7966.83        87.03 o
  -2   1  10       1894.95       2048.09        21.79 o
  -1   1  10         20.58         25.59         3.24 o
   0   1  10       2054.79       2278.25        26.98 o
   1   1  10        358.96        391.79         7.61 o
   2   1  10      11303.37      12009.43       128.69 o
   3   1  10         22.30         17.20         9.57 o
   4   1  10       3159.98       3451.71        56.92 o
   5   1  10        407.88        393.69        10.67 o
   6   1  10       2480.00       2358.32        32.20 o
   7   1  10        470.17        449.78        14.52 o
   8   1  10        165.92        171.78        14.35 o
   9   1  10        358.10        370.41        19.31 o
 -10   2  10          5.14         21.00        16.09 o
  -9   2  10        203.86        258.20        15.50 o
  -8   2  10        110.92        111.74        10.17 o
  -7   2  10       1104.64       1032.01        22.68 o
  -6   2  10          0.13         -1.79         5.72 o
  -5   2  10         14.31          1.82         5.09 o
  -4   2  10          0.38          4.04         2.76 o
  -3   2  10          0.59         -2.69         3.26 o
  -2   2  10        425.05        372.72         6.26 o
  -1   2  10       3700.89       3695.41        41.88 o
   0   2  10       2276.53       2231.03        26.54 o
   1   2  10       2680.98       2693.77        31.44 o
   2   2  10       6972.36       7180.83        89.69 o
   3   2  10        647.57        706.19        13.04 o
   4   2  10        963.83       1031.60        21.51 o
   5   2  10         92.06         97.21         6.41 o
   6   2  10         66.17         62.98         8.67 o
   7   2  10          6.12          7.25         7.41 o
   8   2  10        925.46        951.58        30.15 o
   9   2  10        106.38         88.21        13.55 o
 -10   3  10         33.48         20.02        37.86 o
  -9   3  10         31.90         26.31         5.37 o
  -8   3  10        238.64        211.24        14.06 o
  -7   3  10        199.96        188.87        10.78 o
  -6   3  10        192.17        177.81         7.60 o
  -5   3  10       1902.11       1925.68        27.03 o
  -4   3  10         61.14         65.81         5.25 o
  -3   3  10       3786.59       3856.90        44.95 o
  -2   3  10        594.34        565.21         8.22 o
  -1   3  10        111.21         96.79         4.89 o
   0   3  10          8.52         11.20         2.80 o
   1   3  10          5.46         -2.64         2.64 o
   2   3  10       2828.54       3037.84        40.52 o
   3   3  10       3677.42       3878.77        50.90 o
   4   3  10         63.95         50.44         6.96 o
   5   3  10       1231.32       1198.33        22.99 o
   6   3  10       1837.38       1845.89        26.87 o
   7   3  10        223.46        232.24        12.78 o
   8   3  10        531.32        552.43        18.10 o
   9   3  10        139.45        150.46        13.97 o
  -9   4  10          2.51         -8.58         8.58 o
  -8   4  10        524.02        482.60        11.96 o
  -7   4  10        186.11        181.77         8.89 o
  -6   4  10       1644.53       1645.32        25.84 o
  -5   4  10        113.64        126.03        11.68 o
  -4   4  10        293.33        250.53         5.97 o
  -3   4  10        202.86        208.42         6.68 o
  -2   4  10      17224.29      17282.65       284.14 o
  -1   4  10         15.66         17.84         4.92 o
   0   4  10       1436.38       1369.26        17.84 o
   1   4  10       2729.84       2813.72        32.96 o
   2   4  10          1.81          4.86         3.32 o
   3   4  10        627.74        540.01        11.03 o
   4   4  10        300.90        251.40        10.03 o
   5   4  10          0.49         -0.15         4.67 o
   6   4  10       3193.70       3070.10        45.47 o
   7   4  10        101.92         93.90         8.64 o
   8   4  10        500.66        507.06        17.59 o
   9   4  10         81.11        121.92        13.80 o
  -9   5  10          2.78         -6.33         6.33 o
  -8   5  10        168.91        168.53         7.67 o
  -7   5  10        117.80        103.09         8.68 o
  -6   5  10       1970.36       1967.47        31.47 o
  -5   5  10         76.75         68.82         5.91 o
  -4   5  10         66.31         39.62         3.34 o
  -3   5  10         51.08         55.93         3.52 o
  -2   5  10        847.63        832.75        14.38 o
  -1   5  10       4675.37       5087.79        50.43 o
   0   5  10       1016.67       1016.05        15.83 o
   1   5  10       1813.20       1874.89        23.26 o
   2   5  10          0.00          5.70         3.16 o
   3   5  10        220.10        205.75         8.53 o
   4   5  10        849.89        909.89        30.46 o
   5   5  10        774.03        827.45        14.90 o
   6   5  10         59.25         45.76         6.27 o
   7   5  10          1.41          1.22         8.42 o
   8   5  10          2.54          9.10         9.24 o
   9   5  10         45.66         64.64        12.55 o
  -9   6  10         97.93         73.89        11.87 o
  -8   6  10         80.02         57.77         9.23 o
  -7   6  10        365.39        345.26        13.55 o
  -6   6  10         19.44         24.18         6.11 o
  -5   6  10        251.64        209.33         9.02 o
  -4   6  10        165.91        166.09         8.89 o
  -3   6  10          0.00          1.37         2.55 o
  -2   6  10       4850.65       5029.94        56.94 o
  -1   6  10       2986.24       3083.28        31.97 o
   0   6  10       3688.58       3680.29        42.21 o
   1   6  10       1489.08       1435.05        21.59 o
   2   6  10       1589.89       1720.69        24.91 o
   3   6  10       1600.33       1628.75        25.74 o
   4   6  10        576.55        639.83        15.47 o
   5   6  10         15.44         16.07         4.84 o
   6   6  10        856.79        769.66        16.63 o
   7   6  10        873.31        869.20        18.28 o
   8   6  10        378.81        399.70        16.13 o
   9   6  10          5.36         15.21        12.72 o
  -9   7  10        157.37        112.82        11.58 o
  -8   7  10          0.35         -8.03         8.17 o
  -7   7  10        556.21        492.93        16.86 o
  -6   7  10        233.17        211.06        10.55 o
  -5   7  10         23.15         22.85         5.42 o
  -4   7  10       2253.36       2336.57        26.20 o
  -3   7  10         82.96         87.98         4.65 o
  -2   7  10       7921.17       8685.21        95.26 o
  -1   7  10       2514.59       2578.95        33.71 o
   0   7  10        609.51        708.64        11.53 o
   1   7  10        148.51        125.58         6.18 o
   2   7  10        246.32        284.40         7.95 o
   3   7  10        100.52        113.25         6.11 o
   4   7  10        685.57        710.58        18.71 o
   5   7  10        243.54        261.29         9.10 o
   6   7  10       1673.87       1582.33        24.04 o
   7   7  10          0.38          4.56         6.70 o
   8   7  10        159.78        192.11        12.02 o
   9   7  10         18.78         12.31        29.15 o
  -9   8  10         38.13         23.63        10.13 o
  -8   8  10          4.85         -7.35         7.81 o
  -7   8  10          0.56         -9.92         9.92 o
  -6   8  10        267.87        265.14        10.90 o
  -5   8  10         34.53         21.63         6.02 o
  -4   8  10       1035.81        998.09        13.61 o
  -3   8  10         69.26         49.74         4.19 o
  -2   8  10       1358.91       1357.92        18.86 o
  -1   8  10         74.21         68.43         3.88 o
   0   8  10       1883.75       1890.38        27.12 o
   1   8  10        206.38        228.67         7.69 o
   2   8  10       2304.49       2474.21        34.12 o
   3   8  10          4.29          0.23         5.18 o
   4   8  10        429.04        457.51        10.68 o
   5   8  10        400.91        392.52        13.82 o
   6   8  10        421.06        386.47        11.59 o
   7   8  10        324.60        318.99        12.32 o
   8   8  10        451.13        471.91        15.26 o
   9   8  10         25.92         24.74        23.72 o
  -9   9  10       1328.43       1361.91        27.51 o
  -8   9  10        260.77        310.44        17.99 o
  -7   9  10         20.59         11.99        11.74 o
  -6   9  10       2327.00       2219.90        32.11 o
  -5   9  10        268.92        253.48        15.13 o
  -4   9  10       1134.99       1108.21        14.81 o
  -3   9  10        592.58        585.54         9.62 o
  -2   9  10        315.72        270.36         7.71 o
  -1   9  10          0.25         -0.97         2.94 o
   0   9  10         14.66         27.48         4.17 o
   1   9  10        130.07        132.05         8.15 o
   2   9  10        103.43        106.00         5.99 o
   3   9  10        336.93        314.43         8.67 o
   4   9  10         77.53         89.93         4.90 o
   5   9  10        937.69        943.80        17.73 o
   6   9  10       1412.97       1414.12        21.82 o
   7   9  10        170.27        193.32         9.08 o
   8   9  10        320.34        317.75        25.70 o
  -9  10  10        297.01        306.61        24.35 o
  -8  10  10         81.56        106.42        13.26 o
  -7  10  10         80.91         81.71         7.46 o
  -6  10  10          0.37          8.02         5.96 o
  -5  10  10       2976.12       3191.89        43.96 o
  -4  10  10        714.15        777.05        11.89 o
  -3  10  10       2181.40       2165.24        22.08 o
  -2  10  10       1479.16       1750.40        23.44 o
  -1  10  10         19.69         20.42         3.80 o
   0  10  10         34.04         30.88         3.88 o
   1  10  10        284.49        279.88        10.76 o
   2  10  10        169.58        185.82         7.33 o
   3  10  10       3879.04       4144.33        54.68 o
   4  10  10          4.30          0.39         3.22 o
   5  10  10        999.79        975.50        17.22 o
   6  10  10        668.40        647.46        13.21 o
   7  10  10         39.81         43.20        18.71 o
   8  10  10        248.83        279.25        36.12 o
  -9  11  10        322.86        335.69        44.38 o
  -8  11  10         21.59         28.70        12.92 o
  -7  11  10       1288.06       1302.13        22.55 o
  -6  11  10        197.60        233.46        10.91 o
  -5  11  10        877.34        845.62        13.04 o
  -4  11  10         61.96         55.03         4.30 o
  -3  11  10       1994.23       2008.74        20.97 o
  -2  11  10         30.29         28.23         5.65 o
  -1  11  10          4.51          6.19         3.77 o
   0  11  10          7.14          6.05         5.26 o
   1  11  10         31.65         28.15         3.88 o
   2  11  10        537.29        551.91        14.62 o
   3  11  10       2403.46       2304.10        40.64 o
   4  11  10         87.70         81.50         5.24 o
   5  11  10        794.54        762.52        16.32 o
   6  11  10        361.65        378.34        21.41 o
   7  11  10        100.22         75.42        16.21 o
   8  11  10         85.96         93.27        31.33 o
  -9  12  10        218.87        269.48        26.15 o
  -8  12  10         82.59        106.51        29.59 o
  -7  12  10         75.22         58.22        11.80 o
  -6  12  10         45.94         62.38         9.30 o
  -5  12  10       1020.62       1016.04        15.53 o
  -4  12  10        221.87        200.86         7.27 o
  -3  12  10        281.24        272.84         7.18 o
  -2  12  10        970.96        974.12        13.57 o
  -1  12  10       1928.18       1827.77        28.56 o
   0  12  10         10.71          3.62         3.46 o
   1  12  10        247.27        235.65         9.24 o
   2  12  10          0.01         -1.74         3.77 o
   3  12  10       3094.68       3001.16        40.34 o
   4  12  10         31.97         24.83         5.58 o
   5  12  10        154.49        148.94        13.99 o
   6  12  10          4.16         -0.87        11.19 o
   7  12  10         56.19         40.05        20.45 o
   8  12  10         63.58         73.90        39.60 o
  -9  13  10        355.43        454.29        46.13 o
  -8  13  10        131.24        120.63        15.20 o
  -7  13  10        304.33        323.46        19.54 o
  -6  13  10        338.63        341.24        16.46 o
  -5  13  10        789.24        787.85        16.48 o
  -4  13  10       1413.49       1428.15        21.45 o
  -3  13  10       1913.54       2018.28        23.57 o
  -2  13  10       1780.51       1869.47        22.10 o
  -1  13  10        848.19        713.23        15.43 o
   0  13  10          0.00         -3.60         3.60 o
   1  13  10       1573.68       1484.59        20.32 o
   2  13  10       1387.10       1360.21        18.72 o
   3  13  10        126.88        125.75         9.17 o
   4  13  10        859.01        820.63        21.32 o
   5  13  10         32.24         18.28        10.28 o
   6  13  10         88.14         92.80        14.33 o
   7  13  10          0.16         -1.37        14.33 o
   8  13  10          2.40         35.89        19.90 o
  -8  14  10        152.58        245.89        45.85 o
  -7  14  10         18.25         22.53        11.17 o
  -6  14  10        141.18        147.64        13.06 o
  -5  14  10       2038.34       2085.46        32.49 o
  -4  14  10       1203.90       1256.13        24.87 o
  -3  14  10        529.27        542.43        13.81 o
  -2  14  10          7.67         15.02         4.24 o
  -1  14  10         12.28          5.43         4.96 o
   0  14  10         71.47         82.06         5.48 o
   1  14  10       1427.87       1355.18        19.12 o
   2  14  10       1117.02       1091.46        16.03 o
   3  14  10       1070.01       1006.18        21.30 o
   4  14  10       3776.19       3648.62        52.14 o
   5  14  10        282.80        303.02        41.77 o
   6  14  10        186.12        218.48        19.15 o
   7  14  10         53.15         57.84        16.57 o
   8  14  10         36.07         38.75        50.48 o
  -8  15  10         10.65         11.72        14.13 o
  -7  15  10        241.06        248.13        28.42 o
  -6  15  10        402.13        394.83        17.91 o
  -5  15  10        190.04        192.30        12.09 o
  -4  15  10        129.80        107.40        10.17 o
  -3  15  10         18.64         22.59         4.57 o
  -2  15  10        384.56        369.00        11.84 o
  -1  15  10       1277.49       1267.16        32.61 o
   0  15  10       2340.91       2329.76        29.89 o
   1  15  10         40.84         54.36         5.15 o
   2  15  10        207.06        181.29         6.80 o
   3  15  10        513.26        494.68        11.73 o
   4  15  10        138.81        121.88         7.40 o
   5  15  10       2032.17       2101.51        48.20 o
   6  15  10         46.47         45.82        12.76 o
   7  15  10          7.41         13.43        17.04 o
   8  15  10          5.37         52.22        53.96 o
  -8  16  10          3.18         11.84        13.81 o
  -7  16  10        118.12        169.58        17.41 o
  -6  16  10        415.48        416.55        17.22 o
  -5  16  10        122.22        144.11        10.54 o
  -4  16  10         38.40         38.68         6.56 o
  -3  16  10         40.42         24.18         6.98 o
  -2  16  10       1245.37       1195.06        16.86 o
  -1  16  10         21.42         17.63         7.95 o
   0  16  10          2.45          7.61         6.62 o
   1  16  10         20.05         15.50         4.64 o
   2  16  10        254.78        253.32         7.97 o
   3  16  10        148.65        176.55         9.04 o
   4  16  10       2489.67       2382.09        31.96 o
   5  16  10        705.55        679.85        19.70 o
   6  16  10          0.02         -7.83        21.32 o
   7  16  10        341.36        307.47        25.76 o
  -8  17  10        787.79        841.42        27.89 o
  -7  17  10        251.44        274.39        25.63 o
  -6  17  10        322.42        309.83        25.03 o
  -5  17  10         15.86         16.93        13.43 o
  -4  17  10         76.77         54.54         6.70 o
  -3  17  10        570.58        642.23        13.11 o
  -2  17  10         27.55         29.72         5.10 o
  -1  17  10        189.15        186.15        10.37 o
   0  17  10        431.20        387.37        12.54 o
   1  17  10       2214.85       2245.63        42.74 o
   2  17  10          4.25         10.32         7.21 o
   3  17  10        693.31        592.23        15.32 o
   4  17  10         67.34         62.20         5.78 o
   5  17  10        458.82        439.47        17.39 o
   6  17  10         55.81         66.85        12.27 o
   7  17  10        111.95        102.64        14.60 o
  -8  18  10         40.12         61.46        23.06 o
  -7  18  10         26.43         29.93        13.05 o
  -6  18  10          1.97         -6.65        13.00 o
  -5  18  10        138.97        151.72         9.80 o
  -4  18  10        321.44        339.86        15.89 o
  -3  18  10        351.23        342.57        11.82 o
  -2  18  10       1471.13       1504.09        20.33 o
  -1  18  10         33.90         46.14        20.02 o
   0  18  10         64.66         51.40         7.63 o
   1  18  10        724.54        729.32        20.48 o
   2  18  10          0.22         -0.68         5.81 o
   3  18  10          9.84         26.11         5.90 o
   4  18  10        627.61        575.08        23.49 o
   5  18  10         15.42         11.49        15.02 o
   6  18  10         56.85         86.21        12.08 o
   7  18  10         18.50         18.57        19.70 o
  -7  19  10        203.45        240.86        16.09 o
  -6  19  10        118.25        101.28        13.41 o
  -5  19  10         41.18         42.42         8.97 o
  -4  19  10         21.57         21.53         7.24 o
  -3  19  10        243.18        258.01        13.31 o
  -2  19  10       1173.56       1068.52        23.21 o
  -1  19  10       1095.86       1146.72        23.19 o
   0  19  10         19.11         12.14         8.21 o
   1  19  10        371.48        354.26        16.23 o
   2  19  10        104.80         91.88         7.40 o
   3  19  10        493.58        484.06        15.88 o
   4  19  10        504.27        441.45        12.15 o
   5  19  10        285.59        289.46        20.02 o
   6  19  10        594.08        591.13        21.85 o
   7  19  10         99.25        129.50        25.62 o
  -7  20  10        171.86        202.87        16.59 o
  -6  20  10         21.76         20.35        13.87 o
  -5  20  10         18.06         20.15         9.40 o
  -4  20  10        119.86         86.84         8.62 o
  -3  20  10        561.78        567.11        15.95 o
  -2  20  10        228.89        250.02        11.79 o
  -1  20  10        235.44        236.31        11.45 o
   0  20  10          4.90          6.41         7.50 o
   1  20  10        540.15        497.60        20.89 o
   2  20  10         61.66         58.08         6.88 o
   3  20  10        114.57        124.33         7.86 o
   4  20  10        656.20        672.38        14.96 o
   5  20  10        229.62        269.05        16.89 o
   6  20  10          0.18         32.58        11.65 o
  -7  21  10         20.81        -12.18        26.98 o
  -6  21  10         32.42          8.37        12.64 o
  -5  21  10          7.34         -5.58         7.26 o
  -4  21  10          3.76          7.28         9.16 o
  -3  21  10        167.51        191.01        20.20 o
  -2  21  10        550.57        536.45        14.47 o
  -1  21  10        336.14        363.13        12.92 o
   0  21  10          0.04         -5.76         9.52 o
   1  21  10         12.14          6.55         9.79 o
   2  21  10          2.56          6.62         8.20 o
   3  21  10        708.38        691.11        15.73 o
   4  21  10        697.71        735.18        15.54 o
   5  21  10         22.29         53.08        15.80 o
   6  21  10        169.48        199.64        22.39 o
  -6  22  10         72.51         66.29        14.58 o
  -5  22  10         74.03         81.34        14.67 o
  -4  22  10        112.25         99.67         9.80 o
  -3  22  10        434.29        446.88        15.00 o
  -2  22  10       2503.89       2512.89        39.40 o
  -1  22  10        599.44        634.37        22.58 o
   0  22  10        237.03        202.32        16.48 o
   1  22  10        114.82        129.22        16.10 o
   2  22  10         82.87         79.93        10.23 o
   3  22  10        484.83        516.96        25.63 o
   4  22  10        280.97        273.48        15.45 o
   5  22  10         17.78         29.87        14.02 o
   6  22  10         42.82         60.92        49.61 o
  -6  23  10        112.79        133.74        17.77 o
  -5  23  10         60.66         63.70         8.86 o
  -4  23  10        118.42        106.91        11.25 o
  -3  23  10       1444.42       1398.73        25.28 o
  -2  23  10       1854.04       1884.65        33.09 o
  -1  23  10       2421.33       2468.45        39.76 o
   0  23  10        184.47        156.56        14.13 o
   1  23  10        739.61        737.44        22.10 o
   2  23  10         11.88          2.95        13.97 o
   3  23  10        147.84        168.41        12.00 o
   4  23  10          8.63          5.03         7.91 o
   5  23  10        103.59         99.08        16.95 o
  -5  24  10        279.78        274.59        17.41 o
  -4  24  10          3.16         23.69        11.31 o
  -3  24  10         63.08         79.80        11.22 o
  -2  24  10        582.43        548.09        20.29 o
  -1  24  10         44.73         67.08         9.74 o
   0  24  10          1.20          7.42         8.85 o
   1  24  10        134.07        138.11        13.34 o
   2  24  10        239.29        256.71        17.68 o
   3  24  10         92.50         74.43        11.30 o
   4  24  10        667.20        671.08        34.04 o
  -5  25  10          2.47        -25.24        25.24 o
  -4  25  10         68.83         73.64        17.51 o
  -3  25  10         28.36         48.78        11.45 o
  -2  25  10        340.84        331.45        16.14 o
  -1  25  10          1.77         11.33         9.78 o
   0  25  10        268.74        327.80        22.02 o
   1  25  10        114.53        107.18        13.86 o
   2  25  10        424.29        420.59        21.06 o
   3  25  10        247.22        240.80        17.21 o
   4  25  10         19.31         66.14        44.38 o
  -4  26  10        607.06        641.55        20.74 o
  -3  26  10        460.65        478.76        22.89 o
  -2  26  10          0.04          3.84        10.76 o
  -1  26  10        575.98        599.43        27.89 o
   0  26  10        158.63        142.16        12.45 o
   1  26  10         38.24         27.48        18.34 o
   2  26  10        131.49        117.02        14.83 o
   3  26  10         25.70         41.35        15.08 o
   4  26  10         69.50        114.88        44.38 o
  -4  27  10        240.25        277.92        55.04 o
  -3  27  10         13.94         -2.04        21.17 o
  -2  27  10         15.65          9.03        12.30 o
  -1  27  10         27.72         27.94        12.39 o
   0  27  10         16.08         -5.30        12.22 o
   1  27  10          1.08         13.97        14.19 o
   2  27  10         36.31         44.74        15.32 o
   3  27  10        333.74        312.61        44.38 o
  -3  28  10        172.36        169.11        17.50 o
  -2  28  10          0.01         13.50        13.87 o
  -1  28  10        591.12        498.94        21.91 o
   0  28  10         61.43         48.38        16.71 o
   1  28  10        121.50        127.26        16.71 o
   2  28  10          1.94         30.91        16.83 o
  -2  29  10        367.25        455.39        30.52 o
  -1  29  10        382.73        425.81        21.61 o
   0  29  10        331.38        333.22        18.59 o
   1  29  10          3.51          7.39        17.46 o
  -9   0  11        845.51        751.51        35.81 o
  -7   0  11        989.70        863.45        26.34 o
  -5   0  11       3708.67       3890.17        67.48 o
  -3   0  11          4.85          5.44         5.22 o
  -1   0  11      27013.73      28667.77       973.41 o
   1   0  11      13997.42      14516.93       229.32 o
   3   0  11       1673.90       1640.49        42.64 o
   5   0  11        771.06        769.00        20.90 o
   7   0  11         40.03         93.12        23.50 o
   9   0  11        491.58        483.42        60.05 o
  -9   1  11       1338.22       1479.99        45.22 o
  -8   1  11          4.82          2.94         8.49 o
  -7   1  11        130.67        106.40         8.75 o
  -6   1  11         41.48         40.43         6.66 o
  -5   1  11        334.28        313.69        10.42 o
  -4   1  11        118.75        102.04         6.81 o
  -3   1  11       1018.30        933.52        14.03 o
  -2   1  11        383.21        347.78         6.27 o
  -1   1  11        704.37        720.21        11.31 o
   0   1  11        134.38         93.53         4.79 o
   1   1  11      14490.69      14775.81       158.17 o
   2   1  11        298.54        241.16         6.83 o
   3   1  11        700.32        701.39        13.39 o
   4   1  11        104.83         92.56         8.27 o
   5   1  11        472.09        456.76        11.60 o
   6   1  11        353.51        333.05        11.95 o
   7   1  11        267.88        245.35        12.49 o
   8   1  11       1117.27       1161.30        25.03 o
   9   1  11        385.93        423.74        32.53 o
  -9   2  11          1.22         -8.20        11.28 o
  -8   2  11        149.60        115.37        12.94 o
  -7   2  11          3.07         -4.92         7.01 o
  -6   2  11        320.51        352.74        12.18 o
  -5   2  11        127.38        112.30         9.48 o
  -4   2  11       2276.61       2520.95        37.13 o
  -3   2  11       1037.19       1195.25        19.26 o
  -2   2  11       2427.53       2575.97        31.86 o
  -1   2  11       2991.54       3170.66        41.58 o
   0   2  11       1168.75       1212.03        16.21 o
   1   2  11       2452.97       2587.81        30.57 o
   2   2  11        139.76        111.63         5.54 o
   3   2  11        728.60        724.95        13.71 o
   4   2  11        266.31        228.42        10.14 o
   5   2  11        575.81        564.27        12.85 o
   6   2  11         66.63         57.36         7.00 o
   7   2  11        259.64        266.83        16.73 o
   8   2  11          3.93         10.26        10.57 o
   9   2  11        357.47        353.04        19.00 o
  -9   3  11          2.10          9.74        11.23 o
  -8   3  11         16.03         13.48         9.51 o
  -7   3  11          0.02         -7.14         7.14 o
  -6   3  11       1666.66       1719.98        49.78 o
  -5   3  11       2326.42       2490.76        28.50 o
  -4   3  11        988.82        953.20        15.20 o
  -3   3  11         11.87         17.96         4.17 o
  -2   3  11        946.90        840.30        10.93 o
  -1   3  11       3673.36       3644.90        41.66 o
   0   3  11          6.13          7.68         3.00 o
   1   3  11        176.92        146.41         5.61 o
   2   3  11       6573.06       7042.46        77.34 o
   3   3  11         59.88         53.55         4.84 o
   4   3  11        229.08        210.29        16.97 o
   5   3  11          0.05          2.29         4.95 o
   6   3  11        295.61        264.83        12.13 o
   7   3  11        233.14        219.14        17.27 o
   8   3  11        228.60        234.92        13.51 o
   9   3  11        369.41        351.19        18.83 o
  -9   4  11         34.06         55.44        14.95 o
  -8   4  11         50.70         60.78         9.84 o
  -7   4  11        446.53        409.37        15.79 o
  -6   4  11        445.44        379.48        12.37 o
  -5   4  11        608.53        570.58        11.69 o
  -4   4  11        197.83        131.57         5.23 o
  -3   4  11       3130.05       3195.14        38.40 o
  -2   4  11        960.90        942.96        27.46 o
  -1   4  11        552.06        556.19         9.78 o
   0   4  11          2.36          9.79         3.05 o
   1   4  11       5323.13       5227.41        58.20 o
   2   4  11        178.88        149.40         6.65 o
   3   4  11          0.58          1.13         3.58 o
   4   4  11         14.68         -2.00         5.20 o
   5   4  11        685.71        584.00        12.86 o
   6   4  11        252.09        232.49        14.54 o
   7   4  11        393.55        418.10        14.61 o
   8   4  11        259.83        264.01        16.08 o
   9   4  11        144.37        148.08        14.38 o
  -9   5  11          6.16          0.59        11.18 o
  -8   5  11        351.77        344.70        15.66 o
  -7   5  11        196.60        149.82         9.60 o
  -6   5  11        448.85        447.39        13.08 o
  -5   5  11        243.18        244.63         7.17 o
  -4   5  11          0.97          7.09         2.87 o
  -3   5  11        167.83        162.59         6.54 o
  -2   5  11        123.97        168.86         6.72 o
  -1   5  11          8.65         25.40         2.87 o
   0   5  11       1841.80       1819.05        22.84 o
   1   5  11       3826.22       3806.23        43.72 o
   2   5  11        202.75        166.74         6.85 o
   3   5  11        817.02        832.59        14.87 o
   4   5  11        997.47       1051.72        22.30 o
   5   5  11        847.40        865.13        19.24 o
   6   5  11        963.70        916.80        17.78 o
   7   5  11         28.09         33.54         8.17 o
   8   5  11        181.75        171.40        15.07 o
   9   5  11         77.46        101.73        14.24 o
  -9   6  11         19.49         28.39        11.50 o
  -8   6  11         33.26         53.45         9.23 o
  -7   6  11        525.19        476.51        15.35 o
  -6   6  11        143.99        142.74        10.93 o
  -5   6  11        243.49        273.96         8.32 o
  -4   6  11       1379.66       1328.83        16.72 o
  -3   6  11        322.65        309.56         8.49 o
  -2   6  11       2161.10       2209.90        33.17 o
  -1   6  11       1044.80       1053.28        13.21 o
   0   6  11          6.00          4.06         3.24 o
   1   6  11          7.23          3.97         3.32 o
   2   6  11       5618.33       6013.91        76.87 o
   3   6  11        824.37        829.31        19.09 o
   4   6  11       2046.95       2142.74        38.64 o
   5   6  11        387.02        393.30        10.94 o
   6   6  11        297.11        304.49        11.61 o
   7   6  11         36.53         63.55        11.22 o
   8   6  11        550.79        483.02        24.49 o
   9   6  11        284.54        314.61        22.94 o
  -9   7  11          4.76        -10.64        11.08 o
  -8   7  11        184.66        187.62        12.54 o
  -7   7  11        740.29        690.60        30.15 o
  -6   7  11          3.43          3.92         6.19 o
  -5   7  11       1492.47       1385.62        20.09 o
  -4   7  11        267.22        250.57         6.78 o
  -3   7  11         34.23         30.59         4.35 o
  -2   7  11        247.24        236.59        10.55 o
  -1   7  11       2476.17       2315.38        27.94 o
   0   7  11         59.82         36.17         3.76 o
   1   7  11      20479.29      21813.83       519.56 o
   2   7  11       4598.71       4958.37        64.29 o
   3   7  11        462.02        426.11         9.98 o
   4   7  11        515.95        508.02        18.71 o
   5   7  11        286.09        310.92        10.03 o
   6   7  11        275.51        248.18        11.05 o
   7   7  11        396.82        370.96        13.68 o
   8   7  11        942.02        995.15        21.98 o
   9   7  11         84.95        109.21        25.75 o
  -9   8  11          2.83         11.12        10.93 o
  -8   8  11        112.24        102.70         9.96 o
  -7   8  11          7.50         -6.81         6.81 o
  -6   8  11        253.08        319.11         9.29 o
  -5   8  11        326.69        298.39         9.04 o
  -4   8  11          7.09          7.74         3.66 o
  -3   8  11         51.10         45.87         3.77 o
  -2   8  11         34.17         23.33         4.15 o
  -1   8  11       1581.14       1828.34        23.14 o
   0   8  11       1100.36       1193.09        25.10 o
   1   8  11       1253.56       1233.50        19.58 o
   2   8  11        170.40        144.71         6.82 o
   3   8  11       1042.60       1052.57        17.81 o
   4   8  11        106.78         92.59         6.21 o
   5   8  11       1171.89       1078.89        29.59 o
   6   8  11        166.29        135.02         8.68 o
   7   8  11        120.97        129.47         8.67 o
   8   8  11        219.70        254.45        12.64 o
  -9   9  11        890.44        995.20        26.76 o
  -8   9  11          8.64         24.07         9.17 o
  -7   9  11        772.78        800.28        17.91 o
  -6   9  11         56.07         63.70        11.77 o
  -5   9  11        212.33        224.52         7.97 o
  -4   9  11       2623.91       2569.28        28.82 o
  -3   9  11       1938.05       2049.31        21.07 o
  -2   9  11       1206.37       1267.69        18.44 o
  -1   9  11        334.02        346.49         7.43 o
   0   9  11        320.42        237.93         8.01 o
   1   9  11          3.66         12.47         4.02 o
   2   9  11        658.30        681.38        13.32 o
   3   9  11         11.87         13.70         4.06 o
   4   9  11        390.75        393.08        10.20 o
   5   9  11        110.86        131.81         8.55 o
   6   9  11        164.12        165.40         9.16 o
   7   9  11         88.17         89.85         8.29 o
   8   9  11        252.48        253.64        12.83 o
  -9  10  11         82.90        143.49        10.97 o
  -8  10  11         10.73         14.33         8.06 o
  -7  10  11        823.38        834.23        25.63 o
  -6  10  11       1287.99       1294.57        18.72 o
  -5  10  11       9881.01       9929.02        98.08 o
  -4  10  11        221.18        201.99         9.23 o
  -3  10  11        620.86        677.50         9.48 o
  -2  10  11        346.88        336.70         9.06 o
  -1  10  11        922.75        920.18        12.88 o
   0  10  11       1847.26       1992.46        25.31 o
   1  10  11         40.58         36.03         5.82 o
   2  10  11        551.67        541.21        11.80 o
   3  10  11         56.26         52.11         5.92 o
   4  10  11       1627.42       1709.31        22.00 o
   5  10  11       2781.02       2721.61        34.74 o
   6  10  11        317.27        309.18        10.49 o
   7  10  11        369.99        366.17        11.06 o
   8  10  11         43.51         60.92        41.34 o
  -9  11  11          0.00        -12.84        23.50 o
  -8  11  11        119.82        180.81        29.79 o
  -7  11  11       1862.48       1868.28        25.00 o
  -6  11  11         15.81         13.57         8.30 o
  -5  11  11        839.31        838.10        13.75 o
  -4  11  11        502.87        496.63        11.81 o
  -3  11  11       1380.08       1508.65        16.91 o
  -2  11  11       1577.21       1495.29        21.25 o
  -1  11  11       3687.88       3708.19        43.78 o
   0  11  11        398.94        417.95         9.80 o
   1  11  11          4.43          7.96         3.58 o
   2  11  11        633.75        578.95        15.24 o
   3  11  11         40.76         49.05         6.27 o
   4  11  11       1861.30       1829.91        23.74 o
   5  11  11         11.44          7.26         4.51 o
   6  11  11       1617.84       1561.21        28.17 o
   7  11  11          0.58          9.06        15.00 o
   8  11  11         92.16        152.66        46.56 o
  -9  12  11         30.90         22.24        19.81 o
  -8  12  11          0.00         39.71        14.36 o
  -7  12  11         25.00         32.52         9.08 o
  -6  12  11       1396.21       1303.94        19.20 o
  -5  12  11         98.66         80.40         5.43 o
  -4  12  11       1695.44       1652.12        22.33 o
  -3  12  11       2128.50       2237.55        23.24 o
  -2  12  11        674.11        635.17        16.03 o
  -1  12  11         31.50         29.18         5.43 o
   0  12  11        179.38        186.72         7.07 o
   1  12  11        873.44        858.92        13.94 o
   2  12  11         82.35         79.54         5.69 o
   3  12  11        583.52        582.74        23.06 o
   4  12  11        346.31        354.19         8.70 o
   5  12  11        415.49        397.04        20.12 o
   6  12  11       1458.85       1454.56        43.08 o
   7  12  11         17.42         23.98        16.34 o
   8  12  11          5.31         24.24        21.46 o
  -8  13  11        223.88        278.56        15.70 o
  -7  13  11          5.57         -6.54         8.46 o
  -6  13  11          3.86          0.89         6.97 o
  -5  13  11        977.99        950.71        16.92 o
  -4  13  11       3148.96       3151.46        39.95 o
  -3  13  11        154.42        176.06         6.89 o
  -2  13  11        194.73        201.55        15.06 o
  -1  13  11          0.41          0.09         5.12 o
   0  13  11          2.32         -1.95         4.34 o
   1  13  11        990.80       1048.48        16.07 o
   2  13  11       1532.43       1516.32        25.25 o
   3  13  11        714.92        667.91        16.30 o
   4  13  11         57.85         62.95        18.32 o
   5  13  11        470.28        474.46        22.15 o
   6  13  11         25.28         32.72        13.03 o
   7  13  11          0.66         -1.98        16.87 o
   8  13  11         77.02        125.10        24.18 o
  -8  14  11        123.19        123.61        12.50 o
  -7  14  11          8.96         -8.82         8.82 o
  -6  14  11          1.72         -7.28         7.28 o
  -5  14  11          1.44         -1.22         5.41 o
  -4  14  11       1656.38       1610.73        32.66 o
  -3  14  11         87.95         82.04         5.15 o
  -2  14  11        489.91        471.31        10.87 o
  -1  14  11        289.35        251.98        10.62 o
   0  14  11        314.87        298.80         8.91 o
   1  14  11         82.84         97.65         7.91 o
   2  14  11        884.07        886.23        14.34 o
   3  14  11        201.97        213.01        11.50 o
   4  14  11          0.08          3.18         5.39 o
   5  14  11        726.07        745.58        55.70 o
   6  14  11        300.85        291.48        20.89 o
   7  14  11         75.01         75.62        18.13 o
   8  14  11         10.44         71.68        33.95 o
  -8  15  11        132.43        150.01        16.13 o
  -7  15  11         15.53         15.50        10.16 o
  -6  15  11        183.24        135.02        10.16 o
  -5  15  11          0.14         -0.82         5.52 o
  -4  15  11        605.59        625.22        15.05 o
  -3  15  11        436.65        398.57         9.39 o
  -2  15  11       1030.39       1094.04        17.78 o
  -1  15  11         61.98         75.74         8.01 o
   0  15  11        791.66        707.01        20.60 o
   1  15  11        110.93        150.09         7.65 o
   2  15  11        402.51        410.88        10.95 o
   3  15  11        336.46        336.79        11.11 o
   4  15  11        495.29        536.42        14.37 o
   5  15  11          0.00         -1.69         9.85 o
   6  15  11          1.31        -17.07        21.76 o
   7  15  11        416.75        553.94        31.71 o
  -8  16  11         23.27         55.43        22.50 o
  -7  16  11          2.04         -0.78        10.87 o
  -6  16  11        134.38        111.61        15.95 o
  -5  16  11          2.39        -11.56        11.56 o
  -4  16  11       1794.56       1755.95        26.04 o
  -3  16  11        780.35        783.48        13.33 o
  -2  16  11         92.06         77.61         6.36 o
  -1  16  11        595.41        559.79        14.92 o
   0  16  11        154.45        161.54         8.29 o
   1  16  11        151.77        117.95         6.61 o
   2  16  11        187.46        166.97         7.43 o
   3  16  11         43.66         38.60         5.58 o
   4  16  11        151.34        174.72         9.42 o
   5  16  11         20.80         22.69         8.63 o
   6  16  11         34.85         52.66        30.46 o
   7  16  11        486.42        574.76        34.79 o
  -8  17  11         87.25         83.62        16.56 o
  -7  17  11          5.38         19.38        14.19 o
  -6  17  11        191.40        167.53        12.06 o
  -5  17  11        504.36        473.85        25.50 o
  -4  17  11         46.03         36.47         6.27 o
  -3  17  11         55.91         31.82         6.05 o
  -2  17  11          7.61         10.33         6.03 o
  -1  17  11        884.77        867.26        19.42 o
   0  17  11        796.02        755.38        17.57 o
   1  17  11       1341.75       1319.39        19.97 o
   2  17  11         11.15          9.04         3.88 o
   3  17  11        277.46        245.24        10.48 o
   4  17  11        869.53        783.91        15.71 o
   5  17  11          1.00         -8.29         8.29 o
   6  17  11        163.45        151.87        15.69 o
   7  17  11          9.70          8.49        23.74 o
  -7  18  11         65.38         70.89        21.09 o
  -6  18  11        161.51        141.39        11.63 o
  -5  18  11        114.34        103.29         8.09 o
  -4  18  11         66.84         39.22         8.67 o
  -3  18  11        203.96        179.61         9.96 o
  -2  18  11       1591.66       1605.95        24.20 o
  -1  18  11          2.46         -5.22         7.04 o
   0  18  11        511.94        559.83        15.74 o
   1  18  11         85.18         83.35         6.39 o
   2  18  11        914.26        854.61        18.17 o
   3  18  11         23.76         18.59         5.93 o
   4  18  11          5.85          8.30         6.42 o
   5  18  11         11.69          2.81         8.78 o
   6  18  11          7.97          9.02        15.67 o
   7  18  11         81.33         98.17        22.04 o
  -7  19  11        300.06        342.71        21.61 o
  -6  19  11        139.48        155.72        12.35 o
  -5  19  11          7.06          7.96         6.67 o
  -4  19  11         74.30         58.71         7.42 o
  -3  19  11        559.88        583.83        12.95 o
  -2  19  11        564.03        542.57        15.71 o
  -1  19  11       2876.52       2921.60        44.49 o
   0  19  11        112.54        116.27         9.17 o
   1  19  11        267.52        258.70         9.89 o
   2  19  11        184.92        169.58        17.46 o
   3  19  11         10.67          5.89         6.06 o
   4  19  11          7.53          5.86         6.35 o
   5  19  11        152.49        150.41        12.81 o
   6  19  11        229.69        214.75        27.85 o
  -7  20  11        541.46        645.57        25.91 o
  -6  20  11        669.84        670.97        21.33 o
  -5  20  11        158.87        132.77         9.13 o
  -4  20  11        135.10        167.64        10.93 o
  -3  20  11         49.70         44.87         6.44 o
  -2  20  11        325.13        329.23        12.68 o
  -1  20  11        792.95        726.61        16.80 o
   0  20  11        419.37        402.77        22.40 o
   1  20  11         15.16         13.92         9.23 o
   2  20  11        276.56        257.82        11.23 o
   3  20  11         41.49         34.77         7.79 o
   4  20  11        442.70        448.08        12.82 o
   5  20  11         86.04        102.17        15.06 o
   6  20  11         70.39         49.30        17.98 o
  -7  21  11          0.21        -26.11        26.11 o
  -6  21  11          5.81         15.20        11.13 o
  -5  21  11         66.10         24.65         9.21 o
  -4  21  11          0.97         -3.76         7.55 o
  -3  21  11        453.31        472.72        12.94 o
  -2  21  11         10.79         16.59        10.55 o
  -1  21  11          0.28         13.20         9.68 o
   0  21  11        163.59        173.53        11.17 o
   1  21  11        527.63        540.92        21.17 o
   2  21  11        132.11        123.14        10.68 o
   3  21  11         13.78          2.61         6.57 o
   4  21  11         24.32         35.81         6.75 o
   5  21  11        359.35        366.59        18.09 o
   6  21  11        204.47        230.63        49.61 o
  -6  22  11         15.34         -3.49        11.95 o
  -5  22  11        134.11        150.27        10.35 o
  -4  22  11         71.53         61.15         9.04 o
  -3  22  11        248.89        270.15        11.93 o
  -2  22  11        553.69        561.82        16.60 o
  -1  22  11          0.00         -7.11         7.11 o
   0  22  11        151.48        131.68        16.54 o
   1  22  11         12.91         -1.48         9.56 o
   2  22  11        367.83        400.67        17.58 o
   3  22  11         82.98         94.92         8.60 o
   4  22  11        128.98        128.91         8.59 o
   5  22  11         31.90         19.49        18.75 o
  -6  23  11          3.72        -16.92        16.92 o
  -5  23  11        137.75        140.18        10.74 o
  -4  23  11        101.65        100.20        10.68 o
  -3  23  11          7.53         -2.77        14.32 o
  -2  23  11         43.72         46.55         8.94 o
  -1  23  11        136.03        152.86        11.62 o
   0  23  11        356.16        359.43        27.85 o
   1  23  11          2.74          8.87         9.87 o
   2  23  11        111.92        102.09        21.19 o
   3  23  11          1.59         -5.84         7.42 o
   4  23  11         13.45         27.85        10.80 o
   5  23  11        131.61        180.15        46.13 o
  -5  24  11          1.57        -10.41        10.41 o
  -4  24  11        548.88        567.51        21.51 o
  -3  24  11         37.53         43.90        11.91 o
  -2  24  11         90.31         69.40        11.20 o
  -1  24  11          7.97         13.82        10.16 o
   0  24  11        106.94         83.80        12.96 o
   1  24  11        303.67        297.44        23.95 o
   2  24  11          7.10         -0.18        11.24 o
   3  24  11         42.46         38.13        11.31 o
   4  24  11        420.51        402.48        42.71 o
   5  24  11         46.68         79.20        50.48 o
  -5  25  11         35.51          9.08        34.81 o
  -4  25  11        111.74        157.88        29.86 o
  -3  25  11        546.08        562.41        27.52 o
  -2  25  11         35.46         29.11        11.42 o
  -1  25  11         29.99         26.15        10.93 o
   0  25  11        408.21        432.97        25.12 o
   1  25  11        248.12        284.98        18.53 o
   2  25  11        611.49        529.30        36.14 o
   3  25  11        162.27        121.81        17.03 o
   4  25  11         33.30         33.07        42.64 o
  -4  26  11          3.82         -1.43        12.78 o
  -3  26  11        154.78        145.34        32.20 o
  -2  26  11        300.91        275.17        15.72 o
  -1  26  11        915.64        982.56        24.15 o
   0  26  11        140.75        140.63        15.60 o
   1  26  11        491.69        503.11        34.28 o
   2  26  11         26.24          5.10        13.96 o
   3  26  11        163.67        208.73        15.83 o
   4  26  11         68.55        114.01        52.22 o
  -4  27  11        410.05        349.26        50.48 o
  -3  27  11          3.16          4.26        15.32 o
  -2  27  11         10.75          7.76        14.02 o
  -1  27  11        249.35        283.78        16.38 o
   0  27  11         45.97         61.88        13.30 o
   1  27  11        676.76        680.25        28.40 o
   2  27  11       1161.19       1230.94        33.97 o
   3  27  11          4.84         15.14        29.15 o
  -3  28  11          2.71         -5.43        16.30 o
  -2  28  11         39.53         52.66        15.21 o
  -1  28  11        640.91        545.87        23.98 o
   0  28  11          9.28         15.39        13.98 o
   1  28  11       1457.47       1571.93        32.76 o
   2  28  11        425.12        438.83        42.64 o
  -1  29  11          8.33         -2.49        15.96 o
   0  29  11         39.83         27.27        18.09 o
   1  29  11          1.58         40.03        33.94 o
  -8   0  12        138.25         92.58        30.02 o
  -6   0  12        304.07        370.19        18.61 o
  -4   0  12        964.68        950.35        30.46 o
  -2   0  12      28643.48      30691.20       804.58 o
   0   0  12        215.69        227.86         8.91 o
   2   0  12         82.57         88.98         6.69 o
   4   0  12         26.85         39.16         9.57 o
   6   0  12         19.77         54.00         9.62 o
   8   0  12         11.85         -8.38        23.93 o
  -9   1  12        250.88        208.07        18.82 o
  -8   1  12        221.95        263.20        14.73 o
  -7   1  12         10.62         14.06         3.17 o
  -6   1  12        132.44        131.71         8.50 o
  -5   1  12         40.34         45.16         6.00 o
  -4   1  12        345.43        338.98        10.91 o
  -3   1  12         16.44          4.38         3.36 o
  -2   1  12         45.01         72.07         4.79 o
  -1   1  12        369.22        418.16         8.37 o
   0   1  12       1716.03       1778.29        22.30 o
   1   1  12         10.91         11.24         3.88 o
   2   1  12         26.41          9.43         3.32 o
   3   1  12         41.15         31.84         4.52 o
   4   1  12       1049.58       1027.97        22.15 o
   5   1  12        101.29        114.00         7.18 o
   6   1  12       1434.53       1344.79        22.45 o
   7   1  12         52.82         61.08         9.50 o
   8   1  12        472.60        449.76        20.60 o
   9   1  12        230.88        226.78        22.23 o
  -9   2  12         19.62          5.38        12.46 o
  -8   2  12        383.83        351.09        23.64 o
  -7   2  12         17.01         24.34         4.36 o
  -6   2  12        534.60        475.76        13.65 o
  -5   2  12        103.35        115.81         7.31 o
  -4   2  12       1138.75       1302.76        19.42 o
  -3   2  12        545.09        518.49        12.24 o
  -2   2  12      21800.44      23537.59       235.02 o
  -1   2  12        545.88        514.05        10.68 o
   0   2  12       3351.30       3220.54        37.42 o
   1   2  12       1948.95       1894.94        23.60 o
   2   2  12        409.01        408.86        10.98 o
   3   2  12        221.47        209.07         8.01 o
   4   2  12       2245.93       2429.40        48.74 o
   5   2  12        758.48        659.06        14.16 o
   6   2  12         15.58          9.04         6.28 o
   7   2  12         52.05         46.19        10.38 o
   8   2  12        298.07        297.60        15.47 o
   9   2  12        262.02        285.23        33.28 o
  -9   3  12         42.66         35.69        16.33 o
  -8   3  12         83.08         91.76        10.19 o
  -7   3  12         44.31         39.28         4.38 o
  -6   3  12       1351.04       1343.67        18.28 o
  -5   3  12       3547.79       3502.09        44.27 o
  -4   3  12         49.20         52.86         5.05 o
  -3   3  12        126.04        148.83         7.33 o
  -2   3  12          6.68         14.12         2.74 o
  -1   3  12       2313.54       2259.90        32.41 o
   0   3  12       1920.52       2157.34        26.54 o
   1   3  12       6571.99       6987.21        76.80 o
   2   3  12         61.34         42.60         3.95 o
   3   3  12        531.66        615.69        12.85 o
   4   3  12        482.44        451.36        16.97 o
   5   3  12        430.30        418.33        11.45 o
   6   3  12         35.41         41.81         7.29 o
   7   3  12         18.95         24.29         8.03 o
   8   3  12        216.68        211.81        20.35 o
   9   3  12         99.67         88.00        23.59 o
  -9   4  12         51.75         63.76        13.82 o
  -8   4  12        174.22        192.32        11.96 o
  -7   4  12          1.90          4.43         5.66 o
  -6   4  12        244.87        276.53        11.29 o
  -5   4  12       1597.89       1533.81        19.65 o
  -4   4  12        742.07        716.34        13.19 o
  -3   4  12          0.80         13.38         4.06 o
  -2   4  12        458.67        342.31         6.54 o
  -1   4  12       1448.34       1686.28        21.64 o
   0   4  12        641.51        635.48        10.87 o
   1   4  12      13315.08      13650.61       146.42 o
   2   4  12        182.00        191.18         8.34 o
   3   4  12         14.12          8.55         3.96 o
   4   4  12        178.36        188.12        11.31 o
   5   4  12        210.42        172.03        12.44 o
   6   4  12        183.92        219.37        11.13 o
   7   4  12         35.61         37.83         8.22 o
   8   4  12        713.58        729.94        20.76 o
   9   4  12         40.52         23.95        16.96 o
  -9   5  12        209.40        198.35        13.87 o
  -8   5  12        916.65        903.26        21.44 o
  -7   5  12        162.49        183.41         8.78 o
  -6   5  12       1670.85       1571.64        25.42 o
  -5   5  12          3.26         -0.54         3.83 o
  -4   5  12       4563.95       4681.17        55.00 o
  -3   5  12        720.25        773.55        13.27 o
  -2   5  12       4807.64       5010.61        50.17 o
  -1   5  12         16.43         36.91         3.79 o
   0   5  12          1.25          7.13         3.09 o
   1   5  12       2466.66       2574.48        31.10 o
   2   5  12        371.81        437.85        10.48 o
   3   5  12       3365.00       3387.26        45.71 o
   4   5  12          1.59          7.35         5.44 o
   5   5  12         67.14         66.27         6.33 o
   6   5  12       1504.14       1544.70        91.57 o
   7   5  12        103.15        111.57         9.15 o
   8   5  12        237.97        258.71        14.52 o
   9   5  12        246.94        246.03        27.96 o
  -9   6  12         24.92         21.77        13.32 o
  -8   6  12          1.55         -3.07         8.87 o
  -7   6  12        764.09        759.83        46.50 o
  -6   6  12        942.57        939.71        14.93 o
  -5   6  12        459.22        365.74        10.24 o
  -4   6  12        100.81         87.75         5.57 o
  -3   6  12        602.60        592.34        11.50 o
  -2   6  12        422.46        407.46         8.02 o
  -1   6  12       2730.61       2845.84        30.10 o
   0   6  12        143.06        138.15         6.07 o
   1   6  12       2957.63       2919.39        44.97 o
   2   6  12      16742.26      17558.00       248.00 o
   3   6  12        554.78        586.16        12.18 o
   4   6  12       2860.11       2849.85        49.13 o
   5   6  12        742.12        844.30        15.73 o
   6   6  12        459.09        446.99        13.37 o
   7   6  12       1953.87       1794.74        28.50 o
   8   6  12        716.23        709.96        20.24 o
  -9   7  12        302.26        273.24        12.93 o
  -8   7  12        368.92        410.23        13.89 o
  -7   7  12         97.86         78.88         6.61 o
  -6   7  12        686.16        606.59        12.17 o
  -5   7  12       1038.05       1033.48        16.86 o
  -4   7  12        987.32        976.86        13.93 o
  -3   7  12       1600.03       1857.84        21.23 o
  -2   7  12       4412.64       4539.59        52.58 o
  -1   7  12        239.05        195.35         5.65 o
   0   7  12        117.43        125.59         8.04 o
   1   7  12        231.57        257.22         8.51 o
   2   7  12        585.07        599.45        12.37 o
   3   7  12        628.60        583.68        12.18 o
   4   7  12        411.97        461.07        11.47 o
   5   7  12          6.89         10.82         5.30 o
   6   7  12        370.83        309.22        11.78 o
   7   7  12        196.59        205.93        12.05 o
   8   7  12          1.07          3.30         9.40 o
  -9   8  12         78.24         80.97         9.36 o
  -8   8  12         51.14         45.05         7.37 o
  -7   8  12          9.11          1.72         5.68 o
  -6   8  12        424.86        359.28        10.74 o
  -5   8  12       3189.39       3257.70        38.92 o
  -4   8  12       1283.79       1272.61        16.74 o
  -3   8  12       1035.85       1044.76        13.70 o
  -2   8  12        208.63        241.10         7.97 o
  -1   8  12       1218.80       1305.17        17.88 o
   0   8  12          8.04          4.77         4.40 o
   1   8  12        833.65        874.43        15.72 o
   2   8  12          4.18          7.83         4.51 o
   3   8  12         17.16         11.62         4.28 o
   4   8  12       1809.29       1847.95        27.85 o
   5   8  12        680.83        656.88        16.33 o
   6   8  12         51.96         39.22         6.63 o
   7   8  12        147.15        170.76        10.99 o
   8   8  12         27.24         29.25         9.10 o
  -9   9  12          9.25         16.99         9.19 o
  -8   9  12          4.11         -2.89         9.72 o
  -7   9  12         17.69         14.34         6.11 o
  -6   9  12       1041.82       1090.35        23.68 o
  -5   9  12       3492.16       3407.04        37.20 o
  -4   9  12        122.06        133.16         6.41 o
  -3   9  12         13.16          8.07         2.95 o
  -2   9  12        861.08        889.54        14.92 o
  -1   9  12        303.85        310.14         7.22 o
   0   9  12       3784.86       3733.62        50.07 o
   1   9  12         43.76         30.32         4.67 o
   2   9  12        581.99        529.80        11.84 o
   3   9  12         18.16         23.05         4.47 o
   4   9  12        358.92        324.51         9.89 o
   5   9  12       1948.52       1828.48        26.01 o
   6   9  12        178.78        175.74         9.84 o
   7   9  12        524.70        555.42        20.35 o
   8   9  12        159.85        170.02        11.14 o
  -9  10  12        256.60        258.57        14.36 o
  -8  10  12          2.71         -0.75         7.00 o
  -7  10  12        739.60        716.43        14.88 o
  -6  10  12        143.29        164.67         8.16 o
  -5  10  12         51.05         74.30         5.39 o
  -4  10  12          9.65         -0.82         3.87 o
  -3  10  12        907.56        874.01        12.60 o
  -2  10  12        379.68        371.90         9.55 o
  -1  10  12        530.09        499.62         9.29 o
   0  10  12         69.78         75.62         5.56 o
   1  10  12        451.80        443.93        11.05 o
   2  10  12         45.05         37.66         5.18 o
   3  10  12        150.14        131.30         7.36 o
   4  10  12        332.61        327.51        11.99 o
   5  10  12        453.42        463.34        11.70 o
   6  10  12         13.74         10.87         6.41 o
   7  10  12         62.50         69.19         7.44 o
   8  10  12         55.90         77.13        27.41 o
  -9  11  12          0.17         -2.20        13.38 o
  -8  11  12        205.41        240.85        11.55 o
  -7  11  12          0.58          3.06         6.40 o
  -6  11  12         12.87         12.22         7.09 o
  -5  11  12         85.34         68.29         8.16 o
  -4  11  12        641.73        648.02        11.71 o
  -3  11  12        141.84        139.61         5.84 o
  -2  11  12         33.91         45.36         5.22 o
  -1  11  12        352.90        299.76         8.33 o
   0  11  12          1.56          5.42         3.71 o
   1  11  12        121.74        126.75         8.13 o
   2  11  12       1774.83       1669.27        31.58 o
   3  11  12         29.54         29.51         5.09 o
   4  11  12         20.74         27.20         4.19 o
   5  11  12        727.68        724.15        14.06 o
   6  11  12          7.26          6.62         5.68 o
   7  11  12        249.53        226.70        23.06 o
   8  11  12         43.68         64.93        20.68 o
  -9  12  12        235.92        255.95        17.67 o
  -8  12  12         60.38         74.14        10.76 o
  -7  12  12        132.96        165.22        11.45 o
  -6  12  12          0.06         -5.49         5.49 o
  -5  12  12        253.14        259.53         8.78 o
  -4  12  12         33.61         40.03         4.81 o
  -3  12  12         60.27         56.52         4.50 o
  -2  12  12         54.41         39.50         7.46 o
  -1  12  12       1409.77       1541.98        21.61 o
   0  12  12       3799.28       3927.13        46.21 o
   1  12  12        482.69        475.94        10.32 o
   2  12  12        397.92        390.12        13.37 o
   3  12  12         43.65         49.78         7.53 o
   4  12  12        343.59        326.22         9.28 o
   5  12  12       2494.97       2560.31        47.16 o
   6  12  12        338.03        293.51        22.15 o
   7  12  12         64.84         67.79        18.24 o
   8  12  12        573.40        579.72        39.25 o
  -8  13  12        128.56        130.06        15.70 o
  -7  13  12         12.88          6.69         8.67 o
  -6  13  12        100.53         76.87         8.56 o
  -5  13  12        138.25        154.55         7.59 o
  -4  13  12       1487.49       1424.88        24.17 o
  -3  13  12       1157.32       1103.62        17.44 o
  -2  13  12        132.81        122.70         8.35 o
  -1  13  12        274.05        225.46         9.92 o
   0  13  12         94.95        116.34         6.36 o
   1  13  12         19.77         13.68         4.32 o
   2  13  12       1367.26       1365.11        19.52 o
   3  13  12        200.88        205.18         8.36 o
   4  13  12       1031.58        974.88        19.94 o
   5  13  12         22.10         18.70        26.98 o
   6  13  12          6.43         20.74        13.18 o
   7  13  12        249.44        259.60        22.27 o
   8  13  12        233.90        243.56        28.07 o
  -8  14  12        129.61        165.12        19.13 o
  -7  14  12         11.87         10.16         9.38 o
  -6  14  12          0.23         -6.96         8.85 o
  -5  14  12        122.87        105.50         7.59 o
  -4  14  12        240.82        235.84        10.29 o
  -3  14  12       1297.80       1248.78        17.07 o
  -2  14  12        102.98        124.74         8.93 o
  -1  14  12         49.25         60.11         7.12 o
   0  14  12       1701.50       1579.21        22.37 o
   1  14  12         43.51         49.40         4.96 o
   2  14  12       1927.48       1843.17        24.72 o
   3  14  12       1103.81       1093.29        18.38 o
   4  14  12        190.89        162.20        10.16 o
   5  14  12          1.69          1.05        13.92 o
   6  14  12         44.69         74.27        20.89 o
   7  14  12        463.44        505.35        31.87 o
  -8  15  12         62.31         66.00        14.59 o
  -7  15  12        133.03        141.38        11.68 o
  -6  15  12       1077.22        973.80        29.53 o
  -5  15  12         15.13         12.96         7.26 o
  -4  15  12        408.44        363.37        15.33 o
  -3  15  12        887.54        824.08        13.61 o
  -2  15  12          2.42         -0.50         4.79 o
  -1  15  12        322.99        323.07        12.21 o
   0  15  12        145.38        145.52         8.79 o
   1  15  12          4.19         10.44         4.79 o
   2  15  12        134.53        123.19         7.09 o
   3  15  12        474.92        465.98        12.72 o
   4  15  12        156.61        144.09        10.16 o
   5  15  12        194.85        209.33        18.19 o
   6  15  12        314.12        293.86        21.88 o
   7  15  12        321.49        397.60        94.43 o
  -8  16  12        317.27        319.41        20.95 o
  -7  16  12         15.16         11.78        16.71 o
  -6  16  12          6.94         -9.70        12.75 o
  -5  16  12          1.99         -4.65         6.70 o
  -4  16  12         38.73         40.39         6.36 o
  -3  16  12        261.05        244.79         9.51 o
  -2  16  12         62.09         65.67         6.34 o
  -1  16  12       2018.54       2039.59        33.09 o
   0  16  12        497.17        460.45        11.45 o
   1  16  12       2195.86       2089.88        74.65 o
   2  16  12       3298.45       3285.01        39.72 o
   3  16  12        170.51        139.41        10.91 o
   4  16  12        178.02        155.82         9.02 o
   5  16  12         25.78          1.95        22.63 o
   6  16  12        398.87        335.05        28.72 o
   7  16  12        302.08        364.09        61.36 o
  -8  17  12        114.70        131.39        17.57 o
  -7  17  12          4.57         21.17        14.07 o
  -6  17  12        253.13        276.49        24.14 o
  -5  17  12        257.70        251.63        13.18 o
  -4  17  12          0.08         -7.21         8.24 o
  -3  17  12        564.70        480.47        12.20 o
  -2  17  12          3.34         -8.79         8.79 o
  -1  17  12        617.77        670.86        17.62 o
   0  17  12       2336.37       2361.89        36.67 o
   1  17  12         99.09        104.81         6.97 o
   2  17  12        231.74        235.74        11.53 o
   3  17  12         79.42         79.07         6.84 o
   4  17  12        798.52        792.93        16.15 o
   5  17  12        146.99        165.76        12.13 o
   6  17  12         51.55         82.70        12.28 o
   7  17  12         28.91         44.38        36.55 o
  -7  18  12         47.95         97.21        13.23 o
  -6  18  12        194.62        194.03        14.65 o
  -5  18  12        469.05        410.10        14.00 o
  -4  18  12        129.36         84.02         8.11 o
  -3  18  12        448.09        410.94        15.37 o
  -2  18  12        255.22        218.19        10.63 o
  -1  18  12         60.71         33.08        13.33 o
   0  18  12       1960.69       2088.17        33.66 o
   1  18  12         66.28         67.59         6.28 o
   2  18  12        489.77        488.43        11.17 o
   3  18  12        105.31         88.91         7.35 o
   4  18  12        174.97        178.88         9.92 o
   5  18  12        225.69        244.22        18.33 o
   6  18  12        733.24        679.85        24.58 o
  -7  19  12        240.50        225.82        20.20 o
  -6  19  12        261.79        272.04        25.15 o
  -5  19  12          0.08         -6.21         7.07 o
  -4  19  12        301.63        243.94        11.66 o
  -3  19  12          3.34         -0.48         6.54 o
  -2  19  12         92.41        100.08         7.95 o
  -1  19  12        954.05       1013.16        22.67 o
   0  19  12         61.43         37.14         7.86 o
   1  19  12        699.22        668.63        14.06 o
   2  19  12        366.56        386.28        13.67 o
   3  19  12          7.74          4.03         6.22 o
   4  19  12          8.78          8.32         6.20 o
   5  19  12        131.72        139.88        12.37 o
   6  19  12        168.94        186.59        31.10 o
  -7  20  12          0.79         -6.20        15.68 o
  -6  20  12        214.49        173.67        19.23 o
  -5  20  12        103.31         79.71         9.00 o
  -4  20  12         45.83         40.44         8.43 o
  -3  20  12          0.54          4.06         7.10 o
  -2  20  12         18.76         13.46         7.37 o
  -1  20  12       2465.64       2465.68        40.12 o
   0  20  12        642.34        620.01        19.57 o
   1  20  12         45.23         45.97         7.68 o
   2  20  12        690.83        698.89        16.21 o
   3  20  12        678.62        662.38        20.20 o
   4  20  12        224.01        276.09        20.66 o
   5  20  12         40.79         54.38        11.46 o
   6  20  12          1.23         19.78        33.07 o
  -6  21  12         40.49         25.72        14.52 o
  -5  21  12         60.35         55.94         9.56 o
  -4  21  12          1.59         -1.86         7.96 o
  -3  21  12          0.68         10.56         7.40 o
  -2  21  12          2.97         -0.01         8.88 o
  -1  21  12          0.05         -2.01         7.26 o
   0  21  12        149.51        130.59        12.09 o
   1  21  12       1688.55       1703.41        36.91 o
   2  21  12        103.42        104.50         9.04 o
   3  21  12        256.67        250.52        14.79 o
   4  21  12          6.60         11.87         7.22 o
   5  21  12          0.15        -13.68        17.08 o
  -6  22  12          6.12        -11.27        13.58 o
  -5  22  12        158.81        128.88        10.98 o
  -4  22  12          0.02         -4.27         8.93 o
  -3  22  12        414.09        417.26        15.43 o
  -2  22  12         65.10         60.40        13.17 o
  -1  22  12         21.63         34.41         8.34 o
   0  22  12         72.01         71.34        10.46 o
   1  22  12        230.73        232.02        16.23 o
   2  22  12       1110.69       1122.60        25.98 o
   3  22  12          0.30         -4.71         7.28 o
   4  22  12         12.65         13.69         7.64 o
   5  22  12        201.81        185.62        37.42 o
  -6  23  12         15.89          1.13        23.34 o
  -5  23  12        223.04        212.45        16.23 o
  -4  23  12         28.07         33.04        13.45 o
  -3  23  12        131.87        162.98        12.28 o
  -2  23  12        127.79        128.95        10.67 o
  -1  23  12         42.89         40.20         8.95 o
   0  23  12         47.25         62.99        19.15 o
   1  23  12          0.00          3.55        10.51 o
   2  23  12        103.69        111.25        11.98 o
   3  23  12         43.56         24.15         8.17 o
   4  23  12          0.33         -4.47         7.75 o
   5  23  12         62.76        101.82        44.38 o
  -5  24  12        128.23         76.01        12.06 o
  -4  24  12         92.39         83.36        11.77 o
  -3  24  12         63.58         63.27        12.41 o
  -2  24  12          0.83          5.01         9.75 o
  -1  24  12        267.33        250.89        14.95 o
   0  24  12        470.26        503.04        25.14 o
   1  24  12        122.62        156.29        13.86 o
   2  24  12        478.61        475.73        28.38 o
   3  24  12         23.94          5.32        12.49 o
   4  24  12         67.76         91.32        13.49 o
  -5  25  12          2.27        -19.16        30.02 o
  -4  25  12          4.16         26.05        41.34 o
  -3  25  12          3.05         30.46        28.72 o
  -2  25  12        233.80        228.74        14.79 o
  -1  25  12         57.37         35.52        12.03 o
   0  25  12          1.80          8.07        10.37 o
   1  25  12        242.46        301.95        57.00 o
   2  25  12        104.13        118.14        14.57 o
   3  25  12        702.60        731.84        31.81 o
   4  25  12       1003.33        905.10        74.84 o
  -4  26  12         44.59         43.42        24.80 o
  -3  26  12         50.42         56.96        17.24 o
  -2  26  12         33.11         19.34        13.67 o
  -1  26  12         99.56        149.78        13.60 o
   0  26  12         33.26         34.93        16.20 o
   1  26  12       1139.09       1105.36        31.50 o
   2  26  12        229.64        252.41        20.30 o
   3  26  12         47.84         44.36        57.44 o
  -3  27  12        146.22        132.06        17.19 o
  -2  27  12         93.61         81.60        14.25 o
  -1  27  12         44.75         34.87        13.56 o
   0  27  12        758.51        838.15        47.75 o
   1  27  12        354.69        341.05        38.34 o
   2  27  12         47.45         70.59        17.21 o
   3  27  12        566.09        476.05        56.57 o
  -2  28  12         94.07         91.83        16.09 o
  -1  28  12       1714.82       1654.31        36.30 o
   0  28  12          0.37         23.17        14.24 o
   1  28  12         23.62         38.54        14.54 o
   2  28  12         46.85         78.33        49.61 o
  -9   0  13         73.41         96.23        47.00 o
  -7   0  13         32.69         41.42        11.71 o
  -5   0  13        444.01        464.94        17.56 o
  -3   0  13       1680.47       1790.26        33.23 o
  -1   0  13       3639.38       3808.29        62.15 o
   1   0  13       5212.33       5388.06        85.54 o
   3   0  13          0.82         -5.17        10.88 o
   5   0  13        212.95        186.24        18.28 o
   7   0  13        214.00        230.63        25.24 o
  -9   1  13        633.31        603.88        33.04 o
  -8   1  13         47.20         54.88        11.97 o
  -7   1  13         31.63         29.86         7.84 o
  -6   1  13        583.52        520.94        15.06 o
  -5   1  13        187.41        168.26         9.41 o
  -4   1  13          7.10          7.30         4.57 o
  -3   1  13        718.49        606.21        11.20 o
  -2   1  13       2902.89       3157.28        37.42 o
  -1   1  13         41.88         32.14         4.88 o
   0   1  13       5013.25       5064.57        56.89 o
   1   1  13       1329.92       1382.46        18.60 o
   2   1  13        513.33        463.71         9.44 o
   3   1  13        408.94        428.02        10.69 o
   4   1  13        186.12        196.87        10.76 o
   5   1  13          0.06          3.92         6.77 o
   6   1  13         33.59         17.84         6.83 o
   7   1  13        196.46        158.53        13.21 o
   8   1  13        173.35        150.92        19.98 o
  -9   2  13          0.41        -15.23        16.11 o
  -8   2  13         57.47         64.67        10.64 o
  -7   2  13         44.32         27.70         8.38 o
  -6   2  13       1188.83       1106.97        20.80 o
  -5   2  13        401.82        377.99        11.96 o
  -4   2  13          1.11         -0.23         4.15 o
  -3   2  13         44.22         30.57         4.23 o
  -2   2  13        143.81        186.70         7.61 o
  -1   2  13       1143.65       1291.04        18.59 o
   0   2  13       3905.25       3982.53        45.69 o
   1   2  13       1567.88       1578.48        20.88 o
   2   2  13        727.01        642.91        11.30 o
   3   2  13        344.18        335.37         9.87 o
   4   2  13        150.70        138.57         9.23 o
   5   2  13       1782.42       1812.33        35.06 o
   6   2  13        156.46        150.32         8.87 o
   7   2  13         31.09         31.28         8.60 o
   8   2  13         92.26        100.04        12.01 o
  -9   3  13         28.26         15.58        12.66 o
  -8   3  13         87.56        101.11         7.47 o
  -7   3  13          3.62         -2.67         4.95 o
  -6   3  13        190.69        213.81        10.99 o
  -5   3  13       7098.81       7086.49       102.92 o
  -4   3  13        948.57        986.40        16.33 o
  -3   3  13          0.69          0.40         3.96 o
  -2   3  13       2658.98       2695.67        28.74 o
  -1   3  13          2.26          3.77         3.24 o
   0   3  13       5595.32       5815.49        64.84 o
   1   3  13        377.68        448.97         9.12 o
   2   3  13       6079.68       6243.47        69.62 o
   3   3  13       1033.03        949.49        16.88 o
   4   3  13        454.63        466.85        14.37 o
   5   3  13        370.67        371.04        14.07 o
   6   3  13        377.17        312.16        12.50 o
   7   3  13         33.29         16.25         8.72 o
   8   3  13        102.55        100.18        15.36 o
  -9   4  13        109.85        100.67         9.98 o
  -8   4  13         55.12         49.63         6.13 o
  -7   4  13        236.72        189.75         9.17 o
  -6   4  13        785.28        835.64        14.07 o
  -5   4  13         26.22         38.75         7.48 o
  -4   4  13        130.48        154.84         7.74 o
  -3   4  13         37.14         28.44         4.57 o
  -2   4  13        212.26        186.29         5.37 o
  -1   4  13          5.01          2.97         3.36 o
   0   4  13       3215.51       3321.96        39.05 o
   1   4  13         14.17         26.24         5.90 o
   2   4  13        124.04        122.59         6.15 o
   3   4  13         57.45         49.02         7.25 o
   4   4  13          0.85         -5.20         5.20 o
   5   4  13        704.25        649.23        14.05 o
   6   4  13       2252.84       2054.83        91.06 o
   7   4  13          0.54          6.39         8.10 o
   8   4  13         62.55         66.48        12.97 o
  -9   5  13        221.85        259.60        11.50 o
  -8   5  13         15.24          7.53         6.36 o
  -7   5  13        172.05        169.88         7.94 o
  -6   5  13        776.41        780.38        13.89 o
  -5   5  13        255.71        287.94        11.97 o
  -4   5  13       1498.34       1441.60        21.17 o
  -3   5  13         45.26         43.89         4.46 o
  -2   5  13       1227.89       1112.85        14.07 o
  -1   5  13       1399.75       1360.28        18.81 o
   0   5  13       8157.40       8264.20        90.73 o
   1   5  13       3140.45       3278.00        38.82 o
   2   5  13        421.02        414.17        10.53 o
   3   5  13       1740.46       1668.20        25.60 o
   4   5  13         43.37         32.31         6.06 o
   5   5  13        296.29        303.37        14.45 o
   6   5  13        594.45        605.21        18.57 o
   7   5  13        349.68        406.39        15.59 o
   8   5  13         61.67         83.46        11.75 o
  -9   6  13         26.64         31.96         8.36 o
  -8   6  13          0.16         -6.45         6.46 o
  -7   6  13         89.47         90.47         6.59 o
  -6   6  13        133.71        168.88        14.63 o
  -5   6  13       2300.64       2255.16        36.72 o
  -4   6  13          0.85          2.45         4.28 o
  -3   6  13       1046.41       1128.07        14.37 o
  -2   6  13       1231.64       1323.98        21.48 o
  -1   6  13       2515.21       2541.18        27.61 o
   0   6  13      10941.64      11639.16       125.97 o
   1   6  13      12161.54      12667.23       136.85 o
   2   6  13       4758.51       4916.07        64.47 o
   3   6  13         41.24         37.01         4.97 o
   4   6  13         60.80         51.90         5.60 o
   5   6  13       4439.31       4247.89        51.62 o
   6   6  13          0.51          4.57         6.57 o
   7   6  13       1233.47       1276.64        23.84 o
   8   6  13         93.02        124.69        11.83 o
  -9   7  13        152.28        181.49        10.17 o
  -8   7  13          1.97         -6.71         6.71 o
  -7   7  13        328.78        321.14        10.88 o
  -6   7  13        803.07        763.71        36.25 o
  -5   7  13        929.11        921.08        18.31 o
  -4   7  13        637.05        631.01        13.15 o
  -3   7  13        485.60        476.48         8.30 o
  -2   7  13       1442.60       1518.95        21.10 o
  -1   7  13        117.09        141.25         5.56 o
   0   7  13        198.24        203.16         7.15 o
   1   7  13       1517.29       1535.36        20.87 o
   2   7  13        732.93        680.46        13.55 o
   3   7  13        833.65        842.91        24.50 o
   4   7  13       3336.66       3149.36        43.82 o
   5   7  13        190.01        176.66         9.66 o
   6   7  13         27.86         40.47         7.12 o
   7   7  13          0.83          9.28         8.04 o
   8   7  13          8.70         20.20        10.56 o
  -9   8  13        177.64        183.29        11.34 o
  -8   8  13         53.75         67.40         8.10 o
  -7   8  13        689.11        702.35        14.51 o
  -6   8  13         27.98         22.84         5.53 o
  -5   8  13       1463.19       1609.13        20.66 o
  -4   8  13          0.00         -4.14         4.14 o
  -3   8  13         14.93         12.80         3.08 o
  -2   8  13         23.48         37.96         4.55 o
  -1   8  13          3.75          2.42         3.39 o
   0   8  13       1677.98       1795.78        23.71 o
   1   8  13         11.96         27.78         4.52 o
   2   8  13       4493.79       4442.26        58.95 o
   3   8  13          0.01         -0.13         4.17 o
   4   8  13       2282.98       2369.44        34.76 o
   5   8  13        202.88        211.68        10.01 o
   6   8  13        269.51        240.86        11.40 o
   7   8  13          4.87         11.81         8.77 o
   8   8  13         14.05         20.30        10.22 o
  -9   9  13          0.19         -7.72         9.92 o
  -8   9  13         56.76         48.90        11.42 o
  -7   9  13        162.76        187.93        10.13 o
  -6   9  13        257.65        262.36         9.91 o
  -5   9  13          4.99         -1.88         4.89 o
  -4   9  13       1136.82       1099.41        21.86 o
  -3   9  13        357.66        376.19         7.80 o
  -2   9  13         42.27         44.43         4.87 o
  -1   9  13        575.39        644.30        11.46 o
   0   9  13         13.97         17.70         3.60 o
   1   9  13          0.05         -0.32         3.83 o
   2   9  13       2164.13       2193.05        31.96 o
   3   9  13       2497.29       2548.30        36.46 o
   4   9  13          0.38          2.03         5.44 o
   5   9  13        691.95        663.62        30.78 o
   6   9  13         94.46         76.12         9.30 o
   7   9  13        716.26        656.40        17.11 o
   8   9  13         26.57         35.51         9.14 o
  -9  10  13         31.39         28.82        10.70 o
  -8  10  13         42.43         27.43         8.02 o
  -7  10  13       1444.14       1361.92        22.37 o
  -6  10  13       1841.55       1667.31        22.97 o
  -5  10  13       1993.41       1968.94        26.73 o
  -4  10  13       1116.57       1099.27        18.23 o
  -3  10  13        280.46        266.95         7.03 o
  -2  10  13        578.49        589.66        12.21 o
  -1  10  13        474.10        482.52         9.13 o
   0  10  13         47.01         52.51         6.84 o
   1  10  13          0.17         -2.32         4.02 o
   2  10  13        237.22        221.29        11.84 o
   3  10  13        128.44        103.96         6.43 o
   4  10  13       1242.63       1220.92        20.97 o
   5  10  13          8.57         19.38         5.63 o
   6  10  13        104.11        111.45        11.68 o
   7  10  13         13.86         21.94         7.92 o
   8  10  13        100.20        140.70        34.81 o
  -9  11  13         17.18         16.96        14.53 o
  -8  11  13        482.04        496.10        15.76 o
  -7  11  13        196.25        201.30         9.99 o
  -6  11  13        286.06        267.29        10.37 o
  -5  11  13         75.25         74.54         5.91 o
  -4  11  13        419.02        424.68         9.99 o
  -3  11  13        129.75        129.68         7.40 o
  -2  11  13          0.91          3.07         4.41 o
  -1  11  13          0.36         -2.09         5.43 o
   0  11  13       1284.24       1329.52        19.41 o
   1  11  13       1152.71       1110.22        23.98 o
   2  11  13        367.12        361.86        10.53 o
   3  11  13        286.85        297.53        10.28 o
   4  11  13        432.65        424.00        11.92 o
   5  11  13         14.68         16.51         5.44 o
   6  11  13        454.04        442.16        12.96 o
   7  11  13        180.20        206.17        21.21 o
   8  11  13          1.20         24.40        21.94 o
  -8  12  13        741.69        793.74        17.42 o
  -7  12  13        293.49        282.49        12.86 o
  -6  12  13         86.57         74.51         7.49 o
  -5  12  13        108.19        101.21         7.72 o
  -4  12  13         34.59         22.22         5.14 o
  -3  12  13        999.80       1048.57        14.89 o
  -2  12  13         54.54         62.34         7.07 o
  -1  12  13         18.15         27.15         4.41 o
   0  12  13        798.48        804.91        14.16 o
   1  12  13         11.60         16.30         4.23 o
   2  12  13       1006.47        960.16        22.05 o
   3  12  13       1123.37       1086.01        33.94 o
   4  12  13        875.17        904.59        22.15 o
   5  12  13        699.11        659.79        16.44 o
   6  12  13        107.54        110.00        15.55 o
   7  12  13         83.34         77.38        18.32 o
   8  12  13        563.74        735.23       116.62 o
  -8  13  13        133.65        111.63        18.28 o
  -7  13  13          9.99         -9.51         9.51 o
  -6  13  13        545.12        510.73        14.21 o
  -5  13  13        883.38        837.28        14.51 o
  -4  13  13        363.52        358.85        10.66 o
  -3  13  13        187.36        179.60         8.24 o
  -2  13  13         25.71         29.11         6.68 o
  -1  13  13       1914.30       1865.55        31.91 o
   0  13  13         89.95         98.64         6.00 o
   1  13  13         49.57         51.53         5.29 o
   2  13  13        906.18        890.51        17.36 o
   3  13  13          6.07          0.42         6.90 o
   4  13  13       1326.31       1384.91        22.25 o
   5  13  13          3.41         -3.94        10.93 o
   6  13  13          1.43         12.25        14.10 o
   7  13  13          1.17          9.82        28.28 o
  -8  14  13         26.77         -0.53        14.03 o
  -7  14  13        135.46        124.24        11.16 o
  -6  14  13         26.14         26.37         9.50 o
  -5  14  13        163.27        151.39         9.28 o
  -4  14  13        421.68        386.99        12.04 o
  -3  14  13        503.82        461.32        11.68 o
  -2  14  13        910.68        847.73        19.03 o
  -1  14  13        989.49        928.20        19.39 o
   0  14  13          7.12          0.41         4.55 o
   1  14  13       1846.53       1837.36        25.11 o
   2  14  13         43.64         27.24         5.68 o
   3  14  13       2400.78       2343.96        37.61 o
   4  14  13          0.69          1.17         6.43 o
   5  14  13       1862.12       1918.68        91.82 o
   6  14  13        635.69        574.41        27.52 o
   7  14  13        361.31        355.58       101.39 o
  -8  15  13        261.57        281.63        20.59 o
  -7  15  13         83.45         78.79        11.43 o
  -6  15  13         60.90         38.45        10.85 o
  -5  15  13        516.03        508.44        14.52 o
  -4  15  13         41.62         22.37         6.36 o
  -3  15  13       2020.70       2045.61        29.09 o
  -2  15  13         63.17         61.62        11.04 o
  -1  15  13        315.30        273.49        12.28 o
   0  15  13         23.88         17.35         5.13 o
   1  15  13        264.61        264.53        10.17 o
   2  15  13          3.21          9.13         4.76 o
   3  15  13       1037.39       1012.18        15.76 o
   4  15  13        933.57        891.53        20.27 o
   5  15  13          8.91         12.49        11.41 o
   6  15  13         48.23         56.03        15.42 o
   7  15  13       1090.72       1127.66        61.36 o
  -8  16  13          0.15        -17.66        17.66 o
  -7  16  13          0.99        -10.76        10.76 o
  -6  16  13        318.81        336.44        19.76 o
  -5  16  13        560.19        589.84        15.46 o
  -4  16  13         68.53         77.50         7.69 o
  -3  16  13        168.15        141.72        10.63 o
  -2  16  13        455.74        415.12        13.06 o
  -1  16  13        289.68        253.87        12.78 o
   0  16  13        552.64        564.90        13.57 o
   1  16  13        587.65        616.84        15.06 o
   2  16  13       1246.79       1291.43        19.46 o
   3  16  13        587.47        563.65        14.81 o
   4  16  13        824.11        717.67        15.39 o
   5  16  13        527.09        442.96        23.34 o
   6  16  13          0.88          2.33        13.65 o
   7  16  13         19.22         89.64        44.38 o
  -7  17  13         15.15         36.85        12.14 o
  -6  17  13        179.44        184.88        25.96 o
  -5  17  13         70.87         50.47         8.04 o
  -4  17  13         11.58         20.53         8.37 o
  -3  17  13         30.55         26.75         6.45 o
  -2  17  13        234.36        197.46         9.74 o
  -1  17  13        199.23        210.39        11.63 o
   0  17  13       2858.58       2808.78        36.19 o
   1  17  13        236.91        241.32        11.43 o
   2  17  13         29.24         26.76         7.91 o
   3  17  13         35.40         37.82         6.89 o
   4  17  13         28.47         21.93         6.57 o
   5  17  13        202.92        218.39        22.99 o
   6  17  13        903.18        831.08        25.56 o
   7  17  13         32.98        143.60        65.27 o
  -7  18  13        238.54        239.43        17.59 o
  -6  18  13        157.57        208.67        15.60 o
  -5  18  13        124.04        141.03        10.79 o
  -4  18  13        453.61        429.10        16.83 o
  -3  18  13        490.04        479.12        13.45 o
  -2  18  13         96.61        111.41         7.91 o
  -1  18  13        666.26        648.90        22.08 o
   0  18  13        365.41        339.88        14.70 o
   1  18  13        360.77        343.30        10.78 o
   2  18  13          6.95         17.18         5.09 o
   3  18  13          9.26         17.45         6.46 o
   4  18  13        595.77        556.55        16.58 o
   5  18  13        407.86        432.09        33.95 o
   6  18  13        315.18        273.21        18.24 o
  -7  19  13         13.52          8.91        15.61 o
  -6  19  13         59.31         60.77        14.47 o
  -5  19  13        814.07        750.18        18.84 o
  -4  19  13        356.73        326.41        24.89 o
  -3  19  13        246.10        233.40        11.31 o
  -2  19  13        150.79        154.23         9.23 o
  -1  19  13       2408.74       2427.94        39.13 o
   0  19  13         14.10          9.61         7.36 o
   1  19  13        377.61        358.77        11.77 o
   2  19  13         63.08         65.38         7.74 o
   3  19  13        302.44        277.42        11.93 o
   4  19  13        172.18        185.98        20.60 o
   5  19  13        265.00        275.34        17.59 o
   6  19  13         88.20         97.34        33.94 o
  -7  20  13        236.93        301.26        33.07 o
  -6  20  13          8.49         27.97        14.55 o
  -5  20  13        294.16        303.61        14.10 o
  -4  20  13          7.94         15.75         8.34 o
  -3  20  13        810.91        814.31        18.09 o
  -2  20  13         28.26         37.05         7.98 o
  -1  20  13       1064.07       1022.54        35.50 o
   0  20  13         16.17         17.29         7.86 o
   1  20  13        878.85        898.98        17.08 o
   2  20  13        364.60        368.32        14.20 o
   3  20  13         94.25         92.96         8.42 o
   4  20  13         98.85        106.80         8.41 o
   5  20  13         10.59         35.55        21.10 o
   6  20  13         11.66         60.05        43.51 o
  -6  21  13          9.74         45.60        35.57 o
  -5  21  13          0.24         11.08        13.06 o
  -4  21  13        100.58        110.90        11.54 o
  -3  21  13         39.75         30.59         9.42 o
  -2  21  13        234.98        268.49        16.06 o
  -1  21  13        179.18        163.99        11.87 o
   0  21  13        537.94        583.63        17.92 o
   1  21  13         22.12         54.64        17.80 o
   2  21  13         90.39        103.30         8.84 o
   3  21  13          9.15          5.99         7.20 o
   4  21  13        451.49        461.45        14.70 o
   5  21  13        123.63        150.50        25.83 o
  -6  22  13         61.11         49.39        21.25 o
  -5  22  13        171.71        183.56        15.33 o
  -4  22  13        460.80        515.82        21.21 o
  -3  22  13        227.39        219.03        16.33 o
  -2  22  13        318.09        345.77        15.47 o
  -1  22  13        105.92         98.21         9.46 o
   0  22  13        492.15        493.51        21.54 o
   1  22  13        283.52        259.80        18.08 o
   2  22  13        604.24        605.41        21.19 o
   3  22  13          0.67         -7.12         7.12 o
   4  22  13        104.30        107.52         9.06 o
   5  22  13          0.00        -32.20        38.29 o
  -5  23  13        257.06        284.00        15.47 o
  -4  23  13          6.91         19.04        12.26 o
  -3  23  13          0.42          1.15         9.93 o
  -2  23  13        150.58        166.06        11.83 o
  -1  23  13        248.80        268.66        14.06 o
   0  23  13        233.75        244.93        18.34 o
   1  23  13          3.99          6.77        12.60 o
   2  23  13          3.23          0.85        10.84 o
   3  23  13        159.73        149.61        10.87 o
   4  23  13        286.85        279.14        16.33 o
   5  23  13         94.59        114.88        53.09 o
  -5  24  13        315.98        387.71        29.03 o
  -4  24  13         40.42         60.61        13.75 o
  -3  24  13        174.78        178.60        15.61 o
  -2  24  13         38.02         47.17        10.65 o
  -1  24  13         82.06         67.43        10.34 o
   0  24  13        655.88        647.90        26.72 o
   1  24  13        148.83        165.23        18.98 o
   2  24  13         48.92         38.26        20.91 o
   3  24  13          0.15         -4.21        13.94 o
   4  24  13         81.53         91.16        13.80 o
  -4  25  13          4.63         19.98        14.46 o
  -3  25  13        118.95        109.56        15.58 o
  -2  25  13        186.80        180.08        13.15 o
  -1  25  13         35.18         41.79        12.44 o
   0  25  13          8.91          2.77        27.25 o
   1  25  13          6.12         -3.49        13.75 o
   2  25  13         11.43         21.24        13.38 o
   3  25  13        218.16        226.20        16.15 o
   4  25  13        221.65        190.59        49.61 o
  -4  26  13         12.54         15.49        18.03 o
  -3  26  13        355.31        425.57        49.61 o
  -2  26  13        192.06        214.53        20.82 o
  -1  26  13         25.70         24.14        13.87 o
   0  26  13         28.24         72.07        13.03 o
   1  26  13        742.51        671.49        26.92 o
   2  26  13        870.23        933.55        32.35 o
   3  26  13        161.52        125.40        21.32 o
  -3  27  13         26.37         33.44        26.98 o
  -2  27  13          6.63         29.69        15.28 o
  -1  27  13          0.38         10.62        19.22 o
   0  27  13        315.22        399.98        24.24 o
   1  27  13        538.96        516.36        26.77 o
   2  27  13         46.60         70.49        45.25 o
  -2  28  13        219.66        203.89        17.78 o
  -1  28  13         16.27         17.89        15.14 o
   0  28  13        360.98        320.83        18.55 o
   1  28  13         49.20         38.28        18.56 o
  -8   0  14         29.04         78.55        20.69 o
  -6   0  14       5007.95       5281.02        91.65 o
  -4   0  14       2185.42       2145.25        55.70 o
  -2   0  14        444.15        477.76        26.11 o
   0   0  14        424.70        477.35        13.54 o
   2   0  14        133.84        108.65         8.29 o
   4   0  14       2499.37       2562.99        64.40 o
   6   0  14        258.67        208.78        16.71 o
   8   0  14        269.79        316.41        36.12 o
  -9   1  14         30.13         25.98        12.95 o
  -8   1  14        154.87        165.87        12.28 o
  -7   1  14        144.74        147.47        10.62 o
  -6   1  14        865.92        949.64        19.22 o
  -5   1  14         14.25         10.14         5.98 o
  -4   1  14          4.19          4.10         4.84 o
  -3   1  14        305.75        294.34         8.25 o
  -2   1  14        406.66        397.26         8.91 o
  -1   1  14         35.28         29.43         3.92 o
   0   1  14        290.72        212.64         8.42 o
   1   1  14        205.43        179.35         6.53 o
   2   1  14        118.88        164.38         6.86 o
   3   1  14        539.83        516.18        10.75 o
   4   1  14       1312.24       1290.21        26.76 o
   5   1  14         41.75         52.87        13.49 o
   6   1  14        306.76        274.33        12.76 o
   7   1  14         54.80         48.43         9.68 o
   8   1  14        220.37        252.39        20.10 o
  -9   2  14          0.16         -1.52        16.58 o
  -8   2  14         88.84        117.58        11.33 o
  -7   2  14         75.79         73.51        13.43 o
  -6   2  14        367.04        410.52        14.26 o
  -5   2  14       2633.20       2706.33        36.57 o
  -4   2  14         10.02          5.87         4.84 o
  -3   2  14        678.83        735.56        12.92 o
  -2   2  14       2101.46       2106.52        26.76 o
  -1   2  14        788.10        827.35        13.38 o
   0   2  14        152.76        198.34         6.83 o
   1   2  14         15.36         10.12         3.58 o
   2   2  14         77.67         71.74         4.83 o
   3   2  14          2.68         -2.24         5.42 o
   4   2  14        103.62        121.58        10.44 o
   5   2  14        674.19        626.53        18.43 o
   6   2  14         24.75         10.66         8.29 o
   7   2  14         66.48         45.71         9.46 o
   8   2  14        389.76        350.35        20.68 o
  -9   3  14          4.92         13.41        16.51 o
  -8   3  14        106.77         89.43        11.49 o
  -7   3  14        199.55        160.15        12.65 o
  -6   3  14       2855.09       2788.49        43.67 o
  -5   3  14       1381.53       1359.22        25.08 o
  -4   3  14          0.07         -0.84         4.49 o
  -3   3  14          0.03         -0.46         3.65 o
  -2   3  14         37.04         27.51         3.29 o
  -1   3  14       2659.55       2626.61        32.20 o
   0   3  14       1753.72       1934.07        24.80 o
   1   3  14        344.84        334.33         8.03 o
   2   3  14        423.35        403.40         9.15 o
   3   3  14       1121.19       1155.81        19.76 o
   4   3  14        170.30        134.92        10.88 o
   5   3  14       1198.17       1119.47        25.49 o
   6   3  14        168.04        153.20        10.59 o
   7   3  14         68.52         72.54         9.84 o
   8   3  14        605.26        641.31        31.75 o
  -9   4  14         13.66         -9.93        13.02 o
  -8   4  14        512.69        503.65        19.05 o
  -7   4  14          3.83          7.63         7.93 o
  -6   4  14        256.80        299.31        13.34 o
  -5   4  14        721.05        766.44        21.47 o
  -4   4  14        397.68        357.36        10.16 o
  -3   4  14       1459.04       1422.14        23.26 o
  -2   4  14         19.84          6.39         4.29 o
  -1   4  14       4144.77       4217.43        48.73 o
   0   4  14       3352.89       3205.99        38.07 o
   1   4  14        393.22        349.50         8.69 o
   2   4  14        492.72        485.11        10.17 o
   3   4  14        335.30        351.01        12.79 o
   4   4  14          5.33         -3.57         5.82 o
   5   4  14        688.29        637.38        18.58 o
   6   4  14        293.81        303.91        12.99 o
   7   4  14        145.74        162.96        11.20 o
   8   4  14        111.94        124.92        16.52 o
  -9   5  14         87.66        101.49        24.95 o
  -8   5  14          3.41          9.79        10.06 o
  -7   5  14         47.55         59.02         8.70 o
  -6   5  14       7271.00       7613.23        89.22 o
  -5   5  14        659.71        633.67        19.20 o
  -4   5  14         98.05        114.79         6.68 o
  -3   5  14        856.60        931.04        13.29 o
  -2   5  14       1955.65       2231.68        24.84 o
  -1   5  14          2.46          5.07         3.44 o
   0   5  14        449.25        425.19         9.57 o
   1   5  14        304.47        261.51         8.79 o
   2   5  14       1180.61       1216.73        20.42 o
   3   5  14          0.01          0.97         4.33 o
   4   5  14         14.35         14.57         7.44 o
   5   5  14       2623.67       2508.92        47.33 o
   6   5  14        639.44        589.10        15.84 o
   7   5  14        265.77        254.64        13.74 o
   8   5  14          0.03         16.89        12.71 o
  -9   6  14        326.31        341.74        14.50 o
  -8   6  14         24.49         27.89        10.88 o
  -7   6  14          2.42         13.58         5.66 o
  -6   6  14        583.73        517.79        17.31 o
  -5   6  14        117.96        112.30         8.29 o
  -4   6  14         31.30         22.90         4.86 o
  -3   6  14       1901.90       1987.35        22.85 o
  -2   6  14        279.32        293.19         7.74 o
  -1   6  14        128.32        135.76         6.59 o
   0   6  14       3348.74       3458.96        41.01 o
   1   6  14        353.92        398.88         9.44 o
   2   6  14        254.44        261.26        11.24 o
   3   6  14       1387.99       1408.30        22.93 o
   4   6  14         12.12         18.31         5.48 o
   5   6  14       3582.19       3569.02        50.52 o
   6   6  14        111.73        133.02         8.97 o
   7   6  14        744.89        760.71        19.30 o
   8   6  14       1088.20       1150.28        25.91 o
  -9   7  14        314.58        334.46        15.58 o
  -8   7  14        145.40        149.53         9.86 o
  -7   7  14         22.18         21.13         6.29 o
  -6   7  14         71.58         67.34         6.18 o
  -5   7  14       1661.78       1727.06        25.57 o
  -4   7  14       1548.87       1634.73        23.85 o
  -3   7  14        397.93        353.39         7.12 o
  -2   7  14       7182.93       7641.07        84.17 o
  -1   7  14       1561.88       1561.52        18.72 o
   0   7  14        404.87        366.23         9.12 o
   1   7  14         54.76         45.31         4.64 o
   2   7  14        241.87        241.08         8.87 o
   3   7  14         93.75        109.07         6.49 o
   4   7  14       1751.86       1742.67        27.43 o
   5   7  14         42.90         61.22         6.64 o
   6   7  14        563.88        515.98        14.81 o
   7   7  14        440.75        459.88        16.53 o
   8   7  14          0.40         12.40        10.85 o
  -9   8  14         72.02         62.22        10.99 o
  -8   8  14         74.17         50.35         8.01 o
  -7   8  14        542.05        438.62        12.92 o
  -6   8  14        345.14        347.87        10.98 o
  -5   8  14        129.75        122.23         7.63 o
  -4   8  14         17.08          3.64         4.86 o
  -3   8  14       1390.70       1387.32        17.40 o
  -2   8  14        356.76        367.30         7.94 o
  -1   8  14        364.72        390.54         8.16 o
   0   8  14        130.64         97.24         5.76 o
   1   8  14         59.67         53.10         5.18 o
   2   8  14         11.25         15.36         6.08 o
   3   8  14          0.25          4.64         4.52 o
   4   8  14       2198.42       2270.49        40.30 o
   5   8  14         14.20         20.57         6.04 o
   6   8  14         58.53         62.57         7.75 o
   7   8  14        337.41        322.41        15.09 o
   8   8  14         88.12        108.70        11.92 o
  -9   9  14        153.84        162.58        17.41 o
  -8   9  14         41.06         23.37         9.39 o
  -7   9  14        348.58        350.12        12.24 o
  -6   9  14          1.71         -1.22         5.84 o
  -5   9  14        729.52        658.55        17.96 o
  -4   9  14        126.44        101.83         7.01 o
  -3   9  14         49.01         50.90         4.08 o
  -2   9  14        313.12        276.41        10.02 o
  -1   9  14        127.41        130.91         6.31 o
   0   9  14         39.85         33.30         4.53 o
   1   9  14       1948.26       1917.26        29.13 o
   2   9  14         97.35        106.58         7.12 o
   3   9  14         94.91        103.06         6.82 o
   4   9  14        187.07        166.16         9.31 o
   5   9  14        148.53        158.36         8.91 o
   6   9  14        182.22        170.49        10.07 o
   7   9  14        144.62        150.85        10.19 o
   8   9  14        154.26        195.27        14.16 o
  -9  10  14         56.52         42.07        11.97 o
  -8  10  14        340.41        367.18        13.73 o
  -7  10  14        181.52        191.92        10.44 o
  -6  10  14         63.46         61.55         7.22 o
  -5  10  14       1474.44       1439.11        22.80 o
  -4  10  14       1864.91       1956.95        27.74 o
  -3  10  14        630.97        588.86        13.52 o
  -2  10  14       1420.56       1388.29        20.74 o
  -1  10  14         15.28         20.22         3.81 o
   0  10  14         63.87         67.00         5.60 o
   1  10  14        309.28        301.13        10.21 o
   2  10  14       2434.07       2440.14        35.48 o
   3  10  14        258.90        243.87         9.85 o
   4  10  14       1208.70       1236.48        21.66 o
   5  10  14        208.51        241.80        10.80 o
   6  10  14         76.95         70.57         8.12 o
   7  10  14        671.54        681.85        17.51 o
   8  10  14        685.75        788.23        60.92 o
  -8  11  14        223.00        232.92        12.74 o
  -7  11  14         90.12         94.84         8.53 o
  -6  11  14        656.57        595.45        14.99 o
  -5  11  14         44.25         32.40         5.53 o
  -4  11  14         29.94         14.30         5.91 o
  -3  11  14        251.40        261.27         7.70 o
  -2  11  14         76.81         80.95         8.79 o
  -1  11  14        121.26        121.77         5.77 o
   0  11  14       1196.16       1190.17        20.40 o
   1  11  14        834.63        915.83        27.41 o
   2  11  14        876.84        805.02        16.35 o
   3  11  14        633.00        619.43        14.65 o
   4  11  14        375.14        349.16        11.80 o
   5  11  14         53.76         46.11         6.34 o
   6  11  14        432.23        427.04        21.48 o
   7  11  14          0.03          6.27         7.71 o
   8  11  14          8.16         17.49        46.56 o
  -8  12  14          0.84          4.56         8.83 o
  -7  12  14        450.32        468.51        15.11 o
  -6  12  14          1.97          0.00         7.00 o
  -5  12  14        267.75        245.33         9.62 o
  -4  12  14         90.56         87.23         8.36 o
  -3  12  14        445.85        416.33         9.32 o
  -2  12  14         17.41         22.68         5.44 o
  -1  12  14          3.07         -4.15         4.22 o
   0  12  14        428.46        415.06        10.49 o
   1  12  14        731.84        659.49        14.55 o
   2  12  14        827.89        838.20        20.81 o
   3  12  14        815.05        809.02        16.85 o
   4  12  14       1141.66       1168.19        20.97 o
   5  12  14          0.77          6.32         5.78 o
   6  12  14          9.78          9.87        17.92 o
   7  12  14        535.65        638.62        46.13 o
  -8  13  14         82.35        103.70        14.63 o
  -7  13  14         40.85         36.60         8.08 o
  -6  13  14        156.68        173.11         9.67 o
  -5  13  14       2156.16       2189.25        27.44 o
  -4  13  14        660.29        599.36        14.15 o
  -3  13  14       1434.61       1449.51        24.50 o
  -2  13  14        454.04        437.42        14.04 o
  -1  13  14          3.38          2.68         4.54 o
   0  13  14       1683.39       1715.75        24.10 o
   1  13  14         65.07         80.26         5.95 o
   2  13  14        753.12        714.73        46.13 o
   3  13  14        409.43        417.19        16.10 o
   4  13  14       1728.65       1736.22        44.82 o
   5  13  14        179.21        170.68        11.26 o
   6  13  14        222.38        238.73        43.95 o
   7  13  14        246.50        286.69        27.79 o
  -8  14  14         10.34         14.97        15.94 o
  -7  14  14         90.64         74.31        11.28 o
  -6  14  14        546.87        587.25        20.57 o
  -5  14  14         35.89         55.48         7.43 o
  -4  14  14        188.71        180.13        21.13 o
  -3  14  14       2696.13       2790.45        35.96 o
  -2  14  14          0.35          2.49         6.33 o
  -1  14  14        146.15        140.14        15.18 o
   0  14  14        352.99        387.68        10.74 o
   1  14  14       6112.48       6337.87        72.22 o
   2  14  14        144.83        138.84         8.25 o
   3  14  14       1585.85       1626.41        26.05 o
   4  14  14        179.10        186.51        10.13 o
   5  14  14          8.77          6.09        11.19 o
   6  14  14         10.63         11.31        14.48 o
   7  14  14         90.16        140.32        25.24 o
  -8  15  14        176.73        200.15        18.05 o
  -7  15  14          3.37          1.58        14.61 o
  -6  15  14        370.81        343.74        18.30 o
  -5  15  14        716.31        741.28        16.98 o
  -4  15  14          1.30         -7.50         7.50 o
  -3  15  14        855.92        829.21        16.59 o
  -2  15  14        132.28        174.17        13.10 o
  -1  15  14        227.24        210.18        12.02 o
   0  15  14       1916.16       1822.66        25.62 o
   1  15  14         51.48         63.13         7.00 o
   2  15  14       3725.58       3716.54        44.78 o
   3  15  14       2536.38       2586.49        32.78 o
   4  15  14        690.07        638.13        17.78 o
   5  15  14       1533.94       1528.53        40.56 o
   6  15  14        134.30        153.44        17.91 o
   7  15  14        128.37        166.68        25.70 o
  -8  16  14        205.58        235.59        53.68 o
  -7  16  14          0.05         14.85        23.40 o
  -6  16  14          9.82        -12.39        12.39 o
  -5  16  14        557.35        550.53        19.85 o
  -4  16  14          0.48         -2.84         7.66 o
  -3  16  14          4.35          0.74         5.69 o
  -2  16  14       1468.71       1428.10        26.91 o
  -1  16  14        873.73        911.94        20.45 o
   0  16  14       3631.30       3548.48        51.23 o
   1  16  14        522.93        546.77        12.82 o
   2  16  14        235.21        273.40        18.09 o
   3  16  14        459.62        438.64        12.05 o
   4  16  14         39.41         52.71        14.86 o
   5  16  14        721.81        737.67        29.30 o
   6  16  14        689.18        622.64        43.51 o
   7  16  14        303.36        402.07        53.96 o
  -7  17  14         45.98         54.21        24.55 o
  -6  17  14         38.62          9.23        11.39 o
  -5  17  14       1797.52       1770.54        28.37 o
  -4  17  14        439.62        419.52        16.35 o
  -3  17  14         96.21         82.76         7.35 o
  -2  17  14        320.69        301.66        16.54 o
  -1  17  14          0.08          1.34         8.91 o
   0  17  14        408.18        392.97        17.33 o
   1  17  14        194.50        215.89        11.68 o
   2  17  14        361.61        378.11        11.17 o
   3  17  14        132.01        107.51         8.14 o
   4  17  14        393.88        390.07        13.26 o
   5  17  14        143.76        117.80        15.31 o
   6  17  14         14.36         60.09        16.46 o
  -7  18  14         14.76        -11.94        18.40 o
  -6  18  14         25.90          8.83        12.28 o
  -5  18  14        606.76        567.81        16.63 o
  -4  18  14          0.01         -2.26        11.20 o
  -3  18  14          7.80         10.04         6.64 o
  -2  18  14          4.82         11.16         7.66 o
  -1  18  14          2.55         -8.44         9.50 o
   0  18  14        139.07        149.10        11.76 o
   1  18  14       2519.51       2588.50        34.12 o
   2  18  14        160.26        142.51         7.88 o
   3  18  14         17.10         33.71         7.74 o
   4  18  14        196.26        210.49        11.32 o
   5  18  14          0.05         -3.98        11.16 o
   6  18  14         20.19         30.74        16.34 o
  -7  19  14        227.44        231.65        20.24 o
  -6  19  14         65.87         44.13        14.99 o
  -5  19  14         19.53         22.41         8.78 o
  -4  19  14        665.47        659.26        20.57 o
  -3  19  14        512.70        536.37        15.33 o
  -2  19  14        188.81        208.99        11.45 o
  -1  19  14         56.09         45.14        11.71 o
   0  19  14        196.54        226.28        13.37 o
   1  19  14        205.29        229.07        10.91 o
   2  19  14        530.31        559.18        13.06 o
   3  19  14        514.65        542.20        15.11 o
   4  19  14        116.02         83.21         8.20 o
   5  19  14        318.69        321.02        36.08 o
   6  19  14        283.79        211.48        46.13 o
  -6  20  14          0.14        -10.82        14.72 o
  -5  20  14        357.06        353.72        17.82 o
  -4  20  14        266.21        290.27        16.87 o
  -3  20  14        212.42        234.86        15.36 o
  -2  20  14         15.17          3.29         8.20 o
  -1  20  14        111.91        118.69        11.02 o
   0  20  14        449.37        440.62        17.23 o
   1  20  14        519.80        516.82        13.74 o
   2  20  14       1249.52       1311.02        28.43 o
   3  20  14         64.00         84.91         9.80 o
   4  20  14         33.57         22.51        15.74 o
   5  20  14        312.33        328.51        19.13 o
  -6  21  14          3.32        -16.12        24.10 o
  -5  21  14       1533.75       1694.15        50.39 o
  -4  21  14        331.14        361.56        19.65 o
  -3  21  14          6.02          6.86         8.35 o
  -2  21  14        318.94        304.51        13.67 o
  -1  21  14        133.34        134.19        11.90 o
   0  21  14        588.26        564.28        23.07 o
   1  21  14        343.25        334.17        15.08 o
   2  21  14        151.15        177.22        11.47 o
   3  21  14         60.66         49.23        11.18 o
   4  21  14         77.61         40.43         8.33 o
   5  21  14       1227.59       1109.61        65.27 o
  -6  22  14        215.43        267.04        28.72 o
  -5  22  14          6.69          6.61        12.59 o
  -4  22  14        245.24        257.98        18.34 o
  -3  22  14         30.97         43.79         9.65 o
  -2  22  14        983.54        994.16        21.25 o
  -1  22  14          4.33         -1.22         9.92 o
   0  22  14        912.09        938.73        23.43 o
   1  22  14          8.51         24.60        12.62 o
   2  22  14          0.77         -8.18         8.18 o
   3  22  14        247.33        272.47        14.18 o
   4  22  14         70.42         82.65        14.45 o
   5  22  14         13.01        -21.76        39.16 o
  -5  23  14         82.21         71.60        33.70 o
  -4  23  14         51.37         50.30        26.30 o
  -3  23  14         12.49          5.55        10.57 o
  -2  23  14         70.02         85.36        10.50 o
  -1  23  14         56.27         58.36         9.82 o
   0  23  14         25.47         27.67        10.96 o
   1  23  14          5.87          6.92        13.80 o
   2  23  14         31.66         43.56        11.99 o
   3  23  14         80.86         95.42        10.38 o
   4  23  14        526.74        521.71        86.59 o
  -5  24  14        122.31        135.65        51.78 o
  -4  24  14        420.94        454.07        24.75 o
  -3  24  14         15.99         26.19        11.38 o
  -2  24  14         50.75         74.60        11.58 o
  -1  24  14          1.56          5.04        13.44 o
   0  24  14        591.44        531.03        27.06 o
   1  24  14        729.64        747.15        25.05 o
   2  24  14        130.08        124.81        14.23 o
   3  24  14         65.99         33.88        12.33 o
   4  24  14        218.43        185.37        47.87 o
  -4  25  14        390.89        412.84        23.66 o
  -3  25  14        152.75        164.62        14.00 o
  -2  25  14        404.61        460.91        20.08 o
  -1  25  14        292.22        338.93        19.58 o
   0  25  14          7.71         12.25        20.89 o
   1  25  14          7.28         42.90        14.88 o
   2  25  14        103.84         94.41        15.26 o
   3  25  14        705.72        744.71        32.55 o
  -3  26  14         85.94         86.78        20.12 o
  -2  26  14        316.22        296.25        17.85 o
  -1  26  14          4.61         -4.38        13.85 o
   0  26  14        359.75        354.78        28.68 o
   1  26  14       1988.66       2078.51        42.93 o
   2  26  14          5.18          3.41        29.59 o
   3  26  14        150.91        148.28        34.38 o
  -3  27  14          5.91        -16.58        20.42 o
  -2  27  14          7.07          4.94        15.26 o
  -1  27  14         67.55         67.44        14.77 o
   0  27  14         37.00         25.04        17.43 o
   1  27  14        108.34        149.63        34.04 o
   2  27  14          8.99        -14.31        21.60 o
  -1  28  14         84.20         79.58        16.51 o
   0  28  14        183.05        197.56        18.05 o
  -9   0  15       3109.30       3490.65        75.71 o
  -7   0  15         69.68         51.09        12.71 o
  -5   0  15       1724.10       1640.25        35.92 o
  -3   0  15       1016.90        921.32        22.63 o
  -1   0  15        950.52       1039.92        22.15 o
   1   0  15        440.45        403.32        13.13 o
   3   0  15        170.93        141.04        10.44 o
   5   0  15          1.65          0.87        11.31 o
   7   0  15          0.38          1.41        16.97 o
  -9   1  15         56.74         76.51        14.63 o
  -8   1  15         43.46         54.40        11.75 o
  -7   1  15          7.11          6.34         8.09 o
  -6   1  15        356.08        335.68        14.09 o
  -5   1  15        199.29        159.63        11.07 o
  -4   1  15        303.74        298.50        10.71 o
  -3   1  15        938.73        992.97        15.77 o
  -2   1  15       1439.91       1365.43        19.99 o
  -1   1  15         37.23         24.15         4.12 o
   0   1  15         14.28         12.01         3.58 o
   1   1  15        799.22        785.97        13.27 o
   2   1  15         97.08         81.35         5.32 o
   3   1  15         20.48         37.18         5.08 o
   4   1  15        126.49        122.73         9.23 o
   5   1  15        102.20        137.20        17.84 o
   6   1  15         73.63         69.94         8.99 o
   7   1  15       1298.40       1283.13        31.12 o
   8   1  15        210.69        217.20        15.07 o
  -9   2  15         87.99         52.14        13.88 o
  -8   2  15          2.00          2.26        11.08 o
  -7   2  15         85.42         68.58        11.25 o
  -6   2  15       1445.86       1366.36        23.71 o
  -5   2  15         86.52        105.78         9.25 o
  -4   2  15        221.24        202.75         9.37 o
  -3   2  15        784.96        743.33        13.37 o
  -2   2  15       1841.89       1835.29        24.36 o
  -1   2  15        322.76        244.81         9.37 o
   0   2  15        970.45       1048.08        15.77 o
   1   2  15        653.59        632.79        11.64 o
   2   2  15        217.98        200.96         8.92 o
   3   2  15        294.58        290.13        10.33 o
   4   2  15        761.92        706.81        33.94 o
   5   2  15         63.34         55.19        14.79 o
   6   2  15        298.74        298.51        15.01 o
   7   2  15          5.55         17.37         9.66 o
   8   2  15         17.24         19.61        16.83 o
  -9   3  15         42.92         46.56        13.96 o
  -8   3  15         38.39         23.27        12.69 o
  -7   3  15        121.52        127.07        10.42 o
  -6   3  15        329.72        404.97        18.72 o
  -5   3  15        569.64        633.22        19.66 o
  -4   3  15       2294.71       2256.04        30.39 o
  -3   3  15       1276.61       1434.24        20.43 o
  -2   3  15          0.91         -2.60         3.65 o
  -1   3  15       9547.42       9763.64       106.83 o
   0   3  15       1820.98       1970.02        25.45 o
   1   3  15       3972.08       4195.12        48.73 o
   2   3  15         79.86         95.99         5.51 o
   3   3  15        406.21        426.53        11.86 o
   4   3  15        897.16        901.51        21.51 o
   5   3  15          4.64         12.67         8.15 o
   6   3  15        269.54        284.32        13.35 o
   7   3  15          3.87          6.87         9.75 o
   8   3  15        123.71        131.29        32.03 o
  -9   4  15         83.33        105.78        19.29 o
  -8   4  15        410.89        397.46        19.22 o
  -7   4  15          6.70          1.07         7.97 o
  -6   4  15       3180.20       3218.54        53.45 o
  -5   4  15          1.09          3.32         6.47 o
  -4   4  15       2513.22       2475.33        32.76 o
  -3   4  15        219.43        189.40         9.15 o
  -2   4  15        189.16        142.59         5.78 o
  -1   4  15       1269.39       1174.53        17.29 o
   0   4  15        122.63        172.12         7.00 o
   1   4  15       1286.73       1494.89        20.66 o
   2   4  15       1360.37       1388.76        19.88 o
   3   4  15          1.84         -3.79         4.84 o
   4   4  15        194.70        167.15         9.68 o
   5   4  15       1317.84       1377.66        40.90 o
   6   4  15        108.21        123.68         9.38 o
   7   4  15        166.21        178.76        11.90 o
   8   4  15          3.06        -10.21        11.99 o
  -9   5  15         24.42          2.86        13.95 o
  -8   5  15          2.00        -11.56        11.56 o
  -7   5  15          0.32         -3.67         8.30 o
  -6   5  15        508.29        595.14        18.66 o
  -5   5  15        372.13        366.47        11.81 o
  -4   5  15       1182.47       1192.49        19.36 o
  -3   5  15       3057.91       3065.13        43.21 o
  -2   5  15          8.31          6.55         4.48 o
  -1   5  15        349.12        431.75         9.75 o
   0   5  15       6582.66       6717.98        75.17 o
   1   5  15          3.09          4.42         3.71 o
   2   5  15       3199.78       3172.06        38.49 o
   3   5  15       1068.81       1126.91        19.93 o
   4   5  15        522.90        540.88        30.26 o
   5   5  15       1329.03       1349.82        29.46 o
   6   5  15        298.45        270.57        13.38 o
   7   5  15       2030.04       2066.29        32.93 o
   8   5  15          0.04          3.88        16.71 o
  -9   6  15         20.36         24.15        15.16 o
  -8   6  15         63.49         61.15        11.14 o
  -7   6  15          0.45          8.91        10.55 o
  -6   6  15        157.87        207.02        11.99 o
  -5   6  15        797.14        796.18        16.10 o
  -4   6  15        433.90        445.16        11.60 o
  -3   6  15         18.69         12.60         5.12 o
  -2   6  15       2187.17       2291.37        25.69 o
  -1   6  15        857.88        864.83        14.25 o
   0   6  15       4737.93       4850.72        55.91 o
   1   6  15       5874.21       5775.40        81.02 o
   2   6  15         85.99         84.86         7.28 o
   3   6  15        273.09        288.88        10.21 o
   4   6  15       2155.15       2278.78        34.47 o
   5   6  15        701.02        669.58        19.82 o
   6   6  15          4.46          1.38         7.44 o
   7   6  15          0.08         20.19         9.48 o
   8   6  15         34.94         39.94        12.42 o
  -9   7  15         87.80        109.86        18.92 o
  -8   7  15        508.49        596.34        20.56 o
  -7   7  15        135.13        155.59        21.30 o
  -6   7  15        613.04        567.26        20.30 o
  -5   7  15       1325.20       1305.45        21.62 o
  -4   7  15        738.92        743.55        18.59 o
  -3   7  15          7.11          9.69         4.04 o
  -2   7  15       6996.74       7365.89        81.46 o
  -1   7  15        616.91        631.92        13.22 o
   0   7  15        103.50        102.41         6.05 o
   1   7  15          0.50          1.08         3.95 o
   2   7  15        754.18        725.31        15.24 o
   3   7  15          1.62         -2.28         4.67 o
   4   7  15         15.33         10.78         7.06 o
   5   7  15         53.29         49.69         8.99 o
   6   7  15         39.92         33.63         9.30 o
   7   7  15        200.27        206.59        11.73 o
   8   7  15         73.67         76.96        12.66 o
  -9   8  15         32.36         56.26        21.82 o
  -8   8  15        356.24        371.72        17.95 o
  -7   8  15         57.12         50.56         9.40 o
  -6   8  15         20.66          0.22         8.42 o
  -5   8  15        267.92        229.22        11.48 o
  -4   8  15          0.45          5.70         5.27 o
  -3   8  15        366.32        375.64         7.94 o
  -2   8  15         74.65         70.79         4.93 o
  -1   8  15         39.78         27.11         3.91 o
   0   8  15        620.39        615.95        12.06 o
   1   8  15        653.82        646.69        14.07 o
   2   8  15        284.72        271.06         9.87 o
   3   8  15         40.28         45.76         5.99 o
   4   8  15        891.29        895.67        18.03 o
   5   8  15          1.23          7.86         8.40 o
   6   8  15          0.92          4.86         8.04 o
   7   8  15        135.47        128.43        14.45 o
   8   8  15        146.71        166.09        13.49 o
  -9   9  15         23.23         66.66        15.59 o
  -8   9  15         25.75         26.30         8.29 o
  -7   9  15        917.26        915.97        21.17 o
  -6   9  15         44.85         28.36         8.66 o
  -5   9  15         53.26         43.95         6.88 o
  -4   9  15        116.57         99.22         7.74 o
  -3   9  15        718.46        689.24        11.29 o
  -2   9  15        783.86        803.00        12.53 o
  -1   9  15        876.99        818.99        13.83 o
   0   9  15        380.92        363.74         9.63 o
   1   9  15        443.33        432.38        13.71 o
   2   9  15       1469.57       1443.70        23.76 o
   3   9  15       1494.18       1401.48        38.90 o
   4   9  15        555.46        514.10        13.86 o
   5   9  15         13.18         10.54         6.04 o
   6   9  15        160.03        167.87         9.94 o
   7   9  15         31.68         39.88         9.73 o
   8   9  15          8.79         30.15        17.25 o
  -8  10  15         23.55         13.10         9.05 o
  -7  10  15        423.20        431.70        13.80 o
  -6  10  15         14.48         28.27        12.00 o
  -5  10  15        299.62        289.96        16.08 o
  -4  10  15        614.60        583.95        13.98 o
  -3  10  15          5.13         -1.05         4.11 o
  -2  10  15        336.93        338.07        10.38 o
  -1  10  15         10.77          4.75         3.97 o
   0  10  15        927.45        925.11        15.10 o
   1  10  15          9.60          9.11         4.84 o
   2  10  15       1472.05       1458.19        24.08 o
   3  10  15       2660.12       2734.67        54.00 o
   4  10  15        126.83        131.32         8.14 o
   5  10  15        442.20        430.33        12.78 o
   6  10  15          8.18         12.81         7.49 o
   7  10  15        390.19        414.52        16.59 o
   8  10  15        770.69        819.32        42.42 o
  -8  11  15         24.04         25.78         9.43 o
  -7  11  15        725.21        770.72        17.88 o
  -6  11  15        108.40         87.55        10.03 o
  -5  11  15        221.88        190.90        17.21 o
  -4  11  15        124.13        100.69         8.67 o
  -3  11  15        211.88        173.59         9.44 o
  -2  11  15       1045.37       1072.52        18.26 o
  -1  11  15         71.61         64.93         5.07 o
   0  11  15        267.60        288.25        10.16 o
   1  11  15       5444.74       5517.47        73.18 o
   2  11  15       1901.27       1857.11        29.26 o
   3  11  15        765.80        741.41        16.35 o
   4  11  15         15.63          6.32         5.85 o
   5  11  15        597.47        563.88        14.15 o
   6  11  15          7.39         -1.57         7.28 o
   7  11  15          1.01         -4.41         8.67 o
  -8  12  15         13.53         18.85        10.16 o
  -7  12  15         53.33         22.53        15.83 o
  -6  12  15        187.44        194.50        14.13 o
  -5  12  15        362.67        340.94        19.54 o
  -4  12  15        437.24        425.68        12.67 o
  -3  12  15       1868.07       1841.77        23.06 o
  -2  12  15       1077.17       1072.32        18.69 o
  -1  12  15          3.55          0.73         4.41 o
   0  12  15        478.63        530.18        12.04 o
   1  12  15          0.09         11.06         5.48 o
   2  12  15        553.43        545.50        37.42 o
   3  12  15       2973.25       3081.89        48.67 o
   4  12  15        122.92        125.84         9.52 o
   5  12  15        531.06        461.09        12.96 o
   6  12  15        159.19        169.06        12.99 o
   7  12  15         60.59         94.21        77.46 o
  -8  13  15        297.93        310.26        20.94 o
  -7  13  15         55.35         57.80         8.89 o
  -6  13  15        103.62        112.23         9.03 o
  -5  13  15          3.46          2.82         6.45 o
  -4  13  15         22.41         24.21         6.65 o
  -3  13  15        852.83        819.23        13.69 o
  -2  13  15        712.23        732.02        17.63 o
  -1  13  15          8.98          4.79         4.78 o
   0  13  15        697.76        701.54        13.72 o
   1  13  15       1209.52       1211.63        19.09 o
   2  13  15       1199.59       1205.44        26.72 o
   3  13  15       1721.65       1667.28        34.31 o
   4  13  15        142.88        122.21        15.67 o
   5  13  15        216.93        209.42        11.96 o
   6  13  15         15.80         -3.19        14.63 o
   7  13  15        131.59        106.53        20.26 o
  -8  14  15        189.84        188.80        26.15 o
  -7  14  15        183.26        205.28        13.57 o
  -6  14  15        798.76        810.47        23.30 o
  -5  14  15         94.20        134.96        14.21 o
  -4  14  15        346.50        343.15        27.02 o
  -3  14  15        483.56        471.15        14.02 o
  -2  14  15        173.91        161.70        19.45 o
  -1  14  15         38.59         40.80         5.88 o
   0  14  15        474.33        426.08        16.83 o
   1  14  15       1699.81       1637.51        65.45 o
   2  14  15          2.29         -1.21         4.99 o
   3  14  15         12.48         17.46         5.99 o
   4  14  15       1325.70       1324.33        22.66 o
   5  14  15          2.44          3.07        18.71 o
   6  14  15          1.28         -9.28        29.59 o
   7  14  15         20.64         34.20        22.01 o
  -8  15  15         12.03         12.52        17.51 o
  -7  15  15        786.29        841.87        25.07 o
  -6  15  15        355.18        332.47        16.19 o
  -5  15  15        713.57        743.91        20.65 o
  -4  15  15         56.39         53.36         8.85 o
  -3  15  15        507.78        506.21        13.01 o
  -2  15  15       2255.34       2189.73        46.34 o
  -1  15  15        343.38        304.87        13.67 o
   0  15  15        558.11        559.22        13.87 o
   1  15  15        769.68        721.83        14.61 o
   2  15  15        472.83        505.53        12.39 o
   3  15  15        485.35        501.13        11.85 o
   4  15  15        486.24        471.13        36.12 o
   5  15  15        498.63        489.25        38.29 o
   6  15  15         35.98         57.60        22.63 o
   7  15  15        651.49        715.37        72.23 o
  -7  16  15          0.09         18.74        12.38 o
  -6  16  15          1.16         -7.00         8.24 o
  -5  16  15       1661.81       1669.53        37.87 o
  -4  16  15        444.08        429.33        17.17 o
  -3  16  15        571.36        554.32        14.03 o
  -2  16  15        684.88        601.35        21.25 o
  -1  16  15         22.17         30.35        12.62 o
   0  16  15       3519.56       3450.88        49.74 o
   1  16  15         17.74         22.54         5.81 o
   2  16  15        161.17        154.81         9.92 o
   3  16  15         70.11         58.27         5.91 o
   4  16  15        163.64        194.43        21.21 o
   5  16  15          1.24         -2.12        33.07 o
   6  16  15        151.91        242.57        53.96 o
  -7  17  15         58.72         74.12        15.69 o
  -6  17  15         24.50         27.25        12.06 o
  -5  17  15          8.28          6.70         9.47 o
  -4  17  15        305.61        323.94        16.01 o
  -3  17  15        148.84        141.76         8.80 o
  -2  17  15          4.46          0.32         7.90 o
  -1  17  15       4912.43       4622.83       153.67 o
   0  17  15          3.24          1.59         5.53 o
   1  17  15        888.90        851.09        16.53 o
   2  17  15         10.37          7.14         5.53 o
   3  17  15        186.62        162.64         8.95 o
   4  17  15        192.41        206.46        19.91 o
   5  17  15       1489.04       1505.32        32.25 o
   6  17  15         24.99         44.96        36.99 o
  -7  18  15        197.95        234.61        19.45 o
  -6  18  15         13.36         25.44        10.20 o
  -5  18  15        100.32        124.17        12.88 o
  -4  18  15        709.36        716.16        21.92 o
  -3  18  15         93.88         79.75         8.17 o
  -2  18  15        409.52        371.75        13.20 o
  -1  18  15        754.10        726.64        23.84 o
   0  18  15        165.01        176.13         9.42 o
   1  18  15          1.09          4.84         6.01 o
   2  18  15        707.80        723.28        17.98 o
   3  18  15        899.59        908.44        20.21 o
   4  18  15        112.35        135.33        11.81 o
   5  18  15         85.40         69.62        11.86 o
   6  18  15        614.10        663.16        60.05 o
  -7  19  15          0.16          7.96        20.89 o
  -6  19  15        230.04        269.13        18.51 o
  -5  19  15         22.80         42.42        11.47 o
  -4  19  15          1.32         15.20        10.17 o
  -3  19  15         89.21         71.13         8.44 o
  -2  19  15        289.07        288.12        14.61 o
  -1  19  15        135.28        132.30        11.19 o
   0  19  15       1473.16       1439.43        30.77 o
   1  19  15        780.53        871.33        17.58 o
   2  19  15       1257.07       1233.77        19.96 o
   3  19  15        110.49        109.30        11.64 o
   4  19  15          1.22          4.61        10.43 o
   5  19  15        187.24        186.51        13.77 o
   6  19  15         98.45        100.95        73.97 o
  -6  20  15         70.66        111.54        14.80 o
  -5  20  15        273.63        293.84        18.35 o
  -4  20  15        194.15        233.59        16.55 o
  -3  20  15          2.43         -8.17         8.17 o
  -2  20  15         98.83        105.89         9.42 o
  -1  20  15         62.74         69.06        10.88 o
   0  20  15         12.55          7.31        12.80 o
   1  20  15        146.60        145.69         8.83 o
   2  20  15        382.63        355.82        17.17 o
   3  20  15        409.57        383.13        21.61 o
   4  20  15        192.66        204.99        31.16 o
   5  20  15         82.67        107.80        19.11 o
  -6  21  15        351.27        384.67        43.51 o
  -5  21  15          6.87         26.23        13.66 o
  -4  21  15         31.28         46.97        12.28 o
  -3  21  15         56.24         64.87        11.97 o
  -2  21  15          0.94         -3.88         8.38 o
  -1  21  15       1513.86       1582.99        31.05 o
   0  21  15        129.31        144.03        12.22 o
   1  21  15       1894.34       2013.37        33.95 o
   2  21  15         12.37          7.33         8.16 o
   3  21  15        346.08        357.92        15.21 o
   4  21  15          0.04         -7.88        22.37 o
   5  21  15        663.36        586.57        61.79 o
  -5  22  15        737.34        779.64        32.79 o
  -4  22  15          1.02         11.12        12.59 o
  -3  22  15        100.40        116.72        11.32 o
  -2  22  15        143.16        159.50        11.37 o
  -1  22  15       1521.09       1535.71        31.73 o
   0  22  15        602.08        525.85        28.26 o
   1  22  15        217.54        266.04        14.66 o
   2  22  15        126.01        113.00        10.69 o
   3  22  15        117.92        112.69        10.12 o
   4  22  15        152.52        150.23        32.03 o
  -5  23  15          0.60         21.02        17.47 o
  -4  23  15          7.97         20.15        14.01 o
  -3  23  15        309.90        342.72        23.87 o
  -2  23  15        636.98        672.86        19.88 o
  -1  23  15        335.28        392.86        17.43 o
   0  23  15        418.44        432.53        24.00 o
   1  23  15         23.24         37.96        12.88 o
   2  23  15        661.69        628.40        18.01 o
   3  23  15         71.74         77.09        10.07 o
   4  23  15          7.78         17.36        14.87 o
  -5  24  15         98.35        151.43        49.61 o
  -4  24  15          0.02         17.96        23.54 o
  -3  24  15        169.82        186.67        15.32 o
  -2  24  15         36.48         23.79        12.18 o
  -1  24  15        101.14        124.49        12.27 o
   0  24  15       1226.97       1267.63        29.42 o
   1  24  15         20.97         58.63        14.99 o
   2  24  15        141.71        166.10        14.90 o
   3  24  15        242.93        216.46        17.11 o
   4  24  15        198.45        153.17        53.09 o
  -4  25  15        718.44        813.66        31.22 o
  -3  25  15          4.03         10.04        14.45 o
  -2  25  15        437.18        445.45        26.50 o
  -1  25  15       1336.89       1470.37        31.03 o
   0  25  15       1213.75       1257.95        71.36 o
   1  25  15        216.99        295.95        25.65 o
   2  25  15         31.99         22.21        20.42 o
   3  25  15        173.43        171.18        21.26 o
  -3  26  15          0.95        -18.97        18.97 o
  -2  26  15          0.05        -11.78        13.21 o
  -1  26  15        133.60        151.22        16.44 o
   0  26  15        188.98        172.68        21.32 o
   1  26  15        806.64        853.11        42.72 o
   2  26  15        205.91        213.68        23.96 o
  -2  27  15        301.59        308.09        19.95 o
  -1  27  15         45.06         53.82        17.61 o
   0  27  15        435.74        445.83        23.44 o
   1  27  15         10.31         19.57        17.20 o
  -8   0  16          4.70          3.74        14.97 o
  -6   0  16        119.90        148.08        14.16 o
  -4   0  16        822.18        850.54        21.84 o
  -2   0  16       3167.79       3318.89        56.92 o
   0   0  16          5.41          2.56         5.20 o
   2   0  16       1581.94       1623.76        31.69 o
   4   0  16        317.18        336.80        20.02 o
   6   0  16         78.74         52.22        21.76 o
   8   0  16       2525.79       2735.34        61.27 o
  -9   1  16         69.04         65.12        14.86 o
  -8   1  16         46.29         51.39        11.57 o
  -7   1  16       1192.50       1071.30        23.12 o
  -6   1  16       1913.00       1879.92        29.38 o
  -5   1  16       2067.40       2007.31        34.27 o
  -4   1  16       2434.87       2442.94        31.76 o
  -3   1  16        424.39        384.35         9.78 o
  -2   1  16       2678.52       2576.25        32.42 o
  -1   1  16        891.60        892.74        14.36 o
   0   1  16       1347.65       1449.53        20.23 o
   1   1  16        219.72        228.47        10.05 o
   2   1  16        238.45        207.68         8.42 o
   3   1  16          7.52         13.11         4.76 o
   4   1  16        307.23        301.02        13.84 o
   5   1  16        115.22        132.20        23.50 o
   6   1  16         64.58         44.50         8.87 o
   7   1  16         19.75         12.83        10.80 o
   8   1  16          4.89         26.63        14.04 o
  -9   2  16        111.88        147.96        15.66 o
  -8   2  16         13.12         30.60        15.87 o
  -7   2  16         51.12         60.22         9.93 o
  -6   2  16        322.53        279.86        13.48 o
  -5   2  16          5.75         12.03         7.23 o
  -4   2  16          0.45         -5.48         5.48 o
  -3   2  16       1193.44       1261.27        15.77 o
  -2   2  16          0.83          2.38         3.88 o
  -1   2  16        727.00        718.02        12.83 o
   0   2  16       1652.33       1600.21        21.97 o
   1   2  16        448.37        382.61         9.23 o
   2   2  16         17.87         21.42         4.49 o
   3   2  16       4094.65       4123.42        56.27 o
   4   2  16        289.87        260.37        25.24 o
   5   2  16         67.44         62.23        18.28 o
[truncated: 219,348 more chars]
